# Supplementary material for: Transcriptome Profiling of Huanglongbing (HLB) Tolerant and Susceptible Citrus Plants Reveals the Role of Basal Resistance in HLB Tolerance
Source: Front Plant Sci. 2016 Jun 28;7:933. doi: 10.3389/fpls.2016.00933 (PMC4923198; doi:10.3389/fpls.2016.00933)
Supplement: Table S1 — New gene models predicted from RNA-Seq data using PASA pipeline. [file Table1.CSV]

scaffold_8	PASA	gene	8065421	8071738	.	-	.	ID=g.70600;Name=g.70600
scaffold_8	PASA	mRNA	8065421	8071738	.	-	.	ID=asmbl_84325|m.70582;Parent=g.70600
scaffold_8	PASA	five_prime_utr	8071551	8071738	.	-	.	ID=asmbl_84325|m.70582.utr5p1;Parent=asmbl_84325|m.70582
scaffold_8	PASA	exon	8067974	8071738	.	-	.	ID=asmbl_84325|m.70582.exon1;Parent=asmbl_84325|m.70582
scaffold_8	PASA	CDS	8068632	8071550	.	-	.	ID=cds.asmbl_84325|m.70582;Parent=asmbl_84325|m.70582
scaffold_8	PASA	exon	8067007	8067342	.	-	.	ID=asmbl_84325|m.70582.exon2;Parent=asmbl_84325|m.70582
scaffold_8	PASA	exon	8066206	8066913	.	-	.	ID=asmbl_84325|m.70582.exon3;Parent=asmbl_84325|m.70582
scaffold_8	PASA	exon	8065421	8065697	.	-	.	ID=asmbl_84325|m.70582.exon4;Parent=asmbl_84325|m.70582
scaffold_8	PASA	three_prime_utr	8067974	8068631	.	-	.	ID=asmbl_84325|m.70582.utr3p1;Parent=asmbl_84325|m.70582
scaffold_8	PASA	three_prime_utr	8067007	8067342	.	-	.	ID=asmbl_84325|m.70582.utr3p2;Parent=asmbl_84325|m.70582
scaffold_8	PASA	three_prime_utr	8066206	8066913	.	-	.	ID=asmbl_84325|m.70582.utr3p3;Parent=asmbl_84325|m.70582
scaffold_8	PASA	three_prime_utr	8065421	8065697	.	-	.	ID=asmbl_84325|m.70582.utr3p4;Parent=asmbl_84325|m.70582
scaffold_8	PASA	mRNA	8065421	8071738	.	-	.	ID=asmbl_84325|m.70583;Parent=g.70600
scaffold_8	PASA	five_prime_utr	8068310	8071738	.	-	.	ID=asmbl_84325|m.70583.utr5p1;Parent=asmbl_84325|m.70583
scaffold_8	PASA	exon	8067974	8071738	.	-	.	ID=asmbl_84325|m.70583.exon1;Parent=asmbl_84325|m.70583
scaffold_8	PASA	CDS	8067974	8068309	.	-	.	ID=cds.asmbl_84325|m.70583;Parent=asmbl_84325|m.70583
scaffold_8	PASA	exon	8067007	8067342	.	-	.	ID=asmbl_84325|m.70583.exon2;Parent=asmbl_84325|m.70583
scaffold_8	PASA	CDS	8067007	8067342	.	-	.	ID=cds.asmbl_84325|m.70583;Parent=asmbl_84325|m.70583
scaffold_8	PASA	exon	8066206	8066913	.	-	.	ID=asmbl_84325|m.70583.exon3;Parent=asmbl_84325|m.70583
scaffold_8	PASA	CDS	8066497	8066913	.	-	.	ID=cds.asmbl_84325|m.70583;Parent=asmbl_84325|m.70583
scaffold_8	PASA	exon	8065421	8065697	.	-	.	ID=asmbl_84325|m.70583.exon4;Parent=asmbl_84325|m.70583
scaffold_8	PASA	three_prime_utr	8066206	8066496	.	-	.	ID=asmbl_84325|m.70583.utr3p1;Parent=asmbl_84325|m.70583
scaffold_8	PASA	three_prime_utr	8065421	8065697	.	-	.	ID=asmbl_84325|m.70583.utr3p2;Parent=asmbl_84325|m.70583
scaffold_8	PASA	mRNA	8067654	8071738	.	-	.	ID=asmbl_84326|m.70586;Parent=g.70600
scaffold_8	PASA	five_prime_utr	8071551	8071738	.	-	.	ID=asmbl_84326|m.70586.utr5p1;Parent=asmbl_84326|m.70586
scaffold_8	PASA	exon	8067654	8071738	.	-	.	ID=asmbl_84326|m.70586.exon1;Parent=asmbl_84326|m.70586
scaffold_8	PASA	CDS	8068632	8071550	.	-	.	ID=cds.asmbl_84326|m.70586;Parent=asmbl_84326|m.70586
scaffold_8	PASA	three_prime_utr	8067654	8068631	.	-	.	ID=asmbl_84326|m.70586.utr3p1;Parent=asmbl_84326|m.70586
scaffold_8	PASA	mRNA	8067654	8071738	.	-	.	ID=asmbl_84326|m.70588;Parent=g.70600
scaffold_8	PASA	five_prime_utr	8068310	8071738	.	-	.	ID=asmbl_84326|m.70588.utr5p1;Parent=asmbl_84326|m.70588
scaffold_8	PASA	exon	8067654	8071738	.	-	.	ID=asmbl_84326|m.70588.exon1;Parent=asmbl_84326|m.70588
scaffold_8	PASA	CDS	8067968	8068309	.	-	.	ID=cds.asmbl_84326|m.70588;Parent=asmbl_84326|m.70588
scaffold_8	PASA	three_prime_utr	8067654	8067967	.	-	.	ID=asmbl_84326|m.70588.utr3p1;Parent=asmbl_84326|m.70588
scaffold_8	PASA	mRNA	8065421	8071738	.	-	.	ID=asmbl_84327|m.70600;Parent=g.70600
scaffold_8	PASA	five_prime_utr	8071551	8071738	.	-	.	ID=asmbl_84327|m.70600.utr5p1;Parent=asmbl_84327|m.70600
scaffold_8	PASA	exon	8068713	8071738	.	-	.	ID=asmbl_84327|m.70600.exon1;Parent=asmbl_84327|m.70600
scaffold_8	PASA	CDS	8068713	8071550	.	-	.	ID=cds.asmbl_84327|m.70600;Parent=asmbl_84327|m.70600
scaffold_8	PASA	exon	8067974	8068441	.	-	.	ID=asmbl_84327|m.70600.exon2;Parent=asmbl_84327|m.70600
scaffold_8	PASA	CDS	8067974	8068441	.	-	.	ID=cds.asmbl_84327|m.70600;Parent=asmbl_84327|m.70600
scaffold_8	PASA	exon	8067007	8067342	.	-	.	ID=asmbl_84327|m.70600.exon3;Parent=asmbl_84327|m.70600
scaffold_8	PASA	CDS	8067007	8067342	.	-	.	ID=cds.asmbl_84327|m.70600;Parent=asmbl_84327|m.70600
scaffold_8	PASA	exon	8066206	8066913	.	-	.	ID=asmbl_84327|m.70600.exon4;Parent=asmbl_84327|m.70600
scaffold_8	PASA	CDS	8066497	8066913	.	-	.	ID=cds.asmbl_84327|m.70600;Parent=asmbl_84327|m.70600
scaffold_8	PASA	exon	8065421	8065697	.	-	.	ID=asmbl_84327|m.70600.exon5;Parent=asmbl_84327|m.70600
scaffold_8	PASA	three_prime_utr	8066206	8066496	.	-	.	ID=asmbl_84327|m.70600.utr3p1;Parent=asmbl_84327|m.70600
scaffold_8	PASA	three_prime_utr	8065421	8065697	.	-	.	ID=asmbl_84327|m.70600.utr3p2;Parent=asmbl_84327|m.70600
scaffold_8	PASA	gene	4994953	4996374	.	-	.	ID=g.69832;Name=g.69832
scaffold_8	PASA	mRNA	4994953	4996326	.	-	.	ID=asmbl_83431|m.69832;Parent=g.69832
scaffold_8	PASA	five_prime_utr	4995629	4996326	.	-	.	ID=asmbl_83431|m.69832.utr5p1;Parent=asmbl_83431|m.69832
scaffold_8	PASA	exon	4994953	4996326	.	-	.	ID=asmbl_83431|m.69832.exon1;Parent=asmbl_83431|m.69832
scaffold_8	PASA	CDS	4995305	4995628	.	-	.	ID=cds.asmbl_83431|m.69832;Parent=asmbl_83431|m.69832
scaffold_8	PASA	three_prime_utr	4994953	4995304	.	-	.	ID=asmbl_83431|m.69832.utr3p1;Parent=asmbl_83431|m.69832
scaffold_8	PASA	mRNA	4995298	4996374	.	-	.	ID=asmbl_83432|m.69839;Parent=g.69832
scaffold_8	PASA	five_prime_utr	4996078	4996374	.	-	.	ID=asmbl_83432|m.69839.utr5p1;Parent=asmbl_83432|m.69839
scaffold_8	PASA	exon	4995964	4996374	.	-	.	ID=asmbl_83432|m.69839.exon1;Parent=asmbl_83432|m.69839
scaffold_8	PASA	CDS	4995964	4996077	.	-	.	ID=cds.asmbl_83432|m.69839;Parent=asmbl_83432|m.69839
scaffold_8	PASA	exon	4995298	4995697	.	-	.	ID=asmbl_83432|m.69839.exon2;Parent=asmbl_83432|m.69839
scaffold_8	PASA	CDS	4995305	4995697	.	-	.	ID=cds.asmbl_83432|m.69839;Parent=asmbl_83432|m.69839
scaffold_8	PASA	three_prime_utr	4995298	4995304	.	-	.	ID=asmbl_83432|m.69839.utr3p1;Parent=asmbl_83432|m.69839
scaffold_8	PASA	mRNA	4995173	4996326	.	-	.	ID=asmbl_83433|m.69840;Parent=g.69832
scaffold_8	PASA	five_prime_utr	4995837	4996326	.	-	.	ID=asmbl_83433|m.69840.utr5p1;Parent=asmbl_83433|m.69840
scaffold_8	PASA	exon	4995825	4996326	.	-	.	ID=asmbl_83433|m.69840.exon1;Parent=asmbl_83433|m.69840
scaffold_8	PASA	CDS	4995825	4995836	.	-	.	ID=cds.asmbl_83433|m.69840;Parent=asmbl_83433|m.69840
scaffold_8	PASA	exon	4995173	4995697	.	-	.	ID=asmbl_83433|m.69840.exon2;Parent=asmbl_83433|m.69840
scaffold_8	PASA	CDS	4995305	4995697	.	-	.	ID=cds.asmbl_83433|m.69840;Parent=asmbl_83433|m.69840
scaffold_8	PASA	three_prime_utr	4995173	4995304	.	-	.	ID=asmbl_83433|m.69840.utr3p1;Parent=asmbl_83433|m.69840
scaffold_6	PASA	gene	2778509	2780370	.	-	.	ID=g.54606;Name=g.54606
scaffold_6	PASA	mRNA	2778509	2780099	.	-	.	ID=asmbl_64493|m.54608;Parent=g.54606
scaffold_6	PASA	five_prime_utr	2779535	2780099	.	-	.	ID=asmbl_64493|m.54608.utr5p1;Parent=asmbl_64493|m.54608
scaffold_6	PASA	exon	2778509	2780099	.	-	.	ID=asmbl_64493|m.54608.exon1;Parent=asmbl_64493|m.54608
scaffold_6	PASA	CDS	2778644	2779534	.	-	.	ID=cds.asmbl_64493|m.54608;Parent=asmbl_64493|m.54608
scaffold_6	PASA	three_prime_utr	2778509	2778643	.	-	.	ID=asmbl_64493|m.54608.utr3p1;Parent=asmbl_64493|m.54608
scaffold_6	PASA	mRNA	2778509	2780370	.	-	.	ID=asmbl_64494|m.54606;Parent=g.54606
scaffold_6	PASA	five_prime_utr	2780290	2780370	.	-	.	ID=asmbl_64494|m.54606.utr5p1;Parent=asmbl_64494|m.54606
scaffold_6	PASA	exon	2779253	2780370	.	-	.	ID=asmbl_64494|m.54606.exon1;Parent=asmbl_64494|m.54606
scaffold_6	PASA	CDS	2779537	2780289	.	-	.	ID=cds.asmbl_64494|m.54606;Parent=asmbl_64494|m.54606
scaffold_6	PASA	exon	2778509	2778628	.	-	.	ID=asmbl_64494|m.54606.exon2;Parent=asmbl_64494|m.54606
scaffold_6	PASA	three_prime_utr	2779253	2779536	.	-	.	ID=asmbl_64494|m.54606.utr3p1;Parent=asmbl_64494|m.54606
scaffold_6	PASA	three_prime_utr	2778509	2778628	.	-	.	ID=asmbl_64494|m.54606.utr3p2;Parent=asmbl_64494|m.54606
scaffold_5	PASA	gene	4133149	4134529	.	+	.	ID=g.44352;Name=g.44352
scaffold_5	PASA	mRNA	4133149	4134529	.	+	.	ID=asmbl_51844|m.44352;Parent=g.44352
scaffold_5	PASA	five_prime_utr	4133149	4133267	.	+	.	ID=asmbl_51844|m.44352.utr5p1;Parent=asmbl_51844|m.44352
scaffold_5	PASA	five_prime_utr	4133428	4133529	.	+	.	ID=asmbl_51844|m.44352.utr5p2;Parent=asmbl_51844|m.44352
scaffold_5	PASA	five_prime_utr	4133661	4133712	.	+	.	ID=asmbl_51844|m.44352.utr5p3;Parent=asmbl_51844|m.44352
scaffold_5	PASA	five_prime_utr	4133995	4134000	.	+	.	ID=asmbl_51844|m.44352.utr5p4;Parent=asmbl_51844|m.44352
scaffold_5	PASA	exon	4133149	4133267	.	+	.	ID=asmbl_51844|m.44352.exon1;Parent=asmbl_51844|m.44352
scaffold_5	PASA	exon	4133428	4133529	.	+	.	ID=asmbl_51844|m.44352.exon2;Parent=asmbl_51844|m.44352
scaffold_5	PASA	exon	4133661	4133712	.	+	.	ID=asmbl_51844|m.44352.exon3;Parent=asmbl_51844|m.44352
scaffold_5	PASA	exon	4133995	4134360	.	+	.	ID=asmbl_51844|m.44352.exon4;Parent=asmbl_51844|m.44352
scaffold_5	PASA	CDS	4134001	4134312	.	+	.	ID=cds.asmbl_51844|m.44352;Parent=asmbl_51844|m.44352
scaffold_5	PASA	exon	4134508	4134529	.	+	.	ID=asmbl_51844|m.44352.exon5;Parent=asmbl_51844|m.44352
scaffold_5	PASA	three_prime_utr	4134313	4134360	.	+	.	ID=asmbl_51844|m.44352.utr3p1;Parent=asmbl_51844|m.44352
scaffold_5	PASA	three_prime_utr	4134508	4134529	.	+	.	ID=asmbl_51844|m.44352.utr3p2;Parent=asmbl_51844|m.44352
scaffold_7	PASA	gene	9502559	9504525	.	-	.	ID=g.64169;Name=g.64169
scaffold_7	PASA	mRNA	9502559	9504525	.	-	.	ID=asmbl_77866|m.64169;Parent=g.64169
scaffold_7	PASA	five_prime_utr	9503526	9504525	.	-	.	ID=asmbl_77866|m.64169.utr5p1;Parent=asmbl_77866|m.64169
scaffold_7	PASA	exon	9502559	9504525	.	-	.	ID=asmbl_77866|m.64169.exon1;Parent=asmbl_77866|m.64169
scaffold_7	PASA	CDS	9503208	9503525	.	-	.	ID=cds.asmbl_77866|m.64169;Parent=asmbl_77866|m.64169
scaffold_7	PASA	three_prime_utr	9502559	9503207	.	-	.	ID=asmbl_77866|m.64169.utr3p1;Parent=asmbl_77866|m.64169
scaffold_3	PASA	gene	41910811	41912750	.	-	.	ID=g.28216;Name=g.28216
scaffold_3	PASA	mRNA	41910811	41912750	.	-	.	ID=asmbl_34923|m.28216;Parent=g.28216
scaffold_3	PASA	five_prime_utr	41912355	41912750	.	-	.	ID=asmbl_34923|m.28216.utr5p1;Parent=asmbl_34923|m.28216
scaffold_3	PASA	exon	41910811	41912750	.	-	.	ID=asmbl_34923|m.28216.exon1;Parent=asmbl_34923|m.28216
scaffold_3	PASA	CDS	41911989	41912354	.	-	.	ID=cds.asmbl_34923|m.28216;Parent=asmbl_34923|m.28216
scaffold_3	PASA	three_prime_utr	41910811	41911988	.	-	.	ID=asmbl_34923|m.28216.utr3p1;Parent=asmbl_34923|m.28216
scaffold_1	PASA	gene	11018482	11020716	.	+	.	ID=g.5974;Name=g.5974
scaffold_1	PASA	mRNA	11018482	11020716	.	+	.	ID=asmbl_4172|m.5974;Parent=g.5974
scaffold_1	PASA	five_prime_utr	11018482	11018934	.	+	.	ID=asmbl_4172|m.5974.utr5p1;Parent=asmbl_4172|m.5974
scaffold_1	PASA	exon	11018482	11020716	.	+	.	ID=asmbl_4172|m.5974.exon1;Parent=asmbl_4172|m.5974
scaffold_1	PASA	CDS	11018935	11020509	.	+	.	ID=cds.asmbl_4172|m.5974;Parent=asmbl_4172|m.5974
scaffold_1	PASA	three_prime_utr	11020510	11020716	.	+	.	ID=asmbl_4172|m.5974.utr3p1;Parent=asmbl_4172|m.5974
scaffold_2	PASA	gene	9184432	9186121	.	-	.	ID=g.17507;Name=g.17507
scaffold_2	PASA	mRNA	9184432	9186121	.	-	.	ID=asmbl_13284|m.17507;Parent=g.17507
scaffold_2	PASA	five_prime_utr	9186037	9186121	.	-	.	ID=asmbl_13284|m.17507.utr5p1;Parent=asmbl_13284|m.17507
scaffold_2	PASA	exon	9185824	9186121	.	-	.	ID=asmbl_13284|m.17507.exon1;Parent=asmbl_13284|m.17507
scaffold_2	PASA	CDS	9185824	9186036	.	-	.	ID=cds.asmbl_13284|m.17507;Parent=asmbl_13284|m.17507
scaffold_2	PASA	exon	9185355	9185546	.	-	.	ID=asmbl_13284|m.17507.exon2;Parent=asmbl_13284|m.17507
scaffold_2	PASA	CDS	9185355	9185546	.	-	.	ID=cds.asmbl_13284|m.17507;Parent=asmbl_13284|m.17507
scaffold_2	PASA	exon	9185068	9185233	.	-	.	ID=asmbl_13284|m.17507.exon3;Parent=asmbl_13284|m.17507
scaffold_2	PASA	CDS	9185068	9185233	.	-	.	ID=cds.asmbl_13284|m.17507;Parent=asmbl_13284|m.17507
scaffold_2	PASA	exon	9184432	9184952	.	-	.	ID=asmbl_13284|m.17507.exon4;Parent=asmbl_13284|m.17507
scaffold_2	PASA	CDS	9184561	9184952	.	-	.	ID=cds.asmbl_13284|m.17507;Parent=asmbl_13284|m.17507
scaffold_2	PASA	three_prime_utr	9184432	9184560	.	-	.	ID=asmbl_13284|m.17507.utr3p1;Parent=asmbl_13284|m.17507
scaffold_5	PASA	gene	524165	525152	.	+	.	ID=g.44686;Name=g.44686
scaffold_5	PASA	mRNA	524165	525152	.	+	.	ID=asmbl_51154|m.44686;Parent=g.44686
scaffold_5	PASA	five_prime_utr	524165	524820	.	+	.	ID=asmbl_51154|m.44686.utr5p1;Parent=asmbl_51154|m.44686
scaffold_5	PASA	exon	524165	525152	.	+	.	ID=asmbl_51154|m.44686.exon1;Parent=asmbl_51154|m.44686
scaffold_5	PASA	CDS	524821	525144	.	+	.	ID=cds.asmbl_51154|m.44686;Parent=asmbl_51154|m.44686
scaffold_5	PASA	three_prime_utr	525145	525152	.	+	.	ID=asmbl_51154|m.44686.utr3p1;Parent=asmbl_51154|m.44686
scaffold_8	PASA	gene	2896992	2904990	.	+	.	ID=g.71856;Name=g.71856
scaffold_8	PASA	mRNA	2896992	2904990	.	+	.	ID=asmbl_82635|m.71861;Parent=g.71856
scaffold_8	PASA	five_prime_utr	2896992	2897343	.	+	.	ID=asmbl_82635|m.71861.utr5p1;Parent=asmbl_82635|m.71861
scaffold_8	PASA	five_prime_utr	2898619	2898854	.	+	.	ID=asmbl_82635|m.71861.utr5p2;Parent=asmbl_82635|m.71861
scaffold_8	PASA	exon	2896992	2897343	.	+	.	ID=asmbl_82635|m.71861.exon1;Parent=asmbl_82635|m.71861
scaffold_8	PASA	exon	2898619	2901182	.	+	.	ID=asmbl_82635|m.71861.exon2;Parent=asmbl_82635|m.71861
scaffold_8	PASA	CDS	2898855	2901182	.	+	.	ID=cds.asmbl_82635|m.71861;Parent=asmbl_82635|m.71861
scaffold_8	PASA	exon	2903290	2903340	.	+	.	ID=asmbl_82635|m.71861.exon3;Parent=asmbl_82635|m.71861
scaffold_8	PASA	CDS	2903290	2903340	.	+	.	ID=cds.asmbl_82635|m.71861;Parent=asmbl_82635|m.71861
scaffold_8	PASA	exon	2904011	2904331	.	+	.	ID=asmbl_82635|m.71861.exon4;Parent=asmbl_82635|m.71861
scaffold_8	PASA	CDS	2904011	2904187	.	+	.	ID=cds.asmbl_82635|m.71861;Parent=asmbl_82635|m.71861
scaffold_8	PASA	exon	2904442	2904990	.	+	.	ID=asmbl_82635|m.71861.exon5;Parent=asmbl_82635|m.71861
scaffold_8	PASA	three_prime_utr	2904188	2904331	.	+	.	ID=asmbl_82635|m.71861.utr3p1;Parent=asmbl_82635|m.71861
scaffold_8	PASA	three_prime_utr	2904442	2904990	.	+	.	ID=asmbl_82635|m.71861.utr3p2;Parent=asmbl_82635|m.71861
scaffold_8	PASA	mRNA	2896992	2903556	.	+	.	ID=asmbl_82636|m.71859;Parent=g.71856
scaffold_8	PASA	five_prime_utr	2896992	2897343	.	+	.	ID=asmbl_82636|m.71859.utr5p1;Parent=asmbl_82636|m.71859
scaffold_8	PASA	five_prime_utr	2898619	2898854	.	+	.	ID=asmbl_82636|m.71859.utr5p2;Parent=asmbl_82636|m.71859
scaffold_8	PASA	exon	2896992	2897343	.	+	.	ID=asmbl_82636|m.71859.exon1;Parent=asmbl_82636|m.71859
scaffold_8	PASA	exon	2898619	2901182	.	+	.	ID=asmbl_82636|m.71859.exon2;Parent=asmbl_82636|m.71859
scaffold_8	PASA	CDS	2898855	2901182	.	+	.	ID=cds.asmbl_82636|m.71859;Parent=asmbl_82636|m.71859
scaffold_8	PASA	exon	2903290	2903556	.	+	.	ID=asmbl_82636|m.71859.exon3;Parent=asmbl_82636|m.71859
scaffold_8	PASA	CDS	2903290	2903352	.	+	.	ID=cds.asmbl_82636|m.71859;Parent=asmbl_82636|m.71859
scaffold_8	PASA	three_prime_utr	2903353	2903556	.	+	.	ID=asmbl_82636|m.71859.utr3p1;Parent=asmbl_82636|m.71859
scaffold_8	PASA	mRNA	2898796	2904990	.	+	.	ID=asmbl_82637|m.71857;Parent=g.71856
scaffold_8	PASA	five_prime_utr	2898796	2898854	.	+	.	ID=asmbl_82637|m.71857.utr5p1;Parent=asmbl_82637|m.71857
scaffold_8	PASA	exon	2898796	2899344	.	+	.	ID=asmbl_82637|m.71857.exon1;Parent=asmbl_82637|m.71857
scaffold_8	PASA	CDS	2898855	2899344	.	+	.	ID=cds.asmbl_82637|m.71857;Parent=asmbl_82637|m.71857
scaffold_8	PASA	exon	2900386	2901182	.	+	.	ID=asmbl_82637|m.71857.exon2;Parent=asmbl_82637|m.71857
scaffold_8	PASA	CDS	2900386	2901182	.	+	.	ID=cds.asmbl_82637|m.71857;Parent=asmbl_82637|m.71857
scaffold_8	PASA	exon	2903290	2903340	.	+	.	ID=asmbl_82637|m.71857.exon3;Parent=asmbl_82637|m.71857
scaffold_8	PASA	CDS	2903290	2903340	.	+	.	ID=cds.asmbl_82637|m.71857;Parent=asmbl_82637|m.71857
scaffold_8	PASA	exon	2904011	2904109	.	+	.	ID=asmbl_82637|m.71857.exon4;Parent=asmbl_82637|m.71857
scaffold_8	PASA	CDS	2904011	2904109	.	+	.	ID=cds.asmbl_82637|m.71857;Parent=asmbl_82637|m.71857
scaffold_8	PASA	exon	2904188	2904331	.	+	.	ID=asmbl_82637|m.71857.exon5;Parent=asmbl_82637|m.71857
scaffold_8	PASA	CDS	2904188	2904331	.	+	.	ID=cds.asmbl_82637|m.71857;Parent=asmbl_82637|m.71857
scaffold_8	PASA	exon	2904442	2904990	.	+	.	ID=asmbl_82637|m.71857.exon6;Parent=asmbl_82637|m.71857
scaffold_8	PASA	CDS	2904442	2904573	.	+	.	ID=cds.asmbl_82637|m.71857;Parent=asmbl_82637|m.71857
scaffold_8	PASA	three_prime_utr	2904574	2904990	.	+	.	ID=asmbl_82637|m.71857.utr3p1;Parent=asmbl_82637|m.71857
scaffold_8	PASA	mRNA	2896992	2904658	.	+	.	ID=asmbl_82638|m.71856;Parent=g.71856
scaffold_8	PASA	five_prime_utr	2896992	2897343	.	+	.	ID=asmbl_82638|m.71856.utr5p1;Parent=asmbl_82638|m.71856
scaffold_8	PASA	five_prime_utr	2898619	2898854	.	+	.	ID=asmbl_82638|m.71856.utr5p2;Parent=asmbl_82638|m.71856
scaffold_8	PASA	exon	2896992	2897343	.	+	.	ID=asmbl_82638|m.71856.exon1;Parent=asmbl_82638|m.71856
scaffold_8	PASA	exon	2898619	2899344	.	+	.	ID=asmbl_82638|m.71856.exon2;Parent=asmbl_82638|m.71856
scaffold_8	PASA	CDS	2898855	2899344	.	+	.	ID=cds.asmbl_82638|m.71856;Parent=asmbl_82638|m.71856
scaffold_8	PASA	exon	2900386	2901182	.	+	.	ID=asmbl_82638|m.71856.exon3;Parent=asmbl_82638|m.71856
scaffold_8	PASA	CDS	2900386	2901182	.	+	.	ID=cds.asmbl_82638|m.71856;Parent=asmbl_82638|m.71856
scaffold_8	PASA	exon	2903290	2904331	.	+	.	ID=asmbl_82638|m.71856.exon4;Parent=asmbl_82638|m.71856
scaffold_8	PASA	CDS	2903290	2903352	.	+	.	ID=cds.asmbl_82638|m.71856;Parent=asmbl_82638|m.71856
scaffold_8	PASA	exon	2904442	2904658	.	+	.	ID=asmbl_82638|m.71856.exon5;Parent=asmbl_82638|m.71856
scaffold_8	PASA	three_prime_utr	2903353	2904331	.	+	.	ID=asmbl_82638|m.71856.utr3p1;Parent=asmbl_82638|m.71856
scaffold_8	PASA	three_prime_utr	2904442	2904658	.	+	.	ID=asmbl_82638|m.71856.utr3p2;Parent=asmbl_82638|m.71856
scaffold_8	PASA	mRNA	2896992	2904658	.	+	.	ID=asmbl_82639|m.71853;Parent=g.71856
scaffold_8	PASA	five_prime_utr	2896992	2897343	.	+	.	ID=asmbl_82639|m.71853.utr5p1;Parent=asmbl_82639|m.71853
scaffold_8	PASA	five_prime_utr	2898619	2898854	.	+	.	ID=asmbl_82639|m.71853.utr5p2;Parent=asmbl_82639|m.71853
scaffold_8	PASA	exon	2896992	2897343	.	+	.	ID=asmbl_82639|m.71853.exon1;Parent=asmbl_82639|m.71853
scaffold_8	PASA	exon	2898619	2899344	.	+	.	ID=asmbl_82639|m.71853.exon2;Parent=asmbl_82639|m.71853
scaffold_8	PASA	CDS	2898855	2899344	.	+	.	ID=cds.asmbl_82639|m.71853;Parent=asmbl_82639|m.71853
scaffold_8	PASA	exon	2900386	2901182	.	+	.	ID=asmbl_82639|m.71853.exon3;Parent=asmbl_82639|m.71853
scaffold_8	PASA	CDS	2900386	2901182	.	+	.	ID=cds.asmbl_82639|m.71853;Parent=asmbl_82639|m.71853
scaffold_8	PASA	exon	2903290	2904109	.	+	.	ID=asmbl_82639|m.71853.exon4;Parent=asmbl_82639|m.71853
scaffold_8	PASA	CDS	2903290	2903352	.	+	.	ID=cds.asmbl_82639|m.71853;Parent=asmbl_82639|m.71853
scaffold_8	PASA	exon	2904188	2904331	.	+	.	ID=asmbl_82639|m.71853.exon5;Parent=asmbl_82639|m.71853
scaffold_8	PASA	exon	2904442	2904658	.	+	.	ID=asmbl_82639|m.71853.exon6;Parent=asmbl_82639|m.71853
scaffold_8	PASA	three_prime_utr	2903353	2904109	.	+	.	ID=asmbl_82639|m.71853.utr3p1;Parent=asmbl_82639|m.71853
scaffold_8	PASA	three_prime_utr	2904188	2904331	.	+	.	ID=asmbl_82639|m.71853.utr3p2;Parent=asmbl_82639|m.71853
scaffold_8	PASA	three_prime_utr	2904442	2904658	.	+	.	ID=asmbl_82639|m.71853.utr3p3;Parent=asmbl_82639|m.71853
scaffold_8	PASA	mRNA	2896992	2904658	.	+	.	ID=asmbl_82639|m.71854;Parent=g.71856
scaffold_8	PASA	five_prime_utr	2896992	2897343	.	+	.	ID=asmbl_82639|m.71854.utr5p1;Parent=asmbl_82639|m.71854
scaffold_8	PASA	five_prime_utr	2898619	2899344	.	+	.	ID=asmbl_82639|m.71854.utr5p2;Parent=asmbl_82639|m.71854
scaffold_8	PASA	five_prime_utr	2900386	2901182	.	+	.	ID=asmbl_82639|m.71854.utr5p3;Parent=asmbl_82639|m.71854
scaffold_8	PASA	five_prime_utr	2903290	2904016	.	+	.	ID=asmbl_82639|m.71854.utr5p4;Parent=asmbl_82639|m.71854
scaffold_8	PASA	exon	2896992	2897343	.	+	.	ID=asmbl_82639|m.71854.exon1;Parent=asmbl_82639|m.71854
scaffold_8	PASA	exon	2898619	2899344	.	+	.	ID=asmbl_82639|m.71854.exon2;Parent=asmbl_82639|m.71854
scaffold_8	PASA	exon	2900386	2901182	.	+	.	ID=asmbl_82639|m.71854.exon3;Parent=asmbl_82639|m.71854
scaffold_8	PASA	exon	2903290	2904109	.	+	.	ID=asmbl_82639|m.71854.exon4;Parent=asmbl_82639|m.71854
scaffold_8	PASA	CDS	2904017	2904109	.	+	.	ID=cds.asmbl_82639|m.71854;Parent=asmbl_82639|m.71854
scaffold_8	PASA	exon	2904188	2904331	.	+	.	ID=asmbl_82639|m.71854.exon5;Parent=asmbl_82639|m.71854
scaffold_8	PASA	CDS	2904188	2904331	.	+	.	ID=cds.asmbl_82639|m.71854;Parent=asmbl_82639|m.71854
scaffold_8	PASA	exon	2904442	2904658	.	+	.	ID=asmbl_82639|m.71854.exon6;Parent=asmbl_82639|m.71854
scaffold_8	PASA	CDS	2904442	2904573	.	+	.	ID=cds.asmbl_82639|m.71854;Parent=asmbl_82639|m.71854
scaffold_8	PASA	three_prime_utr	2904574	2904658	.	+	.	ID=asmbl_82639|m.71854.utr3p1;Parent=asmbl_82639|m.71854
scaffold_8	PASA	mRNA	2896993	2904658	.	+	.	ID=asmbl_82640|m.71850;Parent=g.71856
scaffold_8	PASA	five_prime_utr	2896993	2897343	.	+	.	ID=asmbl_82640|m.71850.utr5p1;Parent=asmbl_82640|m.71850
scaffold_8	PASA	five_prime_utr	2897810	2897864	.	+	.	ID=asmbl_82640|m.71850.utr5p2;Parent=asmbl_82640|m.71850
scaffold_8	PASA	five_prime_utr	2898619	2898854	.	+	.	ID=asmbl_82640|m.71850.utr5p3;Parent=asmbl_82640|m.71850
scaffold_8	PASA	exon	2896993	2897343	.	+	.	ID=asmbl_82640|m.71850.exon1;Parent=asmbl_82640|m.71850
scaffold_8	PASA	exon	2897810	2897864	.	+	.	ID=asmbl_82640|m.71850.exon2;Parent=asmbl_82640|m.71850
scaffold_8	PASA	exon	2898619	2899344	.	+	.	ID=asmbl_82640|m.71850.exon3;Parent=asmbl_82640|m.71850
scaffold_8	PASA	CDS	2898855	2899344	.	+	.	ID=cds.asmbl_82640|m.71850;Parent=asmbl_82640|m.71850
scaffold_8	PASA	exon	2900386	2901182	.	+	.	ID=asmbl_82640|m.71850.exon4;Parent=asmbl_82640|m.71850
scaffold_8	PASA	CDS	2900386	2901182	.	+	.	ID=cds.asmbl_82640|m.71850;Parent=asmbl_82640|m.71850
scaffold_8	PASA	exon	2903290	2904109	.	+	.	ID=asmbl_82640|m.71850.exon5;Parent=asmbl_82640|m.71850
scaffold_8	PASA	CDS	2903290	2903352	.	+	.	ID=cds.asmbl_82640|m.71850;Parent=asmbl_82640|m.71850
scaffold_8	PASA	exon	2904188	2904331	.	+	.	ID=asmbl_82640|m.71850.exon6;Parent=asmbl_82640|m.71850
scaffold_8	PASA	exon	2904442	2904658	.	+	.	ID=asmbl_82640|m.71850.exon7;Parent=asmbl_82640|m.71850
scaffold_8	PASA	three_prime_utr	2903353	2904109	.	+	.	ID=asmbl_82640|m.71850.utr3p1;Parent=asmbl_82640|m.71850
scaffold_8	PASA	three_prime_utr	2904188	2904331	.	+	.	ID=asmbl_82640|m.71850.utr3p2;Parent=asmbl_82640|m.71850
scaffold_8	PASA	three_prime_utr	2904442	2904658	.	+	.	ID=asmbl_82640|m.71850.utr3p3;Parent=asmbl_82640|m.71850
scaffold_8	PASA	mRNA	2896993	2904658	.	+	.	ID=asmbl_82640|m.71851;Parent=g.71856
scaffold_8	PASA	five_prime_utr	2896993	2897343	.	+	.	ID=asmbl_82640|m.71851.utr5p1;Parent=asmbl_82640|m.71851
scaffold_8	PASA	five_prime_utr	2897810	2897864	.	+	.	ID=asmbl_82640|m.71851.utr5p2;Parent=asmbl_82640|m.71851
scaffold_8	PASA	five_prime_utr	2898619	2899344	.	+	.	ID=asmbl_82640|m.71851.utr5p3;Parent=asmbl_82640|m.71851
scaffold_8	PASA	five_prime_utr	2900386	2901182	.	+	.	ID=asmbl_82640|m.71851.utr5p4;Parent=asmbl_82640|m.71851
scaffold_8	PASA	five_prime_utr	2903290	2904016	.	+	.	ID=asmbl_82640|m.71851.utr5p5;Parent=asmbl_82640|m.71851
scaffold_8	PASA	exon	2896993	2897343	.	+	.	ID=asmbl_82640|m.71851.exon1;Parent=asmbl_82640|m.71851
scaffold_8	PASA	exon	2897810	2897864	.	+	.	ID=asmbl_82640|m.71851.exon2;Parent=asmbl_82640|m.71851
scaffold_8	PASA	exon	2898619	2899344	.	+	.	ID=asmbl_82640|m.71851.exon3;Parent=asmbl_82640|m.71851
scaffold_8	PASA	exon	2900386	2901182	.	+	.	ID=asmbl_82640|m.71851.exon4;Parent=asmbl_82640|m.71851
scaffold_8	PASA	exon	2903290	2904109	.	+	.	ID=asmbl_82640|m.71851.exon5;Parent=asmbl_82640|m.71851
scaffold_8	PASA	CDS	2904017	2904109	.	+	.	ID=cds.asmbl_82640|m.71851;Parent=asmbl_82640|m.71851
scaffold_8	PASA	exon	2904188	2904331	.	+	.	ID=asmbl_82640|m.71851.exon6;Parent=asmbl_82640|m.71851
scaffold_8	PASA	CDS	2904188	2904331	.	+	.	ID=cds.asmbl_82640|m.71851;Parent=asmbl_82640|m.71851
scaffold_8	PASA	exon	2904442	2904658	.	+	.	ID=asmbl_82640|m.71851.exon7;Parent=asmbl_82640|m.71851
scaffold_8	PASA	CDS	2904442	2904573	.	+	.	ID=cds.asmbl_82640|m.71851;Parent=asmbl_82640|m.71851
scaffold_8	PASA	three_prime_utr	2904574	2904658	.	+	.	ID=asmbl_82640|m.71851.utr3p1;Parent=asmbl_82640|m.71851
scaffold_4	PASA	gene	7121323	7124226	.	+	.	ID=g.35692;Name=g.35692
scaffold_4	PASA	mRNA	7121323	7124226	.	+	.	ID=asmbl_43390|m.35693;Parent=g.35692
scaffold_4	PASA	five_prime_utr	7121323	7121492	.	+	.	ID=asmbl_43390|m.35693.utr5p1;Parent=asmbl_43390|m.35693
scaffold_4	PASA	five_prime_utr	7121573	7122851	.	+	.	ID=asmbl_43390|m.35693.utr5p2;Parent=asmbl_43390|m.35693
scaffold_4	PASA	exon	7121323	7121492	.	+	.	ID=asmbl_43390|m.35693.exon1;Parent=asmbl_43390|m.35693
scaffold_4	PASA	exon	7121573	7124226	.	+	.	ID=asmbl_43390|m.35693.exon2;Parent=asmbl_43390|m.35693
scaffold_4	PASA	CDS	7122852	7123589	.	+	.	ID=cds.asmbl_43390|m.35693;Parent=asmbl_43390|m.35693
scaffold_4	PASA	three_prime_utr	7123590	7124226	.	+	.	ID=asmbl_43390|m.35693.utr3p1;Parent=asmbl_43390|m.35693
scaffold_4	PASA	mRNA	7121323	7124226	.	+	.	ID=asmbl_43390|m.35694;Parent=g.35692
scaffold_4	PASA	five_prime_utr	7121323	7121492	.	+	.	ID=asmbl_43390|m.35694.utr5p1;Parent=asmbl_43390|m.35694
scaffold_4	PASA	five_prime_utr	7121573	7122505	.	+	.	ID=asmbl_43390|m.35694.utr5p2;Parent=asmbl_43390|m.35694
scaffold_4	PASA	exon	7121323	7121492	.	+	.	ID=asmbl_43390|m.35694.exon1;Parent=asmbl_43390|m.35694
scaffold_4	PASA	exon	7121573	7124226	.	+	.	ID=asmbl_43390|m.35694.exon2;Parent=asmbl_43390|m.35694
scaffold_4	PASA	CDS	7122506	7122883	.	+	.	ID=cds.asmbl_43390|m.35694;Parent=asmbl_43390|m.35694
scaffold_4	PASA	three_prime_utr	7122884	7124226	.	+	.	ID=asmbl_43390|m.35694.utr3p1;Parent=asmbl_43390|m.35694
scaffold_4	PASA	mRNA	7121323	7124226	.	+	.	ID=asmbl_43390|m.35692;Parent=g.35692
scaffold_4	PASA	five_prime_utr	7121323	7121492	.	+	.	ID=asmbl_43390|m.35692.utr5p1;Parent=asmbl_43390|m.35692
scaffold_4	PASA	five_prime_utr	7121573	7121585	.	+	.	ID=asmbl_43390|m.35692.utr5p2;Parent=asmbl_43390|m.35692
scaffold_4	PASA	exon	7121323	7121492	.	+	.	ID=asmbl_43390|m.35692.exon1;Parent=asmbl_43390|m.35692
scaffold_4	PASA	exon	7121573	7124226	.	+	.	ID=asmbl_43390|m.35692.exon2;Parent=asmbl_43390|m.35692
scaffold_4	PASA	CDS	7121586	7122623	.	+	.	ID=cds.asmbl_43390|m.35692;Parent=asmbl_43390|m.35692
scaffold_4	PASA	three_prime_utr	7122624	7124226	.	+	.	ID=asmbl_43390|m.35692.utr3p1;Parent=asmbl_43390|m.35692
scaffold_4	PASA	mRNA	7121323	7124226	.	+	.	ID=asmbl_43391|m.35690;Parent=g.35692
scaffold_4	PASA	five_prime_utr	7121323	7121492	.	+	.	ID=asmbl_43391|m.35690.utr5p1;Parent=asmbl_43391|m.35690
scaffold_4	PASA	five_prime_utr	7121573	7122851	.	+	.	ID=asmbl_43391|m.35690.utr5p2;Parent=asmbl_43391|m.35690
scaffold_4	PASA	exon	7121323	7121492	.	+	.	ID=asmbl_43391|m.35690.exon1;Parent=asmbl_43391|m.35690
scaffold_4	PASA	exon	7121573	7123583	.	+	.	ID=asmbl_43391|m.35690.exon2;Parent=asmbl_43391|m.35690
scaffold_4	PASA	CDS	7122852	7123583	.	+	.	ID=cds.asmbl_43391|m.35690;Parent=asmbl_43391|m.35690
scaffold_4	PASA	exon	7123674	7124226	.	+	.	ID=asmbl_43391|m.35690.exon3;Parent=asmbl_43391|m.35690
scaffold_4	PASA	CDS	7123674	7123721	.	+	.	ID=cds.asmbl_43391|m.35690;Parent=asmbl_43391|m.35690
scaffold_4	PASA	three_prime_utr	7123722	7124226	.	+	.	ID=asmbl_43391|m.35690.utr3p1;Parent=asmbl_43391|m.35690
scaffold_4	PASA	mRNA	7121323	7124226	.	+	.	ID=asmbl_43391|m.35689;Parent=g.35692
scaffold_4	PASA	five_prime_utr	7121323	7121492	.	+	.	ID=asmbl_43391|m.35689.utr5p1;Parent=asmbl_43391|m.35689
scaffold_4	PASA	five_prime_utr	7121573	7121585	.	+	.	ID=asmbl_43391|m.35689.utr5p2;Parent=asmbl_43391|m.35689
scaffold_4	PASA	exon	7121323	7121492	.	+	.	ID=asmbl_43391|m.35689.exon1;Parent=asmbl_43391|m.35689
scaffold_4	PASA	exon	7121573	7123583	.	+	.	ID=asmbl_43391|m.35689.exon2;Parent=asmbl_43391|m.35689
scaffold_4	PASA	CDS	7121586	7122623	.	+	.	ID=cds.asmbl_43391|m.35689;Parent=asmbl_43391|m.35689
scaffold_4	PASA	exon	7123674	7124226	.	+	.	ID=asmbl_43391|m.35689.exon3;Parent=asmbl_43391|m.35689
scaffold_4	PASA	three_prime_utr	7122624	7123583	.	+	.	ID=asmbl_43391|m.35689.utr3p1;Parent=asmbl_43391|m.35689
scaffold_4	PASA	three_prime_utr	7123674	7124226	.	+	.	ID=asmbl_43391|m.35689.utr3p2;Parent=asmbl_43391|m.35689
scaffold_4	PASA	mRNA	7121323	7124226	.	+	.	ID=asmbl_43391|m.35691;Parent=g.35692
scaffold_4	PASA	five_prime_utr	7121323	7121492	.	+	.	ID=asmbl_43391|m.35691.utr5p1;Parent=asmbl_43391|m.35691
scaffold_4	PASA	five_prime_utr	7121573	7122505	.	+	.	ID=asmbl_43391|m.35691.utr5p2;Parent=asmbl_43391|m.35691
scaffold_4	PASA	exon	7121323	7121492	.	+	.	ID=asmbl_43391|m.35691.exon1;Parent=asmbl_43391|m.35691
scaffold_4	PASA	exon	7121573	7123583	.	+	.	ID=asmbl_43391|m.35691.exon2;Parent=asmbl_43391|m.35691
scaffold_4	PASA	CDS	7122506	7122883	.	+	.	ID=cds.asmbl_43391|m.35691;Parent=asmbl_43391|m.35691
scaffold_4	PASA	exon	7123674	7124226	.	+	.	ID=asmbl_43391|m.35691.exon3;Parent=asmbl_43391|m.35691
scaffold_4	PASA	three_prime_utr	7122884	7123583	.	+	.	ID=asmbl_43391|m.35691.utr3p1;Parent=asmbl_43391|m.35691
scaffold_4	PASA	three_prime_utr	7123674	7124226	.	+	.	ID=asmbl_43391|m.35691.utr3p2;Parent=asmbl_43391|m.35691
scaffold_4	PASA	mRNA	7121323	7124226	.	+	.	ID=asmbl_43392|m.35688;Parent=g.35692
scaffold_4	PASA	five_prime_utr	7121323	7121492	.	+	.	ID=asmbl_43392|m.35688.utr5p1;Parent=asmbl_43392|m.35688
scaffold_4	PASA	five_prime_utr	7121603	7122505	.	+	.	ID=asmbl_43392|m.35688.utr5p2;Parent=asmbl_43392|m.35688
scaffold_4	PASA	exon	7121323	7121492	.	+	.	ID=asmbl_43392|m.35688.exon1;Parent=asmbl_43392|m.35688
scaffold_4	PASA	exon	7121603	7123583	.	+	.	ID=asmbl_43392|m.35688.exon2;Parent=asmbl_43392|m.35688
scaffold_4	PASA	CDS	7122506	7122883	.	+	.	ID=cds.asmbl_43392|m.35688;Parent=asmbl_43392|m.35688
scaffold_4	PASA	exon	7123674	7124226	.	+	.	ID=asmbl_43392|m.35688.exon3;Parent=asmbl_43392|m.35688
scaffold_4	PASA	three_prime_utr	7122884	7123583	.	+	.	ID=asmbl_43392|m.35688.utr3p1;Parent=asmbl_43392|m.35688
scaffold_4	PASA	three_prime_utr	7123674	7124226	.	+	.	ID=asmbl_43392|m.35688.utr3p2;Parent=asmbl_43392|m.35688
scaffold_4	PASA	mRNA	7121323	7124226	.	+	.	ID=asmbl_43392|m.35687;Parent=g.35692
scaffold_4	PASA	five_prime_utr	7121323	7121492	.	+	.	ID=asmbl_43392|m.35687.utr5p1;Parent=asmbl_43392|m.35687
scaffold_4	PASA	five_prime_utr	7121603	7122851	.	+	.	ID=asmbl_43392|m.35687.utr5p2;Parent=asmbl_43392|m.35687
scaffold_4	PASA	exon	7121323	7121492	.	+	.	ID=asmbl_43392|m.35687.exon1;Parent=asmbl_43392|m.35687
scaffold_4	PASA	exon	7121603	7123583	.	+	.	ID=asmbl_43392|m.35687.exon2;Parent=asmbl_43392|m.35687
scaffold_4	PASA	CDS	7122852	7123583	.	+	.	ID=cds.asmbl_43392|m.35687;Parent=asmbl_43392|m.35687
scaffold_4	PASA	exon	7123674	7124226	.	+	.	ID=asmbl_43392|m.35687.exon3;Parent=asmbl_43392|m.35687
scaffold_4	PASA	CDS	7123674	7123721	.	+	.	ID=cds.asmbl_43392|m.35687;Parent=asmbl_43392|m.35687
scaffold_4	PASA	three_prime_utr	7123722	7124226	.	+	.	ID=asmbl_43392|m.35687.utr3p1;Parent=asmbl_43392|m.35687
scaffold_4	PASA	mRNA	7121323	7124226	.	+	.	ID=asmbl_43392|m.35686;Parent=g.35692
scaffold_4	PASA	five_prime_utr	7121323	7121492	.	+	.	ID=asmbl_43392|m.35686.utr5p1;Parent=asmbl_43392|m.35686
scaffold_4	PASA	five_prime_utr	7121603	7121654	.	+	.	ID=asmbl_43392|m.35686.utr5p2;Parent=asmbl_43392|m.35686
scaffold_4	PASA	exon	7121323	7121492	.	+	.	ID=asmbl_43392|m.35686.exon1;Parent=asmbl_43392|m.35686
scaffold_4	PASA	exon	7121603	7123583	.	+	.	ID=asmbl_43392|m.35686.exon2;Parent=asmbl_43392|m.35686
scaffold_4	PASA	CDS	7121655	7122623	.	+	.	ID=cds.asmbl_43392|m.35686;Parent=asmbl_43392|m.35686
scaffold_4	PASA	exon	7123674	7124226	.	+	.	ID=asmbl_43392|m.35686.exon3;Parent=asmbl_43392|m.35686
scaffold_4	PASA	three_prime_utr	7122624	7123583	.	+	.	ID=asmbl_43392|m.35686.utr3p1;Parent=asmbl_43392|m.35686
scaffold_4	PASA	three_prime_utr	7123674	7124226	.	+	.	ID=asmbl_43392|m.35686.utr3p2;Parent=asmbl_43392|m.35686
scaffold_1	PASA	gene	28302462	28315964	.	+	.	ID=g.8087;Name=g.8087
scaffold_1	PASA	mRNA	28302462	28304371	.	+	.	ID=asmbl_10042|m.8082;Parent=g.8087
scaffold_1	PASA	five_prime_utr	28302462	28303351	.	+	.	ID=asmbl_10042|m.8082.utr5p1;Parent=asmbl_10042|m.8082
scaffold_1	PASA	exon	28302462	28304371	.	+	.	ID=asmbl_10042|m.8082.exon1;Parent=asmbl_10042|m.8082
scaffold_1	PASA	CDS	28303352	28304167	.	+	.	ID=cds.asmbl_10042|m.8082;Parent=asmbl_10042|m.8082
scaffold_1	PASA	three_prime_utr	28304168	28304371	.	+	.	ID=asmbl_10042|m.8082.utr3p1;Parent=asmbl_10042|m.8082
scaffold_1	PASA	mRNA	28302462	28304371	.	+	.	ID=asmbl_10042|m.8083;Parent=g.8087
scaffold_1	PASA	five_prime_utr	28302462	28302751	.	+	.	ID=asmbl_10042|m.8083.utr5p1;Parent=asmbl_10042|m.8083
scaffold_1	PASA	exon	28302462	28304371	.	+	.	ID=asmbl_10042|m.8083.exon1;Parent=asmbl_10042|m.8083
scaffold_1	PASA	CDS	28302752	28303108	.	+	.	ID=cds.asmbl_10042|m.8083;Parent=asmbl_10042|m.8083
scaffold_1	PASA	three_prime_utr	28303109	28304371	.	+	.	ID=asmbl_10042|m.8083.utr3p1;Parent=asmbl_10042|m.8083
scaffold_1	PASA	mRNA	28304549	28305410	.	-	.	ID=asmbl_10044|m.8086;Parent=g.8087
scaffold_1	PASA	five_prime_utr	28305343	28305410	.	-	.	ID=asmbl_10044|m.8086.utr5p1;Parent=asmbl_10044|m.8086
scaffold_1	PASA	exon	28304549	28305410	.	-	.	ID=asmbl_10044|m.8086.exon1;Parent=asmbl_10044|m.8086
scaffold_1	PASA	CDS	28304746	28305342	.	-	.	ID=cds.asmbl_10044|m.8086;Parent=asmbl_10044|m.8086
scaffold_1	PASA	three_prime_utr	28304549	28304745	.	-	.	ID=asmbl_10044|m.8086.utr3p1;Parent=asmbl_10044|m.8086
scaffold_1	PASA	mRNA	28302462	28315964	.	+	.	ID=asmbl_10045|m.8088;Parent=g.8087
scaffold_1	PASA	five_prime_utr	28302462	28303165	.	+	.	ID=asmbl_10045|m.8088.utr5p1;Parent=asmbl_10045|m.8088
scaffold_1	PASA	five_prime_utr	28303251	28303351	.	+	.	ID=asmbl_10045|m.8088.utr5p2;Parent=asmbl_10045|m.8088
scaffold_1	PASA	exon	28302462	28303165	.	+	.	ID=asmbl_10045|m.8088.exon1;Parent=asmbl_10045|m.8088
scaffold_1	PASA	exon	28303251	28303606	.	+	.	ID=asmbl_10045|m.8088.exon2;Parent=asmbl_10045|m.8088
scaffold_1	PASA	CDS	28303352	28303606	.	+	.	ID=cds.asmbl_10045|m.8088;Parent=asmbl_10045|m.8088
scaffold_1	PASA	exon	28315088	28315964	.	+	.	ID=asmbl_10045|m.8088.exon3;Parent=asmbl_10045|m.8088
scaffold_1	PASA	CDS	28315088	28315180	.	+	.	ID=cds.asmbl_10045|m.8088;Parent=asmbl_10045|m.8088
scaffold_1	PASA	three_prime_utr	28315181	28315964	.	+	.	ID=asmbl_10045|m.8088.utr3p1;Parent=asmbl_10045|m.8088
scaffold_1	PASA	mRNA	28302462	28315964	.	+	.	ID=asmbl_10045|m.8087;Parent=g.8087
scaffold_1	PASA	five_prime_utr	28302462	28302751	.	+	.	ID=asmbl_10045|m.8087.utr5p1;Parent=asmbl_10045|m.8087
scaffold_1	PASA	exon	28302462	28303165	.	+	.	ID=asmbl_10045|m.8087.exon1;Parent=asmbl_10045|m.8087
scaffold_1	PASA	CDS	28302752	28303108	.	+	.	ID=cds.asmbl_10045|m.8087;Parent=asmbl_10045|m.8087
scaffold_1	PASA	exon	28303251	28303606	.	+	.	ID=asmbl_10045|m.8087.exon2;Parent=asmbl_10045|m.8087
scaffold_1	PASA	exon	28315088	28315964	.	+	.	ID=asmbl_10045|m.8087.exon3;Parent=asmbl_10045|m.8087
scaffold_1	PASA	three_prime_utr	28303109	28303165	.	+	.	ID=asmbl_10045|m.8087.utr3p1;Parent=asmbl_10045|m.8087
scaffold_1	PASA	three_prime_utr	28303251	28303606	.	+	.	ID=asmbl_10045|m.8087.utr3p2;Parent=asmbl_10045|m.8087
scaffold_1	PASA	three_prime_utr	28315088	28315964	.	+	.	ID=asmbl_10045|m.8087.utr3p3;Parent=asmbl_10045|m.8087
scaffold_1	PASA	mRNA	28302462	28315964	.	+	.	ID=asmbl_10045|m.8089;Parent=g.8087
scaffold_1	PASA	five_prime_utr	28302462	28303165	.	+	.	ID=asmbl_10045|m.8089.utr5p1;Parent=asmbl_10045|m.8089
scaffold_1	PASA	five_prime_utr	28303251	28303606	.	+	.	ID=asmbl_10045|m.8089.utr5p2;Parent=asmbl_10045|m.8089
scaffold_1	PASA	five_prime_utr	28315088	28315308	.	+	.	ID=asmbl_10045|m.8089.utr5p3;Parent=asmbl_10045|m.8089
scaffold_1	PASA	exon	28302462	28303165	.	+	.	ID=asmbl_10045|m.8089.exon1;Parent=asmbl_10045|m.8089
scaffold_1	PASA	exon	28303251	28303606	.	+	.	ID=asmbl_10045|m.8089.exon2;Parent=asmbl_10045|m.8089
scaffold_1	PASA	exon	28315088	28315964	.	+	.	ID=asmbl_10045|m.8089.exon3;Parent=asmbl_10045|m.8089
scaffold_1	PASA	CDS	28315309	28315647	.	+	.	ID=cds.asmbl_10045|m.8089;Parent=asmbl_10045|m.8089
scaffold_1	PASA	three_prime_utr	28315648	28315964	.	+	.	ID=asmbl_10045|m.8089.utr3p1;Parent=asmbl_10045|m.8089
scaffold_1	PASA	mRNA	28302462	28315964	.	+	.	ID=asmbl_10046|m.8091;Parent=g.8087
scaffold_1	PASA	five_prime_utr	28302462	28302751	.	+	.	ID=asmbl_10046|m.8091.utr5p1;Parent=asmbl_10046|m.8091
scaffold_1	PASA	exon	28302462	28303165	.	+	.	ID=asmbl_10046|m.8091.exon1;Parent=asmbl_10046|m.8091
scaffold_1	PASA	CDS	28302752	28303108	.	+	.	ID=cds.asmbl_10046|m.8091;Parent=asmbl_10046|m.8091
scaffold_1	PASA	exon	28314730	28315964	.	+	.	ID=asmbl_10046|m.8091.exon2;Parent=asmbl_10046|m.8091
scaffold_1	PASA	three_prime_utr	28303109	28303165	.	+	.	ID=asmbl_10046|m.8091.utr3p1;Parent=asmbl_10046|m.8091
scaffold_1	PASA	three_prime_utr	28314730	28315964	.	+	.	ID=asmbl_10046|m.8091.utr3p2;Parent=asmbl_10046|m.8091
scaffold_1	PASA	mRNA	28302462	28315964	.	+	.	ID=asmbl_10046|m.8090;Parent=g.8087
scaffold_1	PASA	five_prime_utr	28302462	28303153	.	+	.	ID=asmbl_10046|m.8090.utr5p1;Parent=asmbl_10046|m.8090
scaffold_1	PASA	exon	28302462	28303165	.	+	.	ID=asmbl_10046|m.8090.exon1;Parent=asmbl_10046|m.8090
scaffold_1	PASA	CDS	28303154	28303165	.	+	.	ID=cds.asmbl_10046|m.8090;Parent=asmbl_10046|m.8090
scaffold_1	PASA	exon	28314730	28315964	.	+	.	ID=asmbl_10046|m.8090.exon2;Parent=asmbl_10046|m.8090
scaffold_1	PASA	CDS	28314730	28315647	.	+	.	ID=cds.asmbl_10046|m.8090;Parent=asmbl_10046|m.8090
scaffold_1	PASA	three_prime_utr	28315648	28315964	.	+	.	ID=asmbl_10046|m.8090.utr3p1;Parent=asmbl_10046|m.8090
scaffold_2	PASA	gene	14442728	14443863	.	-	.	ID=g.14697;Name=g.14697
scaffold_2	PASA	mRNA	14442728	14443863	.	-	.	ID=asmbl_15075|m.14697;Parent=g.14697
scaffold_2	PASA	five_prime_utr	14443581	14443863	.	-	.	ID=asmbl_15075|m.14697.utr5p1;Parent=asmbl_15075|m.14697
scaffold_2	PASA	exon	14443459	14443863	.	-	.	ID=asmbl_15075|m.14697.exon1;Parent=asmbl_15075|m.14697
scaffold_2	PASA	CDS	14443459	14443580	.	-	.	ID=cds.asmbl_15075|m.14697;Parent=asmbl_15075|m.14697
scaffold_2	PASA	exon	14443214	14443259	.	-	.	ID=asmbl_15075|m.14697.exon2;Parent=asmbl_15075|m.14697
scaffold_2	PASA	CDS	14443214	14443259	.	-	.	ID=cds.asmbl_15075|m.14697;Parent=asmbl_15075|m.14697
scaffold_2	PASA	exon	14442728	14443135	.	-	.	ID=asmbl_15075|m.14697.exon3;Parent=asmbl_15075|m.14697
scaffold_2	PASA	CDS	14442968	14443135	.	-	.	ID=cds.asmbl_15075|m.14697;Parent=asmbl_15075|m.14697
scaffold_2	PASA	three_prime_utr	14442728	14442967	.	-	.	ID=asmbl_15075|m.14697.utr3p1;Parent=asmbl_15075|m.14697
scaffold_6	PASA	gene	24536257	24537346	.	-	.	ID=g.56842;Name=g.56842
scaffold_6	PASA	mRNA	24536257	24537346	.	-	.	ID=asmbl_71990|m.56842;Parent=g.56842
scaffold_6	PASA	five_prime_utr	24536768	24537346	.	-	.	ID=asmbl_71990|m.56842.utr5p1;Parent=asmbl_71990|m.56842
scaffold_6	PASA	exon	24536257	24537346	.	-	.	ID=asmbl_71990|m.56842.exon1;Parent=asmbl_71990|m.56842
scaffold_6	PASA	CDS	24536408	24536767	.	-	.	ID=cds.asmbl_71990|m.56842;Parent=asmbl_71990|m.56842
scaffold_6	PASA	three_prime_utr	24536257	24536407	.	-	.	ID=asmbl_71990|m.56842.utr3p1;Parent=asmbl_71990|m.56842
scaffold_1	PASA	gene	1851890	1857565	.	-	.	ID=g.3373;Name=g.3373
scaffold_1	PASA	mRNA	1851890	1857565	.	-	.	ID=asmbl_1071|m.3373;Parent=g.3373
scaffold_1	PASA	five_prime_utr	1857363	1857565	.	-	.	ID=asmbl_1071|m.3373.utr5p1;Parent=asmbl_1071|m.3373
scaffold_1	PASA	five_prime_utr	1856556	1856621	.	-	.	ID=asmbl_1071|m.3373.utr5p2;Parent=asmbl_1071|m.3373
scaffold_1	PASA	exon	1857363	1857565	.	-	.	ID=asmbl_1071|m.3373.exon1;Parent=asmbl_1071|m.3373
scaffold_1	PASA	exon	1853838	1856621	.	-	.	ID=asmbl_1071|m.3373.exon2;Parent=asmbl_1071|m.3373
scaffold_1	PASA	CDS	1853838	1856555	.	-	.	ID=cds.asmbl_1071|m.3373;Parent=asmbl_1071|m.3373
scaffold_1	PASA	exon	1851890	1853058	.	-	.	ID=asmbl_1071|m.3373.exon3;Parent=asmbl_1071|m.3373
scaffold_1	PASA	CDS	1852183	1853058	.	-	.	ID=cds.asmbl_1071|m.3373;Parent=asmbl_1071|m.3373
scaffold_1	PASA	three_prime_utr	1851890	1852182	.	-	.	ID=asmbl_1071|m.3373.utr3p1;Parent=asmbl_1071|m.3373
scaffold_1	PASA	gene	8386071	8386951	.	-	.	ID=g.933;Name=g.933
scaffold_1	PASA	mRNA	8386071	8386951	.	-	.	ID=asmbl_3675|m.933;Parent=g.933
scaffold_1	PASA	five_prime_utr	8386647	8386951	.	-	.	ID=asmbl_3675|m.933.utr5p1;Parent=asmbl_3675|m.933
scaffold_1	PASA	exon	8386071	8386951	.	-	.	ID=asmbl_3675|m.933.exon1;Parent=asmbl_3675|m.933
scaffold_1	PASA	CDS	8386347	8386646	.	-	.	ID=cds.asmbl_3675|m.933;Parent=asmbl_3675|m.933
scaffold_1	PASA	three_prime_utr	8386071	8386346	.	-	.	ID=asmbl_3675|m.933.utr3p1;Parent=asmbl_3675|m.933
scaffold_1	PASA	gene	15313318	15313843	.	+	.	ID=g.5831;Name=g.5831
scaffold_1	PASA	mRNA	15313318	15313843	.	+	.	ID=asmbl_4889|m.5831;Parent=g.5831
scaffold_1	PASA	five_prime_utr	15313318	15313375	.	+	.	ID=asmbl_4889|m.5831.utr5p1;Parent=asmbl_4889|m.5831
scaffold_1	PASA	exon	15313318	15313843	.	+	.	ID=asmbl_4889|m.5831.exon1;Parent=asmbl_4889|m.5831
scaffold_1	PASA	CDS	15313376	15313810	.	+	.	ID=cds.asmbl_4889|m.5831;Parent=asmbl_4889|m.5831
scaffold_1	PASA	three_prime_utr	15313811	15313843	.	+	.	ID=asmbl_4889|m.5831.utr3p1;Parent=asmbl_4889|m.5831
scaffold_6	PASA	gene	6643871	6644990	.	+	.	ID=g.61000;Name=g.61000
scaffold_6	PASA	mRNA	6643871	6644990	.	+	.	ID=asmbl_64936|m.60999;Parent=g.61000
scaffold_6	PASA	five_prime_utr	6643871	6643950	.	+	.	ID=asmbl_64936|m.60999.utr5p1;Parent=asmbl_64936|m.60999
scaffold_6	PASA	exon	6643871	6644846	.	+	.	ID=asmbl_64936|m.60999.exon1;Parent=asmbl_64936|m.60999
scaffold_6	PASA	CDS	6643951	6644424	.	+	.	ID=cds.asmbl_64936|m.60999;Parent=asmbl_64936|m.60999
scaffold_6	PASA	exon	6644962	6644990	.	+	.	ID=asmbl_64936|m.60999.exon2;Parent=asmbl_64936|m.60999
scaffold_6	PASA	three_prime_utr	6644425	6644846	.	+	.	ID=asmbl_64936|m.60999.utr3p1;Parent=asmbl_64936|m.60999
scaffold_6	PASA	three_prime_utr	6644962	6644990	.	+	.	ID=asmbl_64936|m.60999.utr3p2;Parent=asmbl_64936|m.60999
scaffold_6	PASA	mRNA	6643871	6644990	.	+	.	ID=asmbl_64936|m.61000;Parent=g.61000
scaffold_6	PASA	five_prime_utr	6643871	6644461	.	+	.	ID=asmbl_64936|m.61000.utr5p1;Parent=asmbl_64936|m.61000
scaffold_6	PASA	exon	6643871	6644846	.	+	.	ID=asmbl_64936|m.61000.exon1;Parent=asmbl_64936|m.61000
scaffold_6	PASA	CDS	6644462	6644776	.	+	.	ID=cds.asmbl_64936|m.61000;Parent=asmbl_64936|m.61000
scaffold_6	PASA	exon	6644962	6644990	.	+	.	ID=asmbl_64936|m.61000.exon2;Parent=asmbl_64936|m.61000
scaffold_6	PASA	three_prime_utr	6644777	6644846	.	+	.	ID=asmbl_64936|m.61000.utr3p1;Parent=asmbl_64936|m.61000
scaffold_6	PASA	three_prime_utr	6644962	6644990	.	+	.	ID=asmbl_64936|m.61000.utr3p2;Parent=asmbl_64936|m.61000
scaffold_3	PASA	gene	42013557	42020433	.	+	.	ID=g.28192;Name=g.28192
scaffold_3	PASA	mRNA	42013985	42019884	.	+	.	ID=asmbl_34958|m.28198;Parent=g.28192
scaffold_3	PASA	five_prime_utr	42013985	42014110	.	+	.	ID=asmbl_34958|m.28198.utr5p1;Parent=asmbl_34958|m.28198
scaffold_3	PASA	five_prime_utr	42014202	42014361	.	+	.	ID=asmbl_34958|m.28198.utr5p2;Parent=asmbl_34958|m.28198
scaffold_3	PASA	five_prime_utr	42014459	42014652	.	+	.	ID=asmbl_34958|m.28198.utr5p3;Parent=asmbl_34958|m.28198
scaffold_3	PASA	exon	42013985	42014110	.	+	.	ID=asmbl_34958|m.28198.exon1;Parent=asmbl_34958|m.28198
scaffold_3	PASA	exon	42014202	42014361	.	+	.	ID=asmbl_34958|m.28198.exon2;Parent=asmbl_34958|m.28198
scaffold_3	PASA	exon	42014459	42014730	.	+	.	ID=asmbl_34958|m.28198.exon3;Parent=asmbl_34958|m.28198
scaffold_3	PASA	CDS	42014653	42014730	.	+	.	ID=cds.asmbl_34958|m.28198;Parent=asmbl_34958|m.28198
scaffold_3	PASA	exon	42017666	42018596	.	+	.	ID=asmbl_34958|m.28198.exon4;Parent=asmbl_34958|m.28198
scaffold_3	PASA	CDS	42017666	42018596	.	+	.	ID=cds.asmbl_34958|m.28198;Parent=asmbl_34958|m.28198
scaffold_3	PASA	exon	42018928	42019884	.	+	.	ID=asmbl_34958|m.28198.exon5;Parent=asmbl_34958|m.28198
scaffold_3	PASA	CDS	42018928	42019415	.	+	.	ID=cds.asmbl_34958|m.28198;Parent=asmbl_34958|m.28198
scaffold_3	PASA	three_prime_utr	42019416	42019884	.	+	.	ID=asmbl_34958|m.28198.utr3p1;Parent=asmbl_34958|m.28198
scaffold_3	PASA	mRNA	42014201	42019884	.	+	.	ID=asmbl_34959|m.28197;Parent=g.28192
scaffold_3	PASA	five_prime_utr	42014201	42014361	.	+	.	ID=asmbl_34959|m.28197.utr5p1;Parent=asmbl_34959|m.28197
scaffold_3	PASA	five_prime_utr	42014459	42014730	.	+	.	ID=asmbl_34959|m.28197.utr5p2;Parent=asmbl_34959|m.28197
scaffold_3	PASA	five_prime_utr	42017666	42018983	.	+	.	ID=asmbl_34959|m.28197.utr5p3;Parent=asmbl_34959|m.28197
scaffold_3	PASA	exon	42014201	42014361	.	+	.	ID=asmbl_34959|m.28197.exon1;Parent=asmbl_34959|m.28197
scaffold_3	PASA	exon	42014459	42014730	.	+	.	ID=asmbl_34959|m.28197.exon2;Parent=asmbl_34959|m.28197
scaffold_3	PASA	exon	42017666	42019884	.	+	.	ID=asmbl_34959|m.28197.exon3;Parent=asmbl_34959|m.28197
scaffold_3	PASA	CDS	42018984	42019415	.	+	.	ID=cds.asmbl_34959|m.28197;Parent=asmbl_34959|m.28197
scaffold_3	PASA	three_prime_utr	42019416	42019884	.	+	.	ID=asmbl_34959|m.28197.utr3p1;Parent=asmbl_34959|m.28197
scaffold_3	PASA	mRNA	42014201	42019884	.	+	.	ID=asmbl_34959|m.28195;Parent=g.28192
scaffold_3	PASA	five_prime_utr	42014201	42014361	.	+	.	ID=asmbl_34959|m.28195.utr5p1;Parent=asmbl_34959|m.28195
scaffold_3	PASA	five_prime_utr	42014459	42014652	.	+	.	ID=asmbl_34959|m.28195.utr5p2;Parent=asmbl_34959|m.28195
scaffold_3	PASA	exon	42014201	42014361	.	+	.	ID=asmbl_34959|m.28195.exon1;Parent=asmbl_34959|m.28195
scaffold_3	PASA	exon	42014459	42014730	.	+	.	ID=asmbl_34959|m.28195.exon2;Parent=asmbl_34959|m.28195
scaffold_3	PASA	CDS	42014653	42014730	.	+	.	ID=cds.asmbl_34959|m.28195;Parent=asmbl_34959|m.28195
scaffold_3	PASA	exon	42017666	42019884	.	+	.	ID=asmbl_34959|m.28195.exon3;Parent=asmbl_34959|m.28195
scaffold_3	PASA	CDS	42017666	42018757	.	+	.	ID=cds.asmbl_34959|m.28195;Parent=asmbl_34959|m.28195
scaffold_3	PASA	three_prime_utr	42018758	42019884	.	+	.	ID=asmbl_34959|m.28195.utr3p1;Parent=asmbl_34959|m.28195
scaffold_3	PASA	mRNA	42013557	42020433	.	+	.	ID=asmbl_34960|m.28192;Parent=g.28192
scaffold_3	PASA	five_prime_utr	42013557	42014110	.	+	.	ID=asmbl_34960|m.28192.utr5p1;Parent=asmbl_34960|m.28192
scaffold_3	PASA	five_prime_utr	42014202	42014652	.	+	.	ID=asmbl_34960|m.28192.utr5p2;Parent=asmbl_34960|m.28192
scaffold_3	PASA	exon	42013557	42014110	.	+	.	ID=asmbl_34960|m.28192.exon1;Parent=asmbl_34960|m.28192
scaffold_3	PASA	exon	42014202	42014730	.	+	.	ID=asmbl_34960|m.28192.exon2;Parent=asmbl_34960|m.28192
scaffold_3	PASA	CDS	42014653	42014730	.	+	.	ID=cds.asmbl_34960|m.28192;Parent=asmbl_34960|m.28192
scaffold_3	PASA	exon	42017666	42018596	.	+	.	ID=asmbl_34960|m.28192.exon3;Parent=asmbl_34960|m.28192
scaffold_3	PASA	CDS	42017666	42018596	.	+	.	ID=cds.asmbl_34960|m.28192;Parent=asmbl_34960|m.28192
scaffold_3	PASA	exon	42018928	42020433	.	+	.	ID=asmbl_34960|m.28192.exon4;Parent=asmbl_34960|m.28192
scaffold_3	PASA	CDS	42018928	42019415	.	+	.	ID=cds.asmbl_34960|m.28192;Parent=asmbl_34960|m.28192
scaffold_3	PASA	three_prime_utr	42019416	42020433	.	+	.	ID=asmbl_34960|m.28192.utr3p1;Parent=asmbl_34960|m.28192
scaffold_6	PASA	gene	11979972	11981924	.	-	.	ID=g.61991;Name=g.61991
scaffold_6	PASA	mRNA	11979972	11981924	.	-	.	ID=asmbl_66069|m.61991;Parent=g.61991
scaffold_6	PASA	five_prime_utr	11981571	11981924	.	-	.	ID=asmbl_66069|m.61991.utr5p1;Parent=asmbl_66069|m.61991
scaffold_6	PASA	exon	11981094	11981924	.	-	.	ID=asmbl_66069|m.61991.exon1;Parent=asmbl_66069|m.61991
scaffold_6	PASA	CDS	11981094	11981570	.	-	.	ID=cds.asmbl_66069|m.61991;Parent=asmbl_66069|m.61991
scaffold_6	PASA	exon	11979972	11980756	.	-	.	ID=asmbl_66069|m.61991.exon2;Parent=asmbl_66069|m.61991
scaffold_6	PASA	CDS	11980124	11980756	.	-	.	ID=cds.asmbl_66069|m.61991;Parent=asmbl_66069|m.61991
scaffold_6	PASA	three_prime_utr	11979972	11980123	.	-	.	ID=asmbl_66069|m.61991.utr3p1;Parent=asmbl_66069|m.61991
scaffold_6	PASA	mRNA	11979972	11980808	.	-	.	ID=asmbl_66070|m.61990;Parent=g.61991
scaffold_6	PASA	five_prime_utr	11980571	11980808	.	-	.	ID=asmbl_66070|m.61990.utr5p1;Parent=asmbl_66070|m.61990
scaffold_6	PASA	exon	11979972	11980808	.	-	.	ID=asmbl_66070|m.61990.exon1;Parent=asmbl_66070|m.61990
scaffold_6	PASA	CDS	11980124	11980570	.	-	.	ID=cds.asmbl_66070|m.61990;Parent=asmbl_66070|m.61990
scaffold_6	PASA	three_prime_utr	11979972	11980123	.	-	.	ID=asmbl_66070|m.61990.utr3p1;Parent=asmbl_66070|m.61990
scaffold_9	PASA	gene	20720825	20722390	.	-	.	ID=g.82641;Name=g.82641
scaffold_9	PASA	mRNA	20720825	20722390	.	-	.	ID=asmbl_94368|m.82641;Parent=g.82641
scaffold_9	PASA	five_prime_utr	20722011	20722390	.	-	.	ID=asmbl_94368|m.82641.utr5p1;Parent=asmbl_94368|m.82641
scaffold_9	PASA	five_prime_utr	20721773	20721914	.	-	.	ID=asmbl_94368|m.82641.utr5p2;Parent=asmbl_94368|m.82641
scaffold_9	PASA	five_prime_utr	20721684	20721688	.	-	.	ID=asmbl_94368|m.82641.utr5p3;Parent=asmbl_94368|m.82641
scaffold_9	PASA	exon	20722011	20722390	.	-	.	ID=asmbl_94368|m.82641.exon1;Parent=asmbl_94368|m.82641
scaffold_9	PASA	exon	20721773	20721914	.	-	.	ID=asmbl_94368|m.82641.exon2;Parent=asmbl_94368|m.82641
scaffold_9	PASA	exon	20720825	20721688	.	-	.	ID=asmbl_94368|m.82641.exon3;Parent=asmbl_94368|m.82641
scaffold_9	PASA	CDS	20721159	20721683	.	-	.	ID=cds.asmbl_94368|m.82641;Parent=asmbl_94368|m.82641
scaffold_9	PASA	three_prime_utr	20720825	20721158	.	-	.	ID=asmbl_94368|m.82641.utr3p1;Parent=asmbl_94368|m.82641
scaffold_7	PASA	gene	2154138	2158571	.	-	.	ID=g.68893;Name=g.68893
scaffold_7	PASA	mRNA	2154752	2158571	.	-	.	ID=asmbl_73908|m.68896;Parent=g.68893
scaffold_7	PASA	five_prime_utr	2158012	2158571	.	-	.	ID=asmbl_73908|m.68896.utr5p1;Parent=asmbl_73908|m.68896
scaffold_7	PASA	exon	2156902	2158571	.	-	.	ID=asmbl_73908|m.68896.exon1;Parent=asmbl_73908|m.68896
scaffold_7	PASA	CDS	2156902	2158011	.	-	.	ID=cds.asmbl_73908|m.68896;Parent=asmbl_73908|m.68896
scaffold_7	PASA	exon	2154752	2155580	.	-	.	ID=asmbl_73908|m.68896.exon2;Parent=asmbl_73908|m.68896
scaffold_7	PASA	CDS	2155305	2155580	.	-	.	ID=cds.asmbl_73908|m.68896;Parent=asmbl_73908|m.68896
scaffold_7	PASA	three_prime_utr	2154752	2155304	.	-	.	ID=asmbl_73908|m.68896.utr3p1;Parent=asmbl_73908|m.68896
scaffold_7	PASA	mRNA	2154138	2158571	.	-	.	ID=asmbl_73909|m.68893;Parent=g.68893
scaffold_7	PASA	five_prime_utr	2158012	2158571	.	-	.	ID=asmbl_73909|m.68893.utr5p1;Parent=asmbl_73909|m.68893
scaffold_7	PASA	exon	2156902	2158571	.	-	.	ID=asmbl_73909|m.68893.exon1;Parent=asmbl_73909|m.68893
scaffold_7	PASA	CDS	2156902	2158011	.	-	.	ID=cds.asmbl_73909|m.68893;Parent=asmbl_73909|m.68893
scaffold_7	PASA	exon	2155116	2155580	.	-	.	ID=asmbl_73909|m.68893.exon2;Parent=asmbl_73909|m.68893
scaffold_7	PASA	CDS	2155305	2155580	.	-	.	ID=cds.asmbl_73909|m.68893;Parent=asmbl_73909|m.68893
scaffold_7	PASA	exon	2154138	2154695	.	-	.	ID=asmbl_73909|m.68893.exon3;Parent=asmbl_73909|m.68893
scaffold_7	PASA	three_prime_utr	2155116	2155304	.	-	.	ID=asmbl_73909|m.68893.utr3p1;Parent=asmbl_73909|m.68893
scaffold_7	PASA	three_prime_utr	2154138	2154695	.	-	.	ID=asmbl_73909|m.68893.utr3p2;Parent=asmbl_73909|m.68893
scaffold_3	PASA	gene	38676442	38677083	.	-	.	ID=g.30149;Name=g.30149
scaffold_3	PASA	mRNA	38676442	38677083	.	-	.	ID=asmbl_33358|m.30149;Parent=g.30149
scaffold_3	PASA	five_prime_utr	38676952	38677083	.	-	.	ID=asmbl_33358|m.30149.utr5p1;Parent=asmbl_33358|m.30149
scaffold_3	PASA	exon	38676442	38677083	.	-	.	ID=asmbl_33358|m.30149.exon1;Parent=asmbl_33358|m.30149
scaffold_3	PASA	CDS	38676586	38676951	.	-	.	ID=cds.asmbl_33358|m.30149;Parent=asmbl_33358|m.30149
scaffold_3	PASA	three_prime_utr	38676442	38676585	.	-	.	ID=asmbl_33358|m.30149.utr3p1;Parent=asmbl_33358|m.30149
scaffold_7	PASA	gene	14910349	14911290	.	-	.	ID=g.62917;Name=g.62917
scaffold_7	PASA	mRNA	14910349	14911290	.	-	.	ID=asmbl_79341|m.62917;Parent=g.62917
scaffold_7	PASA	five_prime_utr	14911190	14911290	.	-	.	ID=asmbl_79341|m.62917.utr5p1;Parent=asmbl_79341|m.62917
scaffold_7	PASA	exon	14911051	14911290	.	-	.	ID=asmbl_79341|m.62917.exon1;Parent=asmbl_79341|m.62917
scaffold_7	PASA	CDS	14911051	14911189	.	-	.	ID=cds.asmbl_79341|m.62917;Parent=asmbl_79341|m.62917
scaffold_7	PASA	exon	14910349	14910946	.	-	.	ID=asmbl_79341|m.62917.exon2;Parent=asmbl_79341|m.62917
scaffold_7	PASA	CDS	14910690	14910946	.	-	.	ID=cds.asmbl_79341|m.62917;Parent=asmbl_79341|m.62917
scaffold_7	PASA	three_prime_utr	14910349	14910689	.	-	.	ID=asmbl_79341|m.62917.utr3p1;Parent=asmbl_79341|m.62917
scaffold_7	PASA	gene	8924336	8926300	.	+	.	ID=g.63977;Name=g.63977
scaffold_7	PASA	mRNA	8924336	8926300	.	+	.	ID=asmbl_77609|m.63977;Parent=g.63977
scaffold_7	PASA	five_prime_utr	8924336	8924508	.	+	.	ID=asmbl_77609|m.63977.utr5p1;Parent=asmbl_77609|m.63977
scaffold_7	PASA	exon	8924336	8924643	.	+	.	ID=asmbl_77609|m.63977.exon1;Parent=asmbl_77609|m.63977
scaffold_7	PASA	CDS	8924509	8924643	.	+	.	ID=cds.asmbl_77609|m.63977;Parent=asmbl_77609|m.63977
scaffold_7	PASA	exon	8925104	8925289	.	+	.	ID=asmbl_77609|m.63977.exon2;Parent=asmbl_77609|m.63977
scaffold_7	PASA	CDS	8925104	8925289	.	+	.	ID=cds.asmbl_77609|m.63977;Parent=asmbl_77609|m.63977
scaffold_7	PASA	exon	8925422	8926300	.	+	.	ID=asmbl_77609|m.63977.exon3;Parent=asmbl_77609|m.63977
scaffold_7	PASA	CDS	8925422	8925700	.	+	.	ID=cds.asmbl_77609|m.63977;Parent=asmbl_77609|m.63977
scaffold_7	PASA	three_prime_utr	8925701	8926300	.	+	.	ID=asmbl_77609|m.63977.utr3p1;Parent=asmbl_77609|m.63977
scaffold_2	PASA	gene	31543733	31548412	.	+	.	ID=g.12358;Name=g.12358
scaffold_2	PASA	mRNA	31543733	31548412	.	+	.	ID=asmbl_19694|m.12358;Parent=g.12358
scaffold_2	PASA	five_prime_utr	31543733	31544000	.	+	.	ID=asmbl_19694|m.12358.utr5p1;Parent=asmbl_19694|m.12358
scaffold_2	PASA	five_prime_utr	31544120	31544180	.	+	.	ID=asmbl_19694|m.12358.utr5p2;Parent=asmbl_19694|m.12358
scaffold_2	PASA	five_prime_utr	31544463	31544509	.	+	.	ID=asmbl_19694|m.12358.utr5p3;Parent=asmbl_19694|m.12358
scaffold_2	PASA	exon	31543733	31544000	.	+	.	ID=asmbl_19694|m.12358.exon1;Parent=asmbl_19694|m.12358
scaffold_2	PASA	exon	31544120	31544180	.	+	.	ID=asmbl_19694|m.12358.exon2;Parent=asmbl_19694|m.12358
scaffold_2	PASA	exon	31544463	31545334	.	+	.	ID=asmbl_19694|m.12358.exon3;Parent=asmbl_19694|m.12358
scaffold_2	PASA	CDS	31544510	31545334	.	+	.	ID=cds.asmbl_19694|m.12358;Parent=asmbl_19694|m.12358
scaffold_2	PASA	exon	31545931	31546002	.	+	.	ID=asmbl_19694|m.12358.exon4;Parent=asmbl_19694|m.12358
scaffold_2	PASA	CDS	31545931	31546002	.	+	.	ID=cds.asmbl_19694|m.12358;Parent=asmbl_19694|m.12358
scaffold_2	PASA	exon	31546618	31546683	.	+	.	ID=asmbl_19694|m.12358.exon5;Parent=asmbl_19694|m.12358
scaffold_2	PASA	CDS	31546618	31546683	.	+	.	ID=cds.asmbl_19694|m.12358;Parent=asmbl_19694|m.12358
scaffold_2	PASA	exon	31546797	31546868	.	+	.	ID=asmbl_19694|m.12358.exon6;Parent=asmbl_19694|m.12358
scaffold_2	PASA	CDS	31546797	31546868	.	+	.	ID=cds.asmbl_19694|m.12358;Parent=asmbl_19694|m.12358
scaffold_2	PASA	exon	31546947	31547012	.	+	.	ID=asmbl_19694|m.12358.exon7;Parent=asmbl_19694|m.12358
scaffold_2	PASA	CDS	31546947	31547012	.	+	.	ID=cds.asmbl_19694|m.12358;Parent=asmbl_19694|m.12358
scaffold_2	PASA	exon	31547149	31547211	.	+	.	ID=asmbl_19694|m.12358.exon8;Parent=asmbl_19694|m.12358
scaffold_2	PASA	CDS	31547149	31547211	.	+	.	ID=cds.asmbl_19694|m.12358;Parent=asmbl_19694|m.12358
scaffold_2	PASA	exon	31547307	31548412	.	+	.	ID=asmbl_19694|m.12358.exon9;Parent=asmbl_19694|m.12358
scaffold_2	PASA	CDS	31547307	31547429	.	+	.	ID=cds.asmbl_19694|m.12358;Parent=asmbl_19694|m.12358
scaffold_2	PASA	three_prime_utr	31547430	31548412	.	+	.	ID=asmbl_19694|m.12358.utr3p1;Parent=asmbl_19694|m.12358
scaffold_1	PASA	gene	133339	134538	.	+	.	ID=g.2429;Name=g.2429
scaffold_1	PASA	mRNA	133339	134538	.	+	.	ID=asmbl_113|m.2429;Parent=g.2429
scaffold_1	PASA	five_prime_utr	133339	133659	.	+	.	ID=asmbl_113|m.2429.utr5p1;Parent=asmbl_113|m.2429
scaffold_1	PASA	exon	133339	133890	.	+	.	ID=asmbl_113|m.2429.exon1;Parent=asmbl_113|m.2429
scaffold_1	PASA	CDS	133660	133890	.	+	.	ID=cds.asmbl_113|m.2429;Parent=asmbl_113|m.2429
scaffold_1	PASA	exon	134033	134140	.	+	.	ID=asmbl_113|m.2429.exon2;Parent=asmbl_113|m.2429
scaffold_1	PASA	CDS	134033	134140	.	+	.	ID=cds.asmbl_113|m.2429;Parent=asmbl_113|m.2429
scaffold_1	PASA	exon	134330	134538	.	+	.	ID=asmbl_113|m.2429.exon3;Parent=asmbl_113|m.2429
scaffold_1	PASA	CDS	134330	134368	.	+	.	ID=cds.asmbl_113|m.2429;Parent=asmbl_113|m.2429
scaffold_1	PASA	three_prime_utr	134369	134538	.	+	.	ID=asmbl_113|m.2429.utr3p1;Parent=asmbl_113|m.2429
scaffold_3	PASA	gene	16654558	16675184	.	-	.	ID=g.26810;Name=g.26810
scaffold_3	PASA	mRNA	16654558	16670802	.	-	.	ID=asmbl_28866|m.26834;Parent=g.26810
scaffold_3	PASA	five_prime_utr	16669889	16670802	.	-	.	ID=asmbl_28866|m.26834.utr5p1;Parent=asmbl_28866|m.26834
scaffold_3	PASA	exon	16668847	16670802	.	-	.	ID=asmbl_28866|m.26834.exon1;Parent=asmbl_28866|m.26834
scaffold_3	PASA	CDS	16669496	16669888	.	-	.	ID=cds.asmbl_28866|m.26834;Parent=asmbl_28866|m.26834
scaffold_3	PASA	exon	16656196	16656308	.	-	.	ID=asmbl_28866|m.26834.exon2;Parent=asmbl_28866|m.26834
scaffold_3	PASA	exon	16654558	16655978	.	-	.	ID=asmbl_28866|m.26834.exon3;Parent=asmbl_28866|m.26834
scaffold_3	PASA	three_prime_utr	16668847	16669495	.	-	.	ID=asmbl_28866|m.26834.utr3p1;Parent=asmbl_28866|m.26834
scaffold_3	PASA	three_prime_utr	16656196	16656308	.	-	.	ID=asmbl_28866|m.26834.utr3p2;Parent=asmbl_28866|m.26834
scaffold_3	PASA	three_prime_utr	16654558	16655978	.	-	.	ID=asmbl_28866|m.26834.utr3p3;Parent=asmbl_28866|m.26834
scaffold_3	PASA	mRNA	16654558	16670802	.	-	.	ID=asmbl_28866|m.26833;Parent=g.26810
scaffold_3	PASA	five_prime_utr	16669403	16670802	.	-	.	ID=asmbl_28866|m.26833.utr5p1;Parent=asmbl_28866|m.26833
scaffold_3	PASA	exon	16668847	16670802	.	-	.	ID=asmbl_28866|m.26833.exon1;Parent=asmbl_28866|m.26833
scaffold_3	PASA	CDS	16668847	16669402	.	-	.	ID=cds.asmbl_28866|m.26833;Parent=asmbl_28866|m.26833
scaffold_3	PASA	exon	16656196	16656308	.	-	.	ID=asmbl_28866|m.26833.exon2;Parent=asmbl_28866|m.26833
scaffold_3	PASA	CDS	16656196	16656308	.	-	.	ID=cds.asmbl_28866|m.26833;Parent=asmbl_28866|m.26833
scaffold_3	PASA	exon	16654558	16655978	.	-	.	ID=asmbl_28866|m.26833.exon3;Parent=asmbl_28866|m.26833
scaffold_3	PASA	CDS	16655913	16655978	.	-	.	ID=cds.asmbl_28866|m.26833;Parent=asmbl_28866|m.26833
scaffold_3	PASA	three_prime_utr	16654558	16655912	.	-	.	ID=asmbl_28866|m.26833.utr3p1;Parent=asmbl_28866|m.26833
scaffold_3	PASA	mRNA	16654558	16670802	.	-	.	ID=asmbl_28867|m.26831;Parent=g.26810
scaffold_3	PASA	five_prime_utr	16669403	16670802	.	-	.	ID=asmbl_28867|m.26831.utr5p1;Parent=asmbl_28867|m.26831
scaffold_3	PASA	exon	16668896	16670802	.	-	.	ID=asmbl_28867|m.26831.exon1;Parent=asmbl_28867|m.26831
scaffold_3	PASA	CDS	16668896	16669402	.	-	.	ID=cds.asmbl_28867|m.26831;Parent=asmbl_28867|m.26831
scaffold_3	PASA	exon	16656196	16656280	.	-	.	ID=asmbl_28867|m.26831.exon2;Parent=asmbl_28867|m.26831
scaffold_3	PASA	CDS	16656196	16656280	.	-	.	ID=cds.asmbl_28867|m.26831;Parent=asmbl_28867|m.26831
scaffold_3	PASA	exon	16654558	16655978	.	-	.	ID=asmbl_28867|m.26831.exon3;Parent=asmbl_28867|m.26831
scaffold_3	PASA	CDS	16655968	16655978	.	-	.	ID=cds.asmbl_28867|m.26831;Parent=asmbl_28867|m.26831
scaffold_3	PASA	three_prime_utr	16654558	16655967	.	-	.	ID=asmbl_28867|m.26831.utr3p1;Parent=asmbl_28867|m.26831
scaffold_3	PASA	mRNA	16654558	16670802	.	-	.	ID=asmbl_28867|m.26832;Parent=g.26810
scaffold_3	PASA	five_prime_utr	16669889	16670802	.	-	.	ID=asmbl_28867|m.26832.utr5p1;Parent=asmbl_28867|m.26832
scaffold_3	PASA	exon	16668896	16670802	.	-	.	ID=asmbl_28867|m.26832.exon1;Parent=asmbl_28867|m.26832
scaffold_3	PASA	CDS	16669496	16669888	.	-	.	ID=cds.asmbl_28867|m.26832;Parent=asmbl_28867|m.26832
scaffold_3	PASA	exon	16656196	16656280	.	-	.	ID=asmbl_28867|m.26832.exon2;Parent=asmbl_28867|m.26832
scaffold_3	PASA	exon	16654558	16655978	.	-	.	ID=asmbl_28867|m.26832.exon3;Parent=asmbl_28867|m.26832
scaffold_3	PASA	three_prime_utr	16668896	16669495	.	-	.	ID=asmbl_28867|m.26832.utr3p1;Parent=asmbl_28867|m.26832
scaffold_3	PASA	three_prime_utr	16656196	16656280	.	-	.	ID=asmbl_28867|m.26832.utr3p2;Parent=asmbl_28867|m.26832
scaffold_3	PASA	three_prime_utr	16654558	16655978	.	-	.	ID=asmbl_28867|m.26832.utr3p3;Parent=asmbl_28867|m.26832
scaffold_3	PASA	mRNA	16654558	16675184	.	-	.	ID=asmbl_28871|m.26810;Parent=g.26810
scaffold_3	PASA	five_prime_utr	16675063	16675184	.	-	.	ID=asmbl_28871|m.26810.utr5p1;Parent=asmbl_28871|m.26810
scaffold_3	PASA	exon	16674995	16675184	.	-	.	ID=asmbl_28871|m.26810.exon1;Parent=asmbl_28871|m.26810
scaffold_3	PASA	CDS	16674995	16675062	.	-	.	ID=cds.asmbl_28871|m.26810;Parent=asmbl_28871|m.26810
scaffold_3	PASA	exon	16673572	16673809	.	-	.	ID=asmbl_28871|m.26810.exon2;Parent=asmbl_28871|m.26810
scaffold_3	PASA	CDS	16673572	16673809	.	-	.	ID=cds.asmbl_28871|m.26810;Parent=asmbl_28871|m.26810
scaffold_3	PASA	exon	16656196	16656280	.	-	.	ID=asmbl_28871|m.26810.exon3;Parent=asmbl_28871|m.26810
scaffold_3	PASA	CDS	16656196	16656280	.	-	.	ID=cds.asmbl_28871|m.26810;Parent=asmbl_28871|m.26810
scaffold_3	PASA	exon	16654558	16655978	.	-	.	ID=asmbl_28871|m.26810.exon4;Parent=asmbl_28871|m.26810
scaffold_3	PASA	CDS	16655968	16655978	.	-	.	ID=cds.asmbl_28871|m.26810;Parent=asmbl_28871|m.26810
scaffold_3	PASA	three_prime_utr	16654558	16655967	.	-	.	ID=asmbl_28871|m.26810.utr3p1;Parent=asmbl_28871|m.26810
scaffold_3	PASA	mRNA	16673267	16675184	.	-	.	ID=asmbl_28873|m.26809;Parent=g.26810
scaffold_3	PASA	five_prime_utr	16675063	16675184	.	-	.	ID=asmbl_28873|m.26809.utr5p1;Parent=asmbl_28873|m.26809
scaffold_3	PASA	exon	16674995	16675184	.	-	.	ID=asmbl_28873|m.26809.exon1;Parent=asmbl_28873|m.26809
scaffold_3	PASA	CDS	16674995	16675062	.	-	.	ID=cds.asmbl_28873|m.26809;Parent=asmbl_28873|m.26809
scaffold_3	PASA	exon	16673267	16673809	.	-	.	ID=asmbl_28873|m.26809.exon2;Parent=asmbl_28873|m.26809
scaffold_3	PASA	CDS	16673515	16673809	.	-	.	ID=cds.asmbl_28873|m.26809;Parent=asmbl_28873|m.26809
scaffold_3	PASA	three_prime_utr	16673267	16673514	.	-	.	ID=asmbl_28873|m.26809.utr3p1;Parent=asmbl_28873|m.26809
scaffold_9	PASA	gene	22711218	22712524	.	-	.	ID=g.82004;Name=g.82004
scaffold_9	PASA	mRNA	22711264	22712524	.	-	.	ID=asmbl_94740|m.82003;Parent=g.82004
scaffold_9	PASA	five_prime_utr	22712197	22712524	.	-	.	ID=asmbl_94740|m.82003.utr5p1;Parent=asmbl_94740|m.82003
scaffold_9	PASA	five_prime_utr	22711830	22711854	.	-	.	ID=asmbl_94740|m.82003.utr5p2;Parent=asmbl_94740|m.82003
scaffold_9	PASA	exon	22712197	22712524	.	-	.	ID=asmbl_94740|m.82003.exon1;Parent=asmbl_94740|m.82003
scaffold_9	PASA	exon	22711751	22711854	.	-	.	ID=asmbl_94740|m.82003.exon2;Parent=asmbl_94740|m.82003
scaffold_9	PASA	CDS	22711751	22711829	.	-	.	ID=cds.asmbl_94740|m.82003;Parent=asmbl_94740|m.82003
scaffold_9	PASA	exon	22711264	22711603	.	-	.	ID=asmbl_94740|m.82003.exon3;Parent=asmbl_94740|m.82003
scaffold_9	PASA	CDS	22711359	22711603	.	-	.	ID=cds.asmbl_94740|m.82003;Parent=asmbl_94740|m.82003
scaffold_9	PASA	three_prime_utr	22711264	22711358	.	-	.	ID=asmbl_94740|m.82003.utr3p1;Parent=asmbl_94740|m.82003
scaffold_9	PASA	mRNA	22711218	22712524	.	-	.	ID=asmbl_94741|m.82004;Parent=g.82004
scaffold_9	PASA	five_prime_utr	22712200	22712524	.	-	.	ID=asmbl_94741|m.82004.utr5p1;Parent=asmbl_94741|m.82004
scaffold_9	PASA	exon	22712197	22712524	.	-	.	ID=asmbl_94741|m.82004.exon1;Parent=asmbl_94741|m.82004
scaffold_9	PASA	CDS	22712197	22712199	.	-	.	ID=cds.asmbl_94741|m.82004;Parent=asmbl_94741|m.82004
scaffold_9	PASA	exon	22711751	22711835	.	-	.	ID=asmbl_94741|m.82004.exon2;Parent=asmbl_94741|m.82004
scaffold_9	PASA	CDS	22711751	22711835	.	-	.	ID=cds.asmbl_94741|m.82004;Parent=asmbl_94741|m.82004
scaffold_9	PASA	exon	22711218	22711603	.	-	.	ID=asmbl_94741|m.82004.exon3;Parent=asmbl_94741|m.82004
scaffold_9	PASA	CDS	22711359	22711603	.	-	.	ID=cds.asmbl_94741|m.82004;Parent=asmbl_94741|m.82004
scaffold_9	PASA	three_prime_utr	22711218	22711358	.	-	.	ID=asmbl_94741|m.82004.utr3p1;Parent=asmbl_94741|m.82004
scaffold_1	PASA	gene	17900502	17903248	.	+	.	ID=g.6860;Name=g.6860
scaffold_1	PASA	mRNA	17900502	17903248	.	+	.	ID=asmbl_5455|m.6860;Parent=g.6860
scaffold_1	PASA	five_prime_utr	17900502	17900653	.	+	.	ID=asmbl_5455|m.6860.utr5p1;Parent=asmbl_5455|m.6860
scaffold_1	PASA	exon	17900502	17900664	.	+	.	ID=asmbl_5455|m.6860.exon1;Parent=asmbl_5455|m.6860
scaffold_1	PASA	CDS	17900654	17900664	.	+	.	ID=cds.asmbl_5455|m.6860;Parent=asmbl_5455|m.6860
scaffold_1	PASA	exon	17900805	17900846	.	+	.	ID=asmbl_5455|m.6860.exon2;Parent=asmbl_5455|m.6860
scaffold_1	PASA	CDS	17900805	17900846	.	+	.	ID=cds.asmbl_5455|m.6860;Parent=asmbl_5455|m.6860
scaffold_1	PASA	exon	17901234	17901347	.	+	.	ID=asmbl_5455|m.6860.exon3;Parent=asmbl_5455|m.6860
scaffold_1	PASA	CDS	17901234	17901347	.	+	.	ID=cds.asmbl_5455|m.6860;Parent=asmbl_5455|m.6860
scaffold_1	PASA	exon	17902323	17902401	.	+	.	ID=asmbl_5455|m.6860.exon4;Parent=asmbl_5455|m.6860
scaffold_1	PASA	CDS	17902323	17902401	.	+	.	ID=cds.asmbl_5455|m.6860;Parent=asmbl_5455|m.6860
scaffold_1	PASA	exon	17902505	17902576	.	+	.	ID=asmbl_5455|m.6860.exon5;Parent=asmbl_5455|m.6860
scaffold_1	PASA	CDS	17902505	17902576	.	+	.	ID=cds.asmbl_5455|m.6860;Parent=asmbl_5455|m.6860
scaffold_1	PASA	exon	17902668	17903248	.	+	.	ID=asmbl_5455|m.6860.exon6;Parent=asmbl_5455|m.6860
scaffold_1	PASA	CDS	17902668	17902715	.	+	.	ID=cds.asmbl_5455|m.6860;Parent=asmbl_5455|m.6860
scaffold_1	PASA	three_prime_utr	17902716	17903248	.	+	.	ID=asmbl_5455|m.6860.utr3p1;Parent=asmbl_5455|m.6860
scaffold_3	PASA	gene	27438690	27440075	.	-	.	ID=g.26015;Name=g.26015
scaffold_3	PASA	mRNA	27438690	27440075	.	-	.	ID=asmbl_30824|m.26015;Parent=g.26015
scaffold_3	PASA	five_prime_utr	27439950	27440075	.	-	.	ID=asmbl_30824|m.26015.utr5p1;Parent=asmbl_30824|m.26015
scaffold_3	PASA	exon	27438690	27440075	.	-	.	ID=asmbl_30824|m.26015.exon1;Parent=asmbl_30824|m.26015
scaffold_3	PASA	CDS	27439596	27439949	.	-	.	ID=cds.asmbl_30824|m.26015;Parent=asmbl_30824|m.26015
scaffold_3	PASA	three_prime_utr	27438690	27439595	.	-	.	ID=asmbl_30824|m.26015.utr3p1;Parent=asmbl_30824|m.26015
scaffold_8	PASA	gene	3473242	3474582	.	-	.	ID=g.72047;Name=g.72047
scaffold_8	PASA	mRNA	3473242	3474582	.	-	.	ID=asmbl_82828|m.72047;Parent=g.72047
scaffold_8	PASA	five_prime_utr	3474240	3474582	.	-	.	ID=asmbl_82828|m.72047.utr5p1;Parent=asmbl_82828|m.72047
scaffold_8	PASA	exon	3473242	3474582	.	-	.	ID=asmbl_82828|m.72047.exon1;Parent=asmbl_82828|m.72047
scaffold_8	PASA	CDS	3473322	3474239	.	-	.	ID=cds.asmbl_82828|m.72047;Parent=asmbl_82828|m.72047
scaffold_8	PASA	three_prime_utr	3473242	3473321	.	-	.	ID=asmbl_82828|m.72047.utr3p1;Parent=asmbl_82828|m.72047
scaffold_5	PASA	gene	4157534	4177832	.	+	.	ID=g.44413;Name=g.44413
scaffold_5	PASA	mRNA	4157534	4177832	.	+	.	ID=asmbl_51893|m.44413;Parent=g.44413
scaffold_5	PASA	five_prime_utr	4157534	4157653	.	+	.	ID=asmbl_51893|m.44413.utr5p1;Parent=asmbl_51893|m.44413
scaffold_5	PASA	five_prime_utr	4176931	4177032	.	+	.	ID=asmbl_51893|m.44413.utr5p2;Parent=asmbl_51893|m.44413
scaffold_5	PASA	five_prime_utr	4177117	4177218	.	+	.	ID=asmbl_51893|m.44413.utr5p3;Parent=asmbl_51893|m.44413
scaffold_5	PASA	five_prime_utr	4177501	4177506	.	+	.	ID=asmbl_51893|m.44413.utr5p4;Parent=asmbl_51893|m.44413
scaffold_5	PASA	exon	4157534	4157653	.	+	.	ID=asmbl_51893|m.44413.exon1;Parent=asmbl_51893|m.44413
scaffold_5	PASA	exon	4176931	4177032	.	+	.	ID=asmbl_51893|m.44413.exon2;Parent=asmbl_51893|m.44413
scaffold_5	PASA	exon	4177117	4177218	.	+	.	ID=asmbl_51893|m.44413.exon3;Parent=asmbl_51893|m.44413
scaffold_5	PASA	exon	4177501	4177832	.	+	.	ID=asmbl_51893|m.44413.exon4;Parent=asmbl_51893|m.44413
scaffold_5	PASA	CDS	4177507	4177818	.	+	.	ID=cds.asmbl_51893|m.44413;Parent=asmbl_51893|m.44413
scaffold_5	PASA	three_prime_utr	4177819	4177832	.	+	.	ID=asmbl_51893|m.44413.utr3p1;Parent=asmbl_51893|m.44413
scaffold_717	PASA	gene	540	4429	.	+	.	ID=g.69227;Name=g.69227
scaffold_717	PASA	mRNA	540	4429	.	+	.	ID=asmbl_81037|m.69227;Parent=g.69227
scaffold_717	PASA	five_prime_utr	540	2235	.	+	.	ID=asmbl_81037|m.69227.utr5p1;Parent=asmbl_81037|m.69227
scaffold_717	PASA	exon	540	4429	.	+	.	ID=asmbl_81037|m.69227.exon1;Parent=asmbl_81037|m.69227
scaffold_717	PASA	CDS	2236	3684	.	+	.	ID=cds.asmbl_81037|m.69227;Parent=asmbl_81037|m.69227
scaffold_717	PASA	three_prime_utr	3685	4429	.	+	.	ID=asmbl_81037|m.69227.utr3p1;Parent=asmbl_81037|m.69227
scaffold_2	PASA	gene	24644261	24647204	.	-	.	ID=g.12559;Name=g.12559
scaffold_2	PASA	mRNA	24644261	24647204	.	-	.	ID=asmbl_16822|m.12560;Parent=g.12559
scaffold_2	PASA	five_prime_utr	24646651	24647204	.	-	.	ID=asmbl_16822|m.12560.utr5p1;Parent=asmbl_16822|m.12560
scaffold_2	PASA	five_prime_utr	24645277	24646563	.	-	.	ID=asmbl_16822|m.12560.utr5p2;Parent=asmbl_16822|m.12560
scaffold_2	PASA	exon	24646651	24647204	.	-	.	ID=asmbl_16822|m.12560.exon1;Parent=asmbl_16822|m.12560
scaffold_2	PASA	exon	24645124	24646563	.	-	.	ID=asmbl_16822|m.12560.exon2;Parent=asmbl_16822|m.12560
scaffold_2	PASA	CDS	24645124	24645276	.	-	.	ID=cds.asmbl_16822|m.12560;Parent=asmbl_16822|m.12560
scaffold_2	PASA	exon	24644261	24644991	.	-	.	ID=asmbl_16822|m.12560.exon3;Parent=asmbl_16822|m.12560
scaffold_2	PASA	CDS	24644812	24644991	.	-	.	ID=cds.asmbl_16822|m.12560;Parent=asmbl_16822|m.12560
scaffold_2	PASA	three_prime_utr	24644261	24644811	.	-	.	ID=asmbl_16822|m.12560.utr3p1;Parent=asmbl_16822|m.12560
scaffold_2	PASA	mRNA	24644261	24647204	.	-	.	ID=asmbl_16823|m.12559;Parent=g.12559
scaffold_2	PASA	five_prime_utr	24646651	24647204	.	-	.	ID=asmbl_16823|m.12559.utr5p1;Parent=asmbl_16823|m.12559
scaffold_2	PASA	five_prime_utr	24646064	24646563	.	-	.	ID=asmbl_16823|m.12559.utr5p2;Parent=asmbl_16823|m.12559
scaffold_2	PASA	exon	24646651	24647204	.	-	.	ID=asmbl_16823|m.12559.exon1;Parent=asmbl_16823|m.12559
scaffold_2	PASA	exon	24646007	24646563	.	-	.	ID=asmbl_16823|m.12559.exon2;Parent=asmbl_16823|m.12559
scaffold_2	PASA	CDS	24646007	24646063	.	-	.	ID=cds.asmbl_16823|m.12559;Parent=asmbl_16823|m.12559
scaffold_2	PASA	exon	24645630	24645749	.	-	.	ID=asmbl_16823|m.12559.exon3;Parent=asmbl_16823|m.12559
scaffold_2	PASA	CDS	24645630	24645749	.	-	.	ID=cds.asmbl_16823|m.12559;Parent=asmbl_16823|m.12559
scaffold_2	PASA	exon	24645124	24645279	.	-	.	ID=asmbl_16823|m.12559.exon4;Parent=asmbl_16823|m.12559
scaffold_2	PASA	CDS	24645124	24645279	.	-	.	ID=cds.asmbl_16823|m.12559;Parent=asmbl_16823|m.12559
scaffold_2	PASA	exon	24644261	24644991	.	-	.	ID=asmbl_16823|m.12559.exon5;Parent=asmbl_16823|m.12559
scaffold_2	PASA	CDS	24644812	24644991	.	-	.	ID=cds.asmbl_16823|m.12559;Parent=asmbl_16823|m.12559
scaffold_2	PASA	three_prime_utr	24644261	24644811	.	-	.	ID=asmbl_16823|m.12559.utr3p1;Parent=asmbl_16823|m.12559
scaffold_5	PASA	gene	42930212	42930977	.	+	.	ID=g.52235;Name=g.52235
scaffold_5	PASA	mRNA	42930212	42930977	.	+	.	ID=asmbl_63723|m.52235;Parent=g.52235
scaffold_5	PASA	five_prime_utr	42930212	42930257	.	+	.	ID=asmbl_63723|m.52235.utr5p1;Parent=asmbl_63723|m.52235
scaffold_5	PASA	exon	42930212	42930977	.	+	.	ID=asmbl_63723|m.52235.exon1;Parent=asmbl_63723|m.52235
scaffold_5	PASA	CDS	42930258	42930596	.	+	.	ID=cds.asmbl_63723|m.52235;Parent=asmbl_63723|m.52235
scaffold_5	PASA	three_prime_utr	42930597	42930977	.	+	.	ID=asmbl_63723|m.52235.utr3p1;Parent=asmbl_63723|m.52235
scaffold_2	PASA	gene	11481766	11483211	.	-	.	ID=g.15018;Name=g.15018
scaffold_2	PASA	mRNA	11481766	11483211	.	-	.	ID=asmbl_14166|m.15018;Parent=g.15018
scaffold_2	PASA	five_prime_utr	11482478	11483211	.	-	.	ID=asmbl_14166|m.15018.utr5p1;Parent=asmbl_14166|m.15018
scaffold_2	PASA	exon	11481766	11483211	.	-	.	ID=asmbl_14166|m.15018.exon1;Parent=asmbl_14166|m.15018
scaffold_2	PASA	CDS	11482118	11482477	.	-	.	ID=cds.asmbl_14166|m.15018;Parent=asmbl_14166|m.15018
scaffold_2	PASA	three_prime_utr	11481766	11482117	.	-	.	ID=asmbl_14166|m.15018.utr3p1;Parent=asmbl_14166|m.15018
scaffold_3	PASA	gene	35467908	35469474	.	+	.	ID=g.30294;Name=g.30294
scaffold_3	PASA	mRNA	35467908	35469474	.	+	.	ID=asmbl_32514|m.30294;Parent=g.30294
scaffold_3	PASA	five_prime_utr	35467908	35467964	.	+	.	ID=asmbl_32514|m.30294.utr5p1;Parent=asmbl_32514|m.30294
scaffold_3	PASA	exon	35467908	35468118	.	+	.	ID=asmbl_32514|m.30294.exon1;Parent=asmbl_32514|m.30294
scaffold_3	PASA	CDS	35467965	35468118	.	+	.	ID=cds.asmbl_32514|m.30294;Parent=asmbl_32514|m.30294
scaffold_3	PASA	exon	35468728	35468875	.	+	.	ID=asmbl_32514|m.30294.exon2;Parent=asmbl_32514|m.30294
scaffold_3	PASA	CDS	35468728	35468875	.	+	.	ID=cds.asmbl_32514|m.30294;Parent=asmbl_32514|m.30294
scaffold_3	PASA	exon	35468976	35469047	.	+	.	ID=asmbl_32514|m.30294.exon3;Parent=asmbl_32514|m.30294
scaffold_3	PASA	CDS	35468976	35469047	.	+	.	ID=cds.asmbl_32514|m.30294;Parent=asmbl_32514|m.30294
scaffold_3	PASA	exon	35469228	35469320	.	+	.	ID=asmbl_32514|m.30294.exon4;Parent=asmbl_32514|m.30294
scaffold_3	PASA	CDS	35469228	35469303	.	+	.	ID=cds.asmbl_32514|m.30294;Parent=asmbl_32514|m.30294
scaffold_3	PASA	exon	35469408	35469474	.	+	.	ID=asmbl_32514|m.30294.exon5;Parent=asmbl_32514|m.30294
scaffold_3	PASA	three_prime_utr	35469304	35469320	.	+	.	ID=asmbl_32514|m.30294.utr3p1;Parent=asmbl_32514|m.30294
scaffold_3	PASA	three_prime_utr	35469408	35469474	.	+	.	ID=asmbl_32514|m.30294.utr3p2;Parent=asmbl_32514|m.30294
scaffold_10	PASA	gene	296507	301322	.	-	.	ID=g.9245;Name=g.9245
scaffold_10	PASA	mRNA	296525	301305	.	-	.	ID=asmbl_10487|m.9272;Parent=g.9245
scaffold_10	PASA	five_prime_utr	299157	301305	.	-	.	ID=asmbl_10487|m.9272.utr5p1;Parent=asmbl_10487|m.9272
scaffold_10	PASA	five_prime_utr	298889	299026	.	-	.	ID=asmbl_10487|m.9272.utr5p2;Parent=asmbl_10487|m.9272
scaffold_10	PASA	five_prime_utr	298620	298734	.	-	.	ID=asmbl_10487|m.9272.utr5p3;Parent=asmbl_10487|m.9272
scaffold_10	PASA	exon	299157	301305	.	-	.	ID=asmbl_10487|m.9272.exon1;Parent=asmbl_10487|m.9272
scaffold_10	PASA	exon	298889	299026	.	-	.	ID=asmbl_10487|m.9272.exon2;Parent=asmbl_10487|m.9272
scaffold_10	PASA	exon	298357	298734	.	-	.	ID=asmbl_10487|m.9272.exon3;Parent=asmbl_10487|m.9272
scaffold_10	PASA	CDS	298357	298619	.	-	.	ID=cds.asmbl_10487|m.9272;Parent=asmbl_10487|m.9272
scaffold_10	PASA	exon	298143	298227	.	-	.	ID=asmbl_10487|m.9272.exon4;Parent=asmbl_10487|m.9272
scaffold_10	PASA	CDS	298143	298227	.	-	.	ID=cds.asmbl_10487|m.9272;Parent=asmbl_10487|m.9272
scaffold_10	PASA	exon	297909	298001	.	-	.	ID=asmbl_10487|m.9272.exon5;Parent=asmbl_10487|m.9272
scaffold_10	PASA	CDS	297909	298001	.	-	.	ID=cds.asmbl_10487|m.9272;Parent=asmbl_10487|m.9272
scaffold_10	PASA	exon	297612	297707	.	-	.	ID=asmbl_10487|m.9272.exon6;Parent=asmbl_10487|m.9272
scaffold_10	PASA	CDS	297612	297707	.	-	.	ID=cds.asmbl_10487|m.9272;Parent=asmbl_10487|m.9272
scaffold_10	PASA	exon	297378	297515	.	-	.	ID=asmbl_10487|m.9272.exon7;Parent=asmbl_10487|m.9272
scaffold_10	PASA	CDS	297378	297515	.	-	.	ID=cds.asmbl_10487|m.9272;Parent=asmbl_10487|m.9272
scaffold_10	PASA	exon	297087	297272	.	-	.	ID=asmbl_10487|m.9272.exon8;Parent=asmbl_10487|m.9272
scaffold_10	PASA	CDS	297087	297272	.	-	.	ID=cds.asmbl_10487|m.9272;Parent=asmbl_10487|m.9272
scaffold_10	PASA	exon	296525	296995	.	-	.	ID=asmbl_10487|m.9272.exon9;Parent=asmbl_10487|m.9272
scaffold_10	PASA	CDS	296816	296995	.	-	.	ID=cds.asmbl_10487|m.9272;Parent=asmbl_10487|m.9272
scaffold_10	PASA	three_prime_utr	296525	296815	.	-	.	ID=asmbl_10487|m.9272.utr3p1;Parent=asmbl_10487|m.9272
scaffold_10	PASA	mRNA	296525	301305	.	-	.	ID=asmbl_10487|m.9273;Parent=g.9245
scaffold_10	PASA	five_prime_utr	299676	301305	.	-	.	ID=asmbl_10487|m.9273.utr5p1;Parent=asmbl_10487|m.9273
scaffold_10	PASA	exon	299157	301305	.	-	.	ID=asmbl_10487|m.9273.exon1;Parent=asmbl_10487|m.9273
scaffold_10	PASA	CDS	299157	299675	.	-	.	ID=cds.asmbl_10487|m.9273;Parent=asmbl_10487|m.9273
scaffold_10	PASA	exon	298889	299026	.	-	.	ID=asmbl_10487|m.9273.exon2;Parent=asmbl_10487|m.9273
scaffold_10	PASA	CDS	298889	299026	.	-	.	ID=cds.asmbl_10487|m.9273;Parent=asmbl_10487|m.9273
scaffold_10	PASA	exon	298357	298734	.	-	.	ID=asmbl_10487|m.9273.exon3;Parent=asmbl_10487|m.9273
scaffold_10	PASA	CDS	298693	298734	.	-	.	ID=cds.asmbl_10487|m.9273;Parent=asmbl_10487|m.9273
scaffold_10	PASA	exon	298143	298227	.	-	.	ID=asmbl_10487|m.9273.exon4;Parent=asmbl_10487|m.9273
scaffold_10	PASA	exon	297909	298001	.	-	.	ID=asmbl_10487|m.9273.exon5;Parent=asmbl_10487|m.9273
scaffold_10	PASA	exon	297612	297707	.	-	.	ID=asmbl_10487|m.9273.exon6;Parent=asmbl_10487|m.9273
scaffold_10	PASA	exon	297378	297515	.	-	.	ID=asmbl_10487|m.9273.exon7;Parent=asmbl_10487|m.9273
scaffold_10	PASA	exon	297087	297272	.	-	.	ID=asmbl_10487|m.9273.exon8;Parent=asmbl_10487|m.9273
scaffold_10	PASA	exon	296525	296995	.	-	.	ID=asmbl_10487|m.9273.exon9;Parent=asmbl_10487|m.9273
scaffold_10	PASA	three_prime_utr	298357	298692	.	-	.	ID=asmbl_10487|m.9273.utr3p1;Parent=asmbl_10487|m.9273
scaffold_10	PASA	three_prime_utr	298143	298227	.	-	.	ID=asmbl_10487|m.9273.utr3p2;Parent=asmbl_10487|m.9273
scaffold_10	PASA	three_prime_utr	297909	298001	.	-	.	ID=asmbl_10487|m.9273.utr3p3;Parent=asmbl_10487|m.9273
scaffold_10	PASA	three_prime_utr	297612	297707	.	-	.	ID=asmbl_10487|m.9273.utr3p4;Parent=asmbl_10487|m.9273
scaffold_10	PASA	three_prime_utr	297378	297515	.	-	.	ID=asmbl_10487|m.9273.utr3p5;Parent=asmbl_10487|m.9273
scaffold_10	PASA	three_prime_utr	297087	297272	.	-	.	ID=asmbl_10487|m.9273.utr3p6;Parent=asmbl_10487|m.9273
scaffold_10	PASA	three_prime_utr	296525	296995	.	-	.	ID=asmbl_10487|m.9273.utr3p7;Parent=asmbl_10487|m.9273
scaffold_10	PASA	mRNA	296507	301305	.	-	.	ID=asmbl_10488|m.9252;Parent=g.9245
scaffold_10	PASA	five_prime_utr	300940	301305	.	-	.	ID=asmbl_10488|m.9252.utr5p1;Parent=asmbl_10488|m.9252
scaffold_10	PASA	five_prime_utr	300137	300269	.	-	.	ID=asmbl_10488|m.9252.utr5p2;Parent=asmbl_10488|m.9252
scaffold_10	PASA	five_prime_utr	299958	300015	.	-	.	ID=asmbl_10488|m.9252.utr5p3;Parent=asmbl_10488|m.9252
scaffold_10	PASA	five_prime_utr	299157	299864	.	-	.	ID=asmbl_10488|m.9252.utr5p4;Parent=asmbl_10488|m.9252
scaffold_10	PASA	five_prime_utr	298889	299026	.	-	.	ID=asmbl_10488|m.9252.utr5p5;Parent=asmbl_10488|m.9252
scaffold_10	PASA	five_prime_utr	298620	298734	.	-	.	ID=asmbl_10488|m.9252.utr5p6;Parent=asmbl_10488|m.9252
scaffold_10	PASA	exon	300940	301305	.	-	.	ID=asmbl_10488|m.9252.exon1;Parent=asmbl_10488|m.9252
scaffold_10	PASA	exon	300137	300269	.	-	.	ID=asmbl_10488|m.9252.exon2;Parent=asmbl_10488|m.9252
scaffold_10	PASA	exon	299958	300015	.	-	.	ID=asmbl_10488|m.9252.exon3;Parent=asmbl_10488|m.9252
scaffold_10	PASA	exon	299157	299864	.	-	.	ID=asmbl_10488|m.9252.exon4;Parent=asmbl_10488|m.9252
scaffold_10	PASA	exon	298889	299026	.	-	.	ID=asmbl_10488|m.9252.exon5;Parent=asmbl_10488|m.9252
scaffold_10	PASA	exon	298357	298734	.	-	.	ID=asmbl_10488|m.9252.exon6;Parent=asmbl_10488|m.9252
scaffold_10	PASA	CDS	298357	298619	.	-	.	ID=cds.asmbl_10488|m.9252;Parent=asmbl_10488|m.9252
scaffold_10	PASA	exon	298143	298227	.	-	.	ID=asmbl_10488|m.9252.exon7;Parent=asmbl_10488|m.9252
scaffold_10	PASA	CDS	298143	298227	.	-	.	ID=cds.asmbl_10488|m.9252;Parent=asmbl_10488|m.9252
scaffold_10	PASA	exon	297612	298001	.	-	.	ID=asmbl_10488|m.9252.exon8;Parent=asmbl_10488|m.9252
scaffold_10	PASA	CDS	297834	298001	.	-	.	ID=cds.asmbl_10488|m.9252;Parent=asmbl_10488|m.9252
scaffold_10	PASA	exon	297378	297515	.	-	.	ID=asmbl_10488|m.9252.exon9;Parent=asmbl_10488|m.9252
scaffold_10	PASA	exon	297087	297272	.	-	.	ID=asmbl_10488|m.9252.exon10;Parent=asmbl_10488|m.9252
scaffold_10	PASA	exon	296507	296995	.	-	.	ID=asmbl_10488|m.9252.exon11;Parent=asmbl_10488|m.9252
scaffold_10	PASA	three_prime_utr	297612	297833	.	-	.	ID=asmbl_10488|m.9252.utr3p1;Parent=asmbl_10488|m.9252
scaffold_10	PASA	three_prime_utr	297378	297515	.	-	.	ID=asmbl_10488|m.9252.utr3p2;Parent=asmbl_10488|m.9252
scaffold_10	PASA	three_prime_utr	297087	297272	.	-	.	ID=asmbl_10488|m.9252.utr3p3;Parent=asmbl_10488|m.9252
scaffold_10	PASA	three_prime_utr	296507	296995	.	-	.	ID=asmbl_10488|m.9252.utr3p4;Parent=asmbl_10488|m.9252
scaffold_10	PASA	mRNA	296507	301305	.	-	.	ID=asmbl_10488|m.9251;Parent=g.9245
scaffold_10	PASA	five_prime_utr	300940	301305	.	-	.	ID=asmbl_10488|m.9251.utr5p1;Parent=asmbl_10488|m.9251
scaffold_10	PASA	five_prime_utr	300137	300269	.	-	.	ID=asmbl_10488|m.9251.utr5p2;Parent=asmbl_10488|m.9251
scaffold_10	PASA	five_prime_utr	299958	300015	.	-	.	ID=asmbl_10488|m.9251.utr5p3;Parent=asmbl_10488|m.9251
scaffold_10	PASA	five_prime_utr	299157	299864	.	-	.	ID=asmbl_10488|m.9251.utr5p4;Parent=asmbl_10488|m.9251
scaffold_10	PASA	five_prime_utr	298889	299026	.	-	.	ID=asmbl_10488|m.9251.utr5p5;Parent=asmbl_10488|m.9251
scaffold_10	PASA	five_prime_utr	298357	298734	.	-	.	ID=asmbl_10488|m.9251.utr5p6;Parent=asmbl_10488|m.9251
scaffold_10	PASA	five_prime_utr	298143	298227	.	-	.	ID=asmbl_10488|m.9251.utr5p7;Parent=asmbl_10488|m.9251
scaffold_10	PASA	five_prime_utr	297702	298001	.	-	.	ID=asmbl_10488|m.9251.utr5p8;Parent=asmbl_10488|m.9251
scaffold_10	PASA	exon	300940	301305	.	-	.	ID=asmbl_10488|m.9251.exon1;Parent=asmbl_10488|m.9251
scaffold_10	PASA	exon	300137	300269	.	-	.	ID=asmbl_10488|m.9251.exon2;Parent=asmbl_10488|m.9251
scaffold_10	PASA	exon	299958	300015	.	-	.	ID=asmbl_10488|m.9251.exon3;Parent=asmbl_10488|m.9251
scaffold_10	PASA	exon	299157	299864	.	-	.	ID=asmbl_10488|m.9251.exon4;Parent=asmbl_10488|m.9251
scaffold_10	PASA	exon	298889	299026	.	-	.	ID=asmbl_10488|m.9251.exon5;Parent=asmbl_10488|m.9251
scaffold_10	PASA	exon	298357	298734	.	-	.	ID=asmbl_10488|m.9251.exon6;Parent=asmbl_10488|m.9251
scaffold_10	PASA	exon	298143	298227	.	-	.	ID=asmbl_10488|m.9251.exon7;Parent=asmbl_10488|m.9251
scaffold_10	PASA	exon	297612	298001	.	-	.	ID=asmbl_10488|m.9251.exon8;Parent=asmbl_10488|m.9251
scaffold_10	PASA	CDS	297612	297701	.	-	.	ID=cds.asmbl_10488|m.9251;Parent=asmbl_10488|m.9251
scaffold_10	PASA	exon	297378	297515	.	-	.	ID=asmbl_10488|m.9251.exon9;Parent=asmbl_10488|m.9251
scaffold_10	PASA	CDS	297378	297515	.	-	.	ID=cds.asmbl_10488|m.9251;Parent=asmbl_10488|m.9251
scaffold_10	PASA	exon	297087	297272	.	-	.	ID=asmbl_10488|m.9251.exon10;Parent=asmbl_10488|m.9251
scaffold_10	PASA	CDS	297087	297272	.	-	.	ID=cds.asmbl_10488|m.9251;Parent=asmbl_10488|m.9251
scaffold_10	PASA	exon	296507	296995	.	-	.	ID=asmbl_10488|m.9251.exon11;Parent=asmbl_10488|m.9251
scaffold_10	PASA	CDS	296816	296995	.	-	.	ID=cds.asmbl_10488|m.9251;Parent=asmbl_10488|m.9251
scaffold_10	PASA	three_prime_utr	296507	296815	.	-	.	ID=asmbl_10488|m.9251.utr3p1;Parent=asmbl_10488|m.9251
scaffold_10	PASA	mRNA	296507	301305	.	-	.	ID=asmbl_10488|m.9250;Parent=g.9245
scaffold_10	PASA	five_prime_utr	300940	301305	.	-	.	ID=asmbl_10488|m.9250.utr5p1;Parent=asmbl_10488|m.9250
scaffold_10	PASA	five_prime_utr	300137	300269	.	-	.	ID=asmbl_10488|m.9250.utr5p2;Parent=asmbl_10488|m.9250
scaffold_10	PASA	five_prime_utr	299958	300015	.	-	.	ID=asmbl_10488|m.9250.utr5p3;Parent=asmbl_10488|m.9250
scaffold_10	PASA	five_prime_utr	299676	299864	.	-	.	ID=asmbl_10488|m.9250.utr5p4;Parent=asmbl_10488|m.9250
scaffold_10	PASA	exon	300940	301305	.	-	.	ID=asmbl_10488|m.9250.exon1;Parent=asmbl_10488|m.9250
scaffold_10	PASA	exon	300137	300269	.	-	.	ID=asmbl_10488|m.9250.exon2;Parent=asmbl_10488|m.9250
scaffold_10	PASA	exon	299958	300015	.	-	.	ID=asmbl_10488|m.9250.exon3;Parent=asmbl_10488|m.9250
scaffold_10	PASA	exon	299157	299864	.	-	.	ID=asmbl_10488|m.9250.exon4;Parent=asmbl_10488|m.9250
scaffold_10	PASA	CDS	299157	299675	.	-	.	ID=cds.asmbl_10488|m.9250;Parent=asmbl_10488|m.9250
scaffold_10	PASA	exon	298889	299026	.	-	.	ID=asmbl_10488|m.9250.exon5;Parent=asmbl_10488|m.9250
scaffold_10	PASA	CDS	298889	299026	.	-	.	ID=cds.asmbl_10488|m.9250;Parent=asmbl_10488|m.9250
scaffold_10	PASA	exon	298357	298734	.	-	.	ID=asmbl_10488|m.9250.exon6;Parent=asmbl_10488|m.9250
scaffold_10	PASA	CDS	298693	298734	.	-	.	ID=cds.asmbl_10488|m.9250;Parent=asmbl_10488|m.9250
scaffold_10	PASA	exon	298143	298227	.	-	.	ID=asmbl_10488|m.9250.exon7;Parent=asmbl_10488|m.9250
scaffold_10	PASA	exon	297612	298001	.	-	.	ID=asmbl_10488|m.9250.exon8;Parent=asmbl_10488|m.9250
scaffold_10	PASA	exon	297378	297515	.	-	.	ID=asmbl_10488|m.9250.exon9;Parent=asmbl_10488|m.9250
scaffold_10	PASA	exon	297087	297272	.	-	.	ID=asmbl_10488|m.9250.exon10;Parent=asmbl_10488|m.9250
scaffold_10	PASA	exon	296507	296995	.	-	.	ID=asmbl_10488|m.9250.exon11;Parent=asmbl_10488|m.9250
scaffold_10	PASA	three_prime_utr	298357	298692	.	-	.	ID=asmbl_10488|m.9250.utr3p1;Parent=asmbl_10488|m.9250
scaffold_10	PASA	three_prime_utr	298143	298227	.	-	.	ID=asmbl_10488|m.9250.utr3p2;Parent=asmbl_10488|m.9250
scaffold_10	PASA	three_prime_utr	297612	298001	.	-	.	ID=asmbl_10488|m.9250.utr3p3;Parent=asmbl_10488|m.9250
scaffold_10	PASA	three_prime_utr	297378	297515	.	-	.	ID=asmbl_10488|m.9250.utr3p4;Parent=asmbl_10488|m.9250
scaffold_10	PASA	three_prime_utr	297087	297272	.	-	.	ID=asmbl_10488|m.9250.utr3p5;Parent=asmbl_10488|m.9250
scaffold_10	PASA	three_prime_utr	296507	296995	.	-	.	ID=asmbl_10488|m.9250.utr3p6;Parent=asmbl_10488|m.9250
scaffold_10	PASA	mRNA	296525	301322	.	-	.	ID=asmbl_10489|m.9248;Parent=g.9245
scaffold_10	PASA	five_prime_utr	300940	301322	.	-	.	ID=asmbl_10489|m.9248.utr5p1;Parent=asmbl_10489|m.9248
scaffold_10	PASA	five_prime_utr	300137	300269	.	-	.	ID=asmbl_10489|m.9248.utr5p2;Parent=asmbl_10489|m.9248
scaffold_10	PASA	five_prime_utr	299958	300015	.	-	.	ID=asmbl_10489|m.9248.utr5p3;Parent=asmbl_10489|m.9248
scaffold_10	PASA	five_prime_utr	299676	299864	.	-	.	ID=asmbl_10489|m.9248.utr5p4;Parent=asmbl_10489|m.9248
scaffold_10	PASA	exon	300940	301322	.	-	.	ID=asmbl_10489|m.9248.exon1;Parent=asmbl_10489|m.9248
scaffold_10	PASA	exon	300137	300269	.	-	.	ID=asmbl_10489|m.9248.exon2;Parent=asmbl_10489|m.9248
scaffold_10	PASA	exon	299958	300015	.	-	.	ID=asmbl_10489|m.9248.exon3;Parent=asmbl_10489|m.9248
scaffold_10	PASA	exon	299157	299864	.	-	.	ID=asmbl_10489|m.9248.exon4;Parent=asmbl_10489|m.9248
scaffold_10	PASA	CDS	299157	299675	.	-	.	ID=cds.asmbl_10489|m.9248;Parent=asmbl_10489|m.9248
scaffold_10	PASA	exon	298889	299026	.	-	.	ID=asmbl_10489|m.9248.exon5;Parent=asmbl_10489|m.9248
scaffold_10	PASA	CDS	298889	299026	.	-	.	ID=cds.asmbl_10489|m.9248;Parent=asmbl_10489|m.9248
scaffold_10	PASA	exon	298357	298734	.	-	.	ID=asmbl_10489|m.9248.exon6;Parent=asmbl_10489|m.9248
scaffold_10	PASA	CDS	298693	298734	.	-	.	ID=cds.asmbl_10489|m.9248;Parent=asmbl_10489|m.9248
scaffold_10	PASA	exon	298143	298227	.	-	.	ID=asmbl_10489|m.9248.exon7;Parent=asmbl_10489|m.9248
scaffold_10	PASA	exon	297909	298001	.	-	.	ID=asmbl_10489|m.9248.exon8;Parent=asmbl_10489|m.9248
scaffold_10	PASA	exon	297612	297707	.	-	.	ID=asmbl_10489|m.9248.exon9;Parent=asmbl_10489|m.9248
scaffold_10	PASA	exon	297378	297515	.	-	.	ID=asmbl_10489|m.9248.exon10;Parent=asmbl_10489|m.9248
scaffold_10	PASA	exon	297087	297272	.	-	.	ID=asmbl_10489|m.9248.exon11;Parent=asmbl_10489|m.9248
scaffold_10	PASA	exon	296525	296995	.	-	.	ID=asmbl_10489|m.9248.exon12;Parent=asmbl_10489|m.9248
scaffold_10	PASA	three_prime_utr	298357	298692	.	-	.	ID=asmbl_10489|m.9248.utr3p1;Parent=asmbl_10489|m.9248
scaffold_10	PASA	three_prime_utr	298143	298227	.	-	.	ID=asmbl_10489|m.9248.utr3p2;Parent=asmbl_10489|m.9248
scaffold_10	PASA	three_prime_utr	297909	298001	.	-	.	ID=asmbl_10489|m.9248.utr3p3;Parent=asmbl_10489|m.9248
scaffold_10	PASA	three_prime_utr	297612	297707	.	-	.	ID=asmbl_10489|m.9248.utr3p4;Parent=asmbl_10489|m.9248
scaffold_10	PASA	three_prime_utr	297378	297515	.	-	.	ID=asmbl_10489|m.9248.utr3p5;Parent=asmbl_10489|m.9248
scaffold_10	PASA	three_prime_utr	297087	297272	.	-	.	ID=asmbl_10489|m.9248.utr3p6;Parent=asmbl_10489|m.9248
scaffold_10	PASA	three_prime_utr	296525	296995	.	-	.	ID=asmbl_10489|m.9248.utr3p7;Parent=asmbl_10489|m.9248
scaffold_10	PASA	mRNA	296525	301322	.	-	.	ID=asmbl_10489|m.9247;Parent=g.9245
scaffold_10	PASA	five_prime_utr	300940	301322	.	-	.	ID=asmbl_10489|m.9247.utr5p1;Parent=asmbl_10489|m.9247
scaffold_10	PASA	five_prime_utr	300137	300269	.	-	.	ID=asmbl_10489|m.9247.utr5p2;Parent=asmbl_10489|m.9247
scaffold_10	PASA	five_prime_utr	299958	300015	.	-	.	ID=asmbl_10489|m.9247.utr5p3;Parent=asmbl_10489|m.9247
scaffold_10	PASA	five_prime_utr	299157	299864	.	-	.	ID=asmbl_10489|m.9247.utr5p4;Parent=asmbl_10489|m.9247
scaffold_10	PASA	five_prime_utr	298889	299026	.	-	.	ID=asmbl_10489|m.9247.utr5p5;Parent=asmbl_10489|m.9247
scaffold_10	PASA	five_prime_utr	298620	298734	.	-	.	ID=asmbl_10489|m.9247.utr5p6;Parent=asmbl_10489|m.9247
scaffold_10	PASA	exon	300940	301322	.	-	.	ID=asmbl_10489|m.9247.exon1;Parent=asmbl_10489|m.9247
scaffold_10	PASA	exon	300137	300269	.	-	.	ID=asmbl_10489|m.9247.exon2;Parent=asmbl_10489|m.9247
scaffold_10	PASA	exon	299958	300015	.	-	.	ID=asmbl_10489|m.9247.exon3;Parent=asmbl_10489|m.9247
scaffold_10	PASA	exon	299157	299864	.	-	.	ID=asmbl_10489|m.9247.exon4;Parent=asmbl_10489|m.9247
scaffold_10	PASA	exon	298889	299026	.	-	.	ID=asmbl_10489|m.9247.exon5;Parent=asmbl_10489|m.9247
scaffold_10	PASA	exon	298357	298734	.	-	.	ID=asmbl_10489|m.9247.exon6;Parent=asmbl_10489|m.9247
scaffold_10	PASA	CDS	298357	298619	.	-	.	ID=cds.asmbl_10489|m.9247;Parent=asmbl_10489|m.9247
scaffold_10	PASA	exon	298143	298227	.	-	.	ID=asmbl_10489|m.9247.exon7;Parent=asmbl_10489|m.9247
scaffold_10	PASA	CDS	298143	298227	.	-	.	ID=cds.asmbl_10489|m.9247;Parent=asmbl_10489|m.9247
scaffold_10	PASA	exon	297909	298001	.	-	.	ID=asmbl_10489|m.9247.exon8;Parent=asmbl_10489|m.9247
scaffold_10	PASA	CDS	297909	298001	.	-	.	ID=cds.asmbl_10489|m.9247;Parent=asmbl_10489|m.9247
scaffold_10	PASA	exon	297612	297707	.	-	.	ID=asmbl_10489|m.9247.exon9;Parent=asmbl_10489|m.9247
scaffold_10	PASA	CDS	297612	297707	.	-	.	ID=cds.asmbl_10489|m.9247;Parent=asmbl_10489|m.9247
scaffold_10	PASA	exon	297378	297515	.	-	.	ID=asmbl_10489|m.9247.exon10;Parent=asmbl_10489|m.9247
scaffold_10	PASA	CDS	297378	297515	.	-	.	ID=cds.asmbl_10489|m.9247;Parent=asmbl_10489|m.9247
scaffold_10	PASA	exon	297087	297272	.	-	.	ID=asmbl_10489|m.9247.exon11;Parent=asmbl_10489|m.9247
scaffold_10	PASA	CDS	297087	297272	.	-	.	ID=cds.asmbl_10489|m.9247;Parent=asmbl_10489|m.9247
scaffold_10	PASA	exon	296525	296995	.	-	.	ID=asmbl_10489|m.9247.exon12;Parent=asmbl_10489|m.9247
scaffold_10	PASA	CDS	296816	296995	.	-	.	ID=cds.asmbl_10489|m.9247;Parent=asmbl_10489|m.9247
scaffold_10	PASA	three_prime_utr	296525	296815	.	-	.	ID=asmbl_10489|m.9247.utr3p1;Parent=asmbl_10489|m.9247
scaffold_10	PASA	mRNA	296507	301305	.	-	.	ID=asmbl_10490|m.9244;Parent=g.9245
scaffold_10	PASA	five_prime_utr	300940	301305	.	-	.	ID=asmbl_10490|m.9244.utr5p1;Parent=asmbl_10490|m.9244
scaffold_10	PASA	five_prime_utr	300137	300269	.	-	.	ID=asmbl_10490|m.9244.utr5p2;Parent=asmbl_10490|m.9244
scaffold_10	PASA	five_prime_utr	299157	300015	.	-	.	ID=asmbl_10490|m.9244.utr5p3;Parent=asmbl_10490|m.9244
scaffold_10	PASA	five_prime_utr	298889	299026	.	-	.	ID=asmbl_10490|m.9244.utr5p4;Parent=asmbl_10490|m.9244
scaffold_10	PASA	five_prime_utr	298357	298734	.	-	.	ID=asmbl_10490|m.9244.utr5p5;Parent=asmbl_10490|m.9244
scaffold_10	PASA	five_prime_utr	298143	298227	.	-	.	ID=asmbl_10490|m.9244.utr5p6;Parent=asmbl_10490|m.9244
scaffold_10	PASA	five_prime_utr	297702	298001	.	-	.	ID=asmbl_10490|m.9244.utr5p7;Parent=asmbl_10490|m.9244
scaffold_10	PASA	exon	300940	301305	.	-	.	ID=asmbl_10490|m.9244.exon1;Parent=asmbl_10490|m.9244
scaffold_10	PASA	exon	300137	300269	.	-	.	ID=asmbl_10490|m.9244.exon2;Parent=asmbl_10490|m.9244
scaffold_10	PASA	exon	299157	300015	.	-	.	ID=asmbl_10490|m.9244.exon3;Parent=asmbl_10490|m.9244
scaffold_10	PASA	exon	298889	299026	.	-	.	ID=asmbl_10490|m.9244.exon4;Parent=asmbl_10490|m.9244
scaffold_10	PASA	exon	298357	298734	.	-	.	ID=asmbl_10490|m.9244.exon5;Parent=asmbl_10490|m.9244
scaffold_10	PASA	exon	298143	298227	.	-	.	ID=asmbl_10490|m.9244.exon6;Parent=asmbl_10490|m.9244
scaffold_10	PASA	exon	297612	298001	.	-	.	ID=asmbl_10490|m.9244.exon7;Parent=asmbl_10490|m.9244
scaffold_10	PASA	CDS	297612	297701	.	-	.	ID=cds.asmbl_10490|m.9244;Parent=asmbl_10490|m.9244
scaffold_10	PASA	exon	297378	297515	.	-	.	ID=asmbl_10490|m.9244.exon8;Parent=asmbl_10490|m.9244
scaffold_10	PASA	CDS	297378	297515	.	-	.	ID=cds.asmbl_10490|m.9244;Parent=asmbl_10490|m.9244
scaffold_10	PASA	exon	297087	297272	.	-	.	ID=asmbl_10490|m.9244.exon9;Parent=asmbl_10490|m.9244
scaffold_10	PASA	CDS	297087	297272	.	-	.	ID=cds.asmbl_10490|m.9244;Parent=asmbl_10490|m.9244
scaffold_10	PASA	exon	296507	296995	.	-	.	ID=asmbl_10490|m.9244.exon10;Parent=asmbl_10490|m.9244
scaffold_10	PASA	CDS	296816	296995	.	-	.	ID=cds.asmbl_10490|m.9244;Parent=asmbl_10490|m.9244
scaffold_10	PASA	three_prime_utr	296507	296815	.	-	.	ID=asmbl_10490|m.9244.utr3p1;Parent=asmbl_10490|m.9244
scaffold_10	PASA	mRNA	296507	301305	.	-	.	ID=asmbl_10490|m.9245;Parent=g.9245
scaffold_10	PASA	five_prime_utr	300940	301305	.	-	.	ID=asmbl_10490|m.9245.utr5p1;Parent=asmbl_10490|m.9245
scaffold_10	PASA	five_prime_utr	300137	300269	.	-	.	ID=asmbl_10490|m.9245.utr5p2;Parent=asmbl_10490|m.9245
scaffold_10	PASA	five_prime_utr	299157	300015	.	-	.	ID=asmbl_10490|m.9245.utr5p3;Parent=asmbl_10490|m.9245
scaffold_10	PASA	five_prime_utr	298889	299026	.	-	.	ID=asmbl_10490|m.9245.utr5p4;Parent=asmbl_10490|m.9245
scaffold_10	PASA	five_prime_utr	298620	298734	.	-	.	ID=asmbl_10490|m.9245.utr5p5;Parent=asmbl_10490|m.9245
scaffold_10	PASA	exon	300940	301305	.	-	.	ID=asmbl_10490|m.9245.exon1;Parent=asmbl_10490|m.9245
scaffold_10	PASA	exon	300137	300269	.	-	.	ID=asmbl_10490|m.9245.exon2;Parent=asmbl_10490|m.9245
scaffold_10	PASA	exon	299157	300015	.	-	.	ID=asmbl_10490|m.9245.exon3;Parent=asmbl_10490|m.9245
scaffold_10	PASA	exon	298889	299026	.	-	.	ID=asmbl_10490|m.9245.exon4;Parent=asmbl_10490|m.9245
scaffold_10	PASA	exon	298357	298734	.	-	.	ID=asmbl_10490|m.9245.exon5;Parent=asmbl_10490|m.9245
scaffold_10	PASA	CDS	298357	298619	.	-	.	ID=cds.asmbl_10490|m.9245;Parent=asmbl_10490|m.9245
scaffold_10	PASA	exon	298143	298227	.	-	.	ID=asmbl_10490|m.9245.exon6;Parent=asmbl_10490|m.9245
scaffold_10	PASA	CDS	298143	298227	.	-	.	ID=cds.asmbl_10490|m.9245;Parent=asmbl_10490|m.9245
scaffold_10	PASA	exon	297612	298001	.	-	.	ID=asmbl_10490|m.9245.exon7;Parent=asmbl_10490|m.9245
scaffold_10	PASA	CDS	297834	298001	.	-	.	ID=cds.asmbl_10490|m.9245;Parent=asmbl_10490|m.9245
scaffold_10	PASA	exon	297378	297515	.	-	.	ID=asmbl_10490|m.9245.exon8;Parent=asmbl_10490|m.9245
scaffold_10	PASA	exon	297087	297272	.	-	.	ID=asmbl_10490|m.9245.exon9;Parent=asmbl_10490|m.9245
scaffold_10	PASA	exon	296507	296995	.	-	.	ID=asmbl_10490|m.9245.exon10;Parent=asmbl_10490|m.9245
scaffold_10	PASA	three_prime_utr	297612	297833	.	-	.	ID=asmbl_10490|m.9245.utr3p1;Parent=asmbl_10490|m.9245
scaffold_10	PASA	three_prime_utr	297378	297515	.	-	.	ID=asmbl_10490|m.9245.utr3p2;Parent=asmbl_10490|m.9245
scaffold_10	PASA	three_prime_utr	297087	297272	.	-	.	ID=asmbl_10490|m.9245.utr3p3;Parent=asmbl_10490|m.9245
scaffold_10	PASA	three_prime_utr	296507	296995	.	-	.	ID=asmbl_10490|m.9245.utr3p4;Parent=asmbl_10490|m.9245
scaffold_10	PASA	mRNA	296507	301305	.	-	.	ID=asmbl_10490|m.9243;Parent=g.9245
scaffold_10	PASA	five_prime_utr	300940	301305	.	-	.	ID=asmbl_10490|m.9243.utr5p1;Parent=asmbl_10490|m.9243
scaffold_10	PASA	five_prime_utr	300137	300269	.	-	.	ID=asmbl_10490|m.9243.utr5p2;Parent=asmbl_10490|m.9243
scaffold_10	PASA	five_prime_utr	299676	300015	.	-	.	ID=asmbl_10490|m.9243.utr5p3;Parent=asmbl_10490|m.9243
scaffold_10	PASA	exon	300940	301305	.	-	.	ID=asmbl_10490|m.9243.exon1;Parent=asmbl_10490|m.9243
scaffold_10	PASA	exon	300137	300269	.	-	.	ID=asmbl_10490|m.9243.exon2;Parent=asmbl_10490|m.9243
scaffold_10	PASA	exon	299157	300015	.	-	.	ID=asmbl_10490|m.9243.exon3;Parent=asmbl_10490|m.9243
scaffold_10	PASA	CDS	299157	299675	.	-	.	ID=cds.asmbl_10490|m.9243;Parent=asmbl_10490|m.9243
scaffold_10	PASA	exon	298889	299026	.	-	.	ID=asmbl_10490|m.9243.exon4;Parent=asmbl_10490|m.9243
scaffold_10	PASA	CDS	298889	299026	.	-	.	ID=cds.asmbl_10490|m.9243;Parent=asmbl_10490|m.9243
scaffold_10	PASA	exon	298357	298734	.	-	.	ID=asmbl_10490|m.9243.exon5;Parent=asmbl_10490|m.9243
scaffold_10	PASA	CDS	298693	298734	.	-	.	ID=cds.asmbl_10490|m.9243;Parent=asmbl_10490|m.9243
scaffold_10	PASA	exon	298143	298227	.	-	.	ID=asmbl_10490|m.9243.exon6;Parent=asmbl_10490|m.9243
scaffold_10	PASA	exon	297612	298001	.	-	.	ID=asmbl_10490|m.9243.exon7;Parent=asmbl_10490|m.9243
scaffold_10	PASA	exon	297378	297515	.	-	.	ID=asmbl_10490|m.9243.exon8;Parent=asmbl_10490|m.9243
scaffold_10	PASA	exon	297087	297272	.	-	.	ID=asmbl_10490|m.9243.exon9;Parent=asmbl_10490|m.9243
scaffold_10	PASA	exon	296507	296995	.	-	.	ID=asmbl_10490|m.9243.exon10;Parent=asmbl_10490|m.9243
scaffold_10	PASA	three_prime_utr	298357	298692	.	-	.	ID=asmbl_10490|m.9243.utr3p1;Parent=asmbl_10490|m.9243
scaffold_10	PASA	three_prime_utr	298143	298227	.	-	.	ID=asmbl_10490|m.9243.utr3p2;Parent=asmbl_10490|m.9243
scaffold_10	PASA	three_prime_utr	297612	298001	.	-	.	ID=asmbl_10490|m.9243.utr3p3;Parent=asmbl_10490|m.9243
scaffold_10	PASA	three_prime_utr	297378	297515	.	-	.	ID=asmbl_10490|m.9243.utr3p4;Parent=asmbl_10490|m.9243
scaffold_10	PASA	three_prime_utr	297087	297272	.	-	.	ID=asmbl_10490|m.9243.utr3p5;Parent=asmbl_10490|m.9243
scaffold_10	PASA	three_prime_utr	296507	296995	.	-	.	ID=asmbl_10490|m.9243.utr3p6;Parent=asmbl_10490|m.9243
scaffold_10	PASA	mRNA	296563	299330	.	-	.	ID=asmbl_10491|m.9241;Parent=g.9245
scaffold_10	PASA	five_prime_utr	298889	299330	.	-	.	ID=asmbl_10491|m.9241.utr5p1;Parent=asmbl_10491|m.9241
scaffold_10	PASA	five_prime_utr	298620	298734	.	-	.	ID=asmbl_10491|m.9241.utr5p2;Parent=asmbl_10491|m.9241
scaffold_10	PASA	exon	298889	299330	.	-	.	ID=asmbl_10491|m.9241.exon1;Parent=asmbl_10491|m.9241
scaffold_10	PASA	exon	298357	298734	.	-	.	ID=asmbl_10491|m.9241.exon2;Parent=asmbl_10491|m.9241
scaffold_10	PASA	CDS	298357	298619	.	-	.	ID=cds.asmbl_10491|m.9241;Parent=asmbl_10491|m.9241
scaffold_10	PASA	exon	298143	298227	.	-	.	ID=asmbl_10491|m.9241.exon3;Parent=asmbl_10491|m.9241
scaffold_10	PASA	CDS	298143	298227	.	-	.	ID=cds.asmbl_10491|m.9241;Parent=asmbl_10491|m.9241
scaffold_10	PASA	exon	297909	298001	.	-	.	ID=asmbl_10491|m.9241.exon4;Parent=asmbl_10491|m.9241
scaffold_10	PASA	CDS	297909	298001	.	-	.	ID=cds.asmbl_10491|m.9241;Parent=asmbl_10491|m.9241
scaffold_10	PASA	exon	297612	297707	.	-	.	ID=asmbl_10491|m.9241.exon5;Parent=asmbl_10491|m.9241
scaffold_10	PASA	CDS	297612	297707	.	-	.	ID=cds.asmbl_10491|m.9241;Parent=asmbl_10491|m.9241
scaffold_10	PASA	exon	297378	297515	.	-	.	ID=asmbl_10491|m.9241.exon6;Parent=asmbl_10491|m.9241
scaffold_10	PASA	CDS	297378	297515	.	-	.	ID=cds.asmbl_10491|m.9241;Parent=asmbl_10491|m.9241
scaffold_10	PASA	exon	297087	297272	.	-	.	ID=asmbl_10491|m.9241.exon7;Parent=asmbl_10491|m.9241
scaffold_10	PASA	CDS	297087	297272	.	-	.	ID=cds.asmbl_10491|m.9241;Parent=asmbl_10491|m.9241
scaffold_10	PASA	exon	296563	296995	.	-	.	ID=asmbl_10491|m.9241.exon8;Parent=asmbl_10491|m.9241
scaffold_10	PASA	CDS	296816	296995	.	-	.	ID=cds.asmbl_10491|m.9241;Parent=asmbl_10491|m.9241
scaffold_10	PASA	three_prime_utr	296563	296815	.	-	.	ID=asmbl_10491|m.9241.utr3p1;Parent=asmbl_10491|m.9241
scaffold_10	PASA	mRNA	296563	299330	.	-	.	ID=asmbl_10492|m.9238;Parent=g.9245
scaffold_10	PASA	five_prime_utr	298889	299330	.	-	.	ID=asmbl_10492|m.9238.utr5p1;Parent=asmbl_10492|m.9238
scaffold_10	PASA	five_prime_utr	298357	298734	.	-	.	ID=asmbl_10492|m.9238.utr5p2;Parent=asmbl_10492|m.9238
scaffold_10	PASA	five_prime_utr	297981	298227	.	-	.	ID=asmbl_10492|m.9238.utr5p3;Parent=asmbl_10492|m.9238
scaffold_10	PASA	exon	298889	299330	.	-	.	ID=asmbl_10492|m.9238.exon1;Parent=asmbl_10492|m.9238
scaffold_10	PASA	exon	298357	298734	.	-	.	ID=asmbl_10492|m.9238.exon2;Parent=asmbl_10492|m.9238
scaffold_10	PASA	exon	297909	298227	.	-	.	ID=asmbl_10492|m.9238.exon3;Parent=asmbl_10492|m.9238
scaffold_10	PASA	CDS	297909	297980	.	-	.	ID=cds.asmbl_10492|m.9238;Parent=asmbl_10492|m.9238
scaffold_10	PASA	exon	297612	297707	.	-	.	ID=asmbl_10492|m.9238.exon4;Parent=asmbl_10492|m.9238
scaffold_10	PASA	CDS	297612	297707	.	-	.	ID=cds.asmbl_10492|m.9238;Parent=asmbl_10492|m.9238
scaffold_10	PASA	exon	297378	297515	.	-	.	ID=asmbl_10492|m.9238.exon5;Parent=asmbl_10492|m.9238
scaffold_10	PASA	CDS	297378	297515	.	-	.	ID=cds.asmbl_10492|m.9238;Parent=asmbl_10492|m.9238
scaffold_10	PASA	exon	297087	297272	.	-	.	ID=asmbl_10492|m.9238.exon6;Parent=asmbl_10492|m.9238
scaffold_10	PASA	CDS	297087	297272	.	-	.	ID=cds.asmbl_10492|m.9238;Parent=asmbl_10492|m.9238
scaffold_10	PASA	exon	296563	296995	.	-	.	ID=asmbl_10492|m.9238.exon7;Parent=asmbl_10492|m.9238
scaffold_10	PASA	CDS	296816	296995	.	-	.	ID=cds.asmbl_10492|m.9238;Parent=asmbl_10492|m.9238
scaffold_10	PASA	three_prime_utr	296563	296815	.	-	.	ID=asmbl_10492|m.9238.utr3p1;Parent=asmbl_10492|m.9238
scaffold_10	PASA	mRNA	296525	301322	.	-	.	ID=asmbl_10493|m.9236;Parent=g.9245
scaffold_10	PASA	five_prime_utr	300940	301322	.	-	.	ID=asmbl_10493|m.9236.utr5p1;Parent=asmbl_10493|m.9236
scaffold_10	PASA	five_prime_utr	300137	300269	.	-	.	ID=asmbl_10493|m.9236.utr5p2;Parent=asmbl_10493|m.9236
scaffold_10	PASA	five_prime_utr	299676	300015	.	-	.	ID=asmbl_10493|m.9236.utr5p3;Parent=asmbl_10493|m.9236
scaffold_10	PASA	exon	300940	301322	.	-	.	ID=asmbl_10493|m.9236.exon1;Parent=asmbl_10493|m.9236
scaffold_10	PASA	exon	300137	300269	.	-	.	ID=asmbl_10493|m.9236.exon2;Parent=asmbl_10493|m.9236
scaffold_10	PASA	exon	299157	300015	.	-	.	ID=asmbl_10493|m.9236.exon3;Parent=asmbl_10493|m.9236
scaffold_10	PASA	CDS	299157	299675	.	-	.	ID=cds.asmbl_10493|m.9236;Parent=asmbl_10493|m.9236
scaffold_10	PASA	exon	298889	299026	.	-	.	ID=asmbl_10493|m.9236.exon4;Parent=asmbl_10493|m.9236
scaffold_10	PASA	CDS	298889	299026	.	-	.	ID=cds.asmbl_10493|m.9236;Parent=asmbl_10493|m.9236
scaffold_10	PASA	exon	298357	298734	.	-	.	ID=asmbl_10493|m.9236.exon5;Parent=asmbl_10493|m.9236
scaffold_10	PASA	CDS	298693	298734	.	-	.	ID=cds.asmbl_10493|m.9236;Parent=asmbl_10493|m.9236
scaffold_10	PASA	exon	298143	298227	.	-	.	ID=asmbl_10493|m.9236.exon6;Parent=asmbl_10493|m.9236
scaffold_10	PASA	exon	297909	298001	.	-	.	ID=asmbl_10493|m.9236.exon7;Parent=asmbl_10493|m.9236
scaffold_10	PASA	exon	297612	297707	.	-	.	ID=asmbl_10493|m.9236.exon8;Parent=asmbl_10493|m.9236
scaffold_10	PASA	exon	297378	297515	.	-	.	ID=asmbl_10493|m.9236.exon9;Parent=asmbl_10493|m.9236
scaffold_10	PASA	exon	297087	297272	.	-	.	ID=asmbl_10493|m.9236.exon10;Parent=asmbl_10493|m.9236
scaffold_10	PASA	exon	296525	296995	.	-	.	ID=asmbl_10493|m.9236.exon11;Parent=asmbl_10493|m.9236
scaffold_10	PASA	three_prime_utr	298357	298692	.	-	.	ID=asmbl_10493|m.9236.utr3p1;Parent=asmbl_10493|m.9236
scaffold_10	PASA	three_prime_utr	298143	298227	.	-	.	ID=asmbl_10493|m.9236.utr3p2;Parent=asmbl_10493|m.9236
scaffold_10	PASA	three_prime_utr	297909	298001	.	-	.	ID=asmbl_10493|m.9236.utr3p3;Parent=asmbl_10493|m.9236
scaffold_10	PASA	three_prime_utr	297612	297707	.	-	.	ID=asmbl_10493|m.9236.utr3p4;Parent=asmbl_10493|m.9236
scaffold_10	PASA	three_prime_utr	297378	297515	.	-	.	ID=asmbl_10493|m.9236.utr3p5;Parent=asmbl_10493|m.9236
scaffold_10	PASA	three_prime_utr	297087	297272	.	-	.	ID=asmbl_10493|m.9236.utr3p6;Parent=asmbl_10493|m.9236
scaffold_10	PASA	three_prime_utr	296525	296995	.	-	.	ID=asmbl_10493|m.9236.utr3p7;Parent=asmbl_10493|m.9236
scaffold_10	PASA	mRNA	296525	301322	.	-	.	ID=asmbl_10493|m.9235;Parent=g.9245
scaffold_10	PASA	five_prime_utr	300940	301322	.	-	.	ID=asmbl_10493|m.9235.utr5p1;Parent=asmbl_10493|m.9235
scaffold_10	PASA	five_prime_utr	300137	300269	.	-	.	ID=asmbl_10493|m.9235.utr5p2;Parent=asmbl_10493|m.9235
scaffold_10	PASA	five_prime_utr	299157	300015	.	-	.	ID=asmbl_10493|m.9235.utr5p3;Parent=asmbl_10493|m.9235
scaffold_10	PASA	five_prime_utr	298889	299026	.	-	.	ID=asmbl_10493|m.9235.utr5p4;Parent=asmbl_10493|m.9235
scaffold_10	PASA	five_prime_utr	298620	298734	.	-	.	ID=asmbl_10493|m.9235.utr5p5;Parent=asmbl_10493|m.9235
scaffold_10	PASA	exon	300940	301322	.	-	.	ID=asmbl_10493|m.9235.exon1;Parent=asmbl_10493|m.9235
scaffold_10	PASA	exon	300137	300269	.	-	.	ID=asmbl_10493|m.9235.exon2;Parent=asmbl_10493|m.9235
scaffold_10	PASA	exon	299157	300015	.	-	.	ID=asmbl_10493|m.9235.exon3;Parent=asmbl_10493|m.9235
scaffold_10	PASA	exon	298889	299026	.	-	.	ID=asmbl_10493|m.9235.exon4;Parent=asmbl_10493|m.9235
scaffold_10	PASA	exon	298357	298734	.	-	.	ID=asmbl_10493|m.9235.exon5;Parent=asmbl_10493|m.9235
scaffold_10	PASA	CDS	298357	298619	.	-	.	ID=cds.asmbl_10493|m.9235;Parent=asmbl_10493|m.9235
scaffold_10	PASA	exon	298143	298227	.	-	.	ID=asmbl_10493|m.9235.exon6;Parent=asmbl_10493|m.9235
scaffold_10	PASA	CDS	298143	298227	.	-	.	ID=cds.asmbl_10493|m.9235;Parent=asmbl_10493|m.9235
scaffold_10	PASA	exon	297909	298001	.	-	.	ID=asmbl_10493|m.9235.exon7;Parent=asmbl_10493|m.9235
scaffold_10	PASA	CDS	297909	298001	.	-	.	ID=cds.asmbl_10493|m.9235;Parent=asmbl_10493|m.9235
scaffold_10	PASA	exon	297612	297707	.	-	.	ID=asmbl_10493|m.9235.exon8;Parent=asmbl_10493|m.9235
scaffold_10	PASA	CDS	297612	297707	.	-	.	ID=cds.asmbl_10493|m.9235;Parent=asmbl_10493|m.9235
scaffold_10	PASA	exon	297378	297515	.	-	.	ID=asmbl_10493|m.9235.exon9;Parent=asmbl_10493|m.9235
scaffold_10	PASA	CDS	297378	297515	.	-	.	ID=cds.asmbl_10493|m.9235;Parent=asmbl_10493|m.9235
scaffold_10	PASA	exon	297087	297272	.	-	.	ID=asmbl_10493|m.9235.exon10;Parent=asmbl_10493|m.9235
scaffold_10	PASA	CDS	297087	297272	.	-	.	ID=cds.asmbl_10493|m.9235;Parent=asmbl_10493|m.9235
scaffold_10	PASA	exon	296525	296995	.	-	.	ID=asmbl_10493|m.9235.exon11;Parent=asmbl_10493|m.9235
scaffold_10	PASA	CDS	296816	296995	.	-	.	ID=cds.asmbl_10493|m.9235;Parent=asmbl_10493|m.9235
scaffold_10	PASA	three_prime_utr	296525	296815	.	-	.	ID=asmbl_10493|m.9235.utr3p1;Parent=asmbl_10493|m.9235
scaffold_10	PASA	mRNA	296563	299310	.	-	.	ID=asmbl_10495|m.9231;Parent=g.9245
scaffold_10	PASA	five_prime_utr	298620	299310	.	-	.	ID=asmbl_10495|m.9231.utr5p1;Parent=asmbl_10495|m.9231
scaffold_10	PASA	exon	298357	299310	.	-	.	ID=asmbl_10495|m.9231.exon1;Parent=asmbl_10495|m.9231
scaffold_10	PASA	CDS	298357	298619	.	-	.	ID=cds.asmbl_10495|m.9231;Parent=asmbl_10495|m.9231
scaffold_10	PASA	exon	298143	298227	.	-	.	ID=asmbl_10495|m.9231.exon2;Parent=asmbl_10495|m.9231
scaffold_10	PASA	CDS	298143	298227	.	-	.	ID=cds.asmbl_10495|m.9231;Parent=asmbl_10495|m.9231
scaffold_10	PASA	exon	297909	298001	.	-	.	ID=asmbl_10495|m.9231.exon3;Parent=asmbl_10495|m.9231
scaffold_10	PASA	CDS	297909	298001	.	-	.	ID=cds.asmbl_10495|m.9231;Parent=asmbl_10495|m.9231
scaffold_10	PASA	exon	297612	297707	.	-	.	ID=asmbl_10495|m.9231.exon4;Parent=asmbl_10495|m.9231
scaffold_10	PASA	CDS	297612	297707	.	-	.	ID=cds.asmbl_10495|m.9231;Parent=asmbl_10495|m.9231
scaffold_10	PASA	exon	297378	297515	.	-	.	ID=asmbl_10495|m.9231.exon5;Parent=asmbl_10495|m.9231
scaffold_10	PASA	CDS	297378	297515	.	-	.	ID=cds.asmbl_10495|m.9231;Parent=asmbl_10495|m.9231
scaffold_10	PASA	exon	297087	297272	.	-	.	ID=asmbl_10495|m.9231.exon6;Parent=asmbl_10495|m.9231
scaffold_10	PASA	CDS	297087	297272	.	-	.	ID=cds.asmbl_10495|m.9231;Parent=asmbl_10495|m.9231
scaffold_10	PASA	exon	296563	296995	.	-	.	ID=asmbl_10495|m.9231.exon7;Parent=asmbl_10495|m.9231
scaffold_10	PASA	CDS	296816	296995	.	-	.	ID=cds.asmbl_10495|m.9231;Parent=asmbl_10495|m.9231
scaffold_10	PASA	three_prime_utr	296563	296815	.	-	.	ID=asmbl_10495|m.9231.utr3p1;Parent=asmbl_10495|m.9231
scaffold_6	PASA	gene	8312652	8316344	.	+	.	ID=g.61199;Name=g.61199
scaffold_6	PASA	mRNA	8312652	8316344	.	+	.	ID=asmbl_65243|m.61191;Parent=g.61199
scaffold_6	PASA	five_prime_utr	8312652	8313221	.	+	.	ID=asmbl_65243|m.61191.utr5p1;Parent=asmbl_65243|m.61191
scaffold_6	PASA	five_prime_utr	8313798	8313853	.	+	.	ID=asmbl_65243|m.61191.utr5p2;Parent=asmbl_65243|m.61191
scaffold_6	PASA	five_prime_utr	8313977	8314169	.	+	.	ID=asmbl_65243|m.61191.utr5p3;Parent=asmbl_65243|m.61191
scaffold_6	PASA	exon	8312652	8313221	.	+	.	ID=asmbl_65243|m.61191.exon1;Parent=asmbl_65243|m.61191
scaffold_6	PASA	exon	8313798	8313853	.	+	.	ID=asmbl_65243|m.61191.exon2;Parent=asmbl_65243|m.61191
scaffold_6	PASA	exon	8313977	8316344	.	+	.	ID=asmbl_65243|m.61191.exon3;Parent=asmbl_65243|m.61191
scaffold_6	PASA	CDS	8314170	8314562	.	+	.	ID=cds.asmbl_65243|m.61191;Parent=asmbl_65243|m.61191
scaffold_6	PASA	three_prime_utr	8314563	8316344	.	+	.	ID=asmbl_65243|m.61191.utr3p1;Parent=asmbl_65243|m.61191
scaffold_6	PASA	mRNA	8312652	8316344	.	+	.	ID=asmbl_65244|m.61199;Parent=g.61199
scaffold_6	PASA	five_prime_utr	8312652	8313221	.	+	.	ID=asmbl_65244|m.61199.utr5p1;Parent=asmbl_65244|m.61199
scaffold_6	PASA	five_prime_utr	8313304	8313335	.	+	.	ID=asmbl_65244|m.61199.utr5p2;Parent=asmbl_65244|m.61199
scaffold_6	PASA	five_prime_utr	8313798	8313853	.	+	.	ID=asmbl_65244|m.61199.utr5p3;Parent=asmbl_65244|m.61199
scaffold_6	PASA	five_prime_utr	8313977	8314169	.	+	.	ID=asmbl_65244|m.61199.utr5p4;Parent=asmbl_65244|m.61199
scaffold_6	PASA	exon	8312652	8313221	.	+	.	ID=asmbl_65244|m.61199.exon1;Parent=asmbl_65244|m.61199
scaffold_6	PASA	exon	8313304	8313335	.	+	.	ID=asmbl_65244|m.61199.exon2;Parent=asmbl_65244|m.61199
scaffold_6	PASA	exon	8313798	8313853	.	+	.	ID=asmbl_65244|m.61199.exon3;Parent=asmbl_65244|m.61199
scaffold_6	PASA	exon	8313977	8316344	.	+	.	ID=asmbl_65244|m.61199.exon4;Parent=asmbl_65244|m.61199
scaffold_6	PASA	CDS	8314170	8314562	.	+	.	ID=cds.asmbl_65244|m.61199;Parent=asmbl_65244|m.61199
scaffold_6	PASA	three_prime_utr	8314563	8316344	.	+	.	ID=asmbl_65244|m.61199.utr3p1;Parent=asmbl_65244|m.61199
scaffold_7	PASA	gene	11085526	11086873	.	+	.	ID=g.65343;Name=g.65343
scaffold_7	PASA	mRNA	11085526	11086873	.	+	.	ID=asmbl_78292|m.65343;Parent=g.65343
scaffold_7	PASA	five_prime_utr	11085526	11085625	.	+	.	ID=asmbl_78292|m.65343.utr5p1;Parent=asmbl_78292|m.65343
scaffold_7	PASA	exon	11085526	11086873	.	+	.	ID=asmbl_78292|m.65343.exon1;Parent=asmbl_78292|m.65343
scaffold_7	PASA	CDS	11085626	11086066	.	+	.	ID=cds.asmbl_78292|m.65343;Parent=asmbl_78292|m.65343
scaffold_7	PASA	three_prime_utr	11086067	11086873	.	+	.	ID=asmbl_78292|m.65343.utr3p1;Parent=asmbl_78292|m.65343
scaffold_7	PASA	gene	4745081	4747944	.	-	.	ID=g.66251;Name=g.66251
scaffold_7	PASA	mRNA	4745081	4747944	.	-	.	ID=asmbl_75370|m.66252;Parent=g.66251
scaffold_7	PASA	five_prime_utr	4747768	4747944	.	-	.	ID=asmbl_75370|m.66252.utr5p1;Parent=asmbl_75370|m.66252
scaffold_7	PASA	exon	4747339	4747944	.	-	.	ID=asmbl_75370|m.66252.exon1;Parent=asmbl_75370|m.66252
scaffold_7	PASA	CDS	4747339	4747767	.	-	.	ID=cds.asmbl_75370|m.66252;Parent=asmbl_75370|m.66252
scaffold_7	PASA	exon	4745081	4747250	.	-	.	ID=asmbl_75370|m.66252.exon2;Parent=asmbl_75370|m.66252
scaffold_7	PASA	CDS	4745574	4747250	.	-	.	ID=cds.asmbl_75370|m.66252;Parent=asmbl_75370|m.66252
scaffold_7	PASA	three_prime_utr	4745081	4745573	.	-	.	ID=asmbl_75370|m.66252.utr3p1;Parent=asmbl_75370|m.66252
scaffold_7	PASA	mRNA	4745081	4747354	.	-	.	ID=asmbl_75371|m.66251;Parent=g.66251
scaffold_7	PASA	five_prime_utr	4746804	4747354	.	-	.	ID=asmbl_75371|m.66251.utr5p1;Parent=asmbl_75371|m.66251
scaffold_7	PASA	exon	4745081	4747354	.	-	.	ID=asmbl_75371|m.66251.exon1;Parent=asmbl_75371|m.66251
scaffold_7	PASA	CDS	4745574	4746803	.	-	.	ID=cds.asmbl_75371|m.66251;Parent=asmbl_75371|m.66251
scaffold_7	PASA	three_prime_utr	4745081	4745573	.	-	.	ID=asmbl_75371|m.66251.utr3p1;Parent=asmbl_75371|m.66251
scaffold_9	PASA	gene	24480293	24481000	.	-	.	ID=g.82167;Name=g.82167
scaffold_9	PASA	mRNA	24480293	24481000	.	-	.	ID=asmbl_94999|m.82167;Parent=g.82167
scaffold_9	PASA	five_prime_utr	24480713	24481000	.	-	.	ID=asmbl_94999|m.82167.utr5p1;Parent=asmbl_94999|m.82167
scaffold_9	PASA	exon	24480293	24481000	.	-	.	ID=asmbl_94999|m.82167.exon1;Parent=asmbl_94999|m.82167
scaffold_9	PASA	CDS	24480413	24480712	.	-	.	ID=cds.asmbl_94999|m.82167;Parent=asmbl_94999|m.82167
scaffold_9	PASA	three_prime_utr	24480293	24480412	.	-	.	ID=asmbl_94999|m.82167.utr3p1;Parent=asmbl_94999|m.82167
scaffold_9	PASA	gene	18685066	18685668	.	-	.	ID=g.82483;Name=g.82483
scaffold_9	PASA	mRNA	18685066	18685668	.	-	.	ID=asmbl_94180|m.82483;Parent=g.82483
scaffold_9	PASA	five_prime_utr	18685472	18685668	.	-	.	ID=asmbl_94180|m.82483.utr5p1;Parent=asmbl_94180|m.82483
scaffold_9	PASA	exon	18685066	18685668	.	-	.	ID=asmbl_94180|m.82483.exon1;Parent=asmbl_94180|m.82483
scaffold_9	PASA	CDS	18685136	18685471	.	-	.	ID=cds.asmbl_94180|m.82483;Parent=asmbl_94180|m.82483
scaffold_9	PASA	three_prime_utr	18685066	18685135	.	-	.	ID=asmbl_94180|m.82483.utr3p1;Parent=asmbl_94180|m.82483
scaffold_1	PASA	gene	28289611	28294427	.	+	.	ID=g.8136;Name=g.8136
scaffold_1	PASA	mRNA	28289611	28293198	.	+	.	ID=asmbl_10055|m.8136;Parent=g.8136
scaffold_1	PASA	five_prime_utr	28289611	28289809	.	+	.	ID=asmbl_10055|m.8136.utr5p1;Parent=asmbl_10055|m.8136
scaffold_1	PASA	five_prime_utr	28290219	28290233	.	+	.	ID=asmbl_10055|m.8136.utr5p2;Parent=asmbl_10055|m.8136
scaffold_1	PASA	exon	28289611	28289809	.	+	.	ID=asmbl_10055|m.8136.exon1;Parent=asmbl_10055|m.8136
scaffold_1	PASA	exon	28290219	28290662	.	+	.	ID=asmbl_10055|m.8136.exon2;Parent=asmbl_10055|m.8136
scaffold_1	PASA	CDS	28290234	28290662	.	+	.	ID=cds.asmbl_10055|m.8136;Parent=asmbl_10055|m.8136
scaffold_1	PASA	exon	28292119	28293198	.	+	.	ID=asmbl_10055|m.8136.exon3;Parent=asmbl_10055|m.8136
scaffold_1	PASA	CDS	28292119	28292181	.	+	.	ID=cds.asmbl_10055|m.8136;Parent=asmbl_10055|m.8136
scaffold_1	PASA	three_prime_utr	28292182	28293198	.	+	.	ID=asmbl_10055|m.8136.utr3p1;Parent=asmbl_10055|m.8136
scaffold_1	PASA	mRNA	28290066	28293198	.	+	.	ID=asmbl_10058|m.8162;Parent=g.8136
scaffold_1	PASA	five_prime_utr	28290066	28290233	.	+	.	ID=asmbl_10058|m.8162.utr5p1;Parent=asmbl_10058|m.8162
scaffold_1	PASA	exon	28290066	28290662	.	+	.	ID=asmbl_10058|m.8162.exon1;Parent=asmbl_10058|m.8162
scaffold_1	PASA	CDS	28290234	28290662	.	+	.	ID=cds.asmbl_10058|m.8162;Parent=asmbl_10058|m.8162
scaffold_1	PASA	exon	28292119	28293198	.	+	.	ID=asmbl_10058|m.8162.exon2;Parent=asmbl_10058|m.8162
scaffold_1	PASA	CDS	28292119	28292181	.	+	.	ID=cds.asmbl_10058|m.8162;Parent=asmbl_10058|m.8162
scaffold_1	PASA	three_prime_utr	28292182	28293198	.	+	.	ID=asmbl_10058|m.8162.utr3p1;Parent=asmbl_10058|m.8162
scaffold_1	PASA	mRNA	28293199	28294427	.	+	.	ID=asmbl_10069|m.8164;Parent=g.8136
scaffold_1	PASA	five_prime_utr	28293199	28293853	.	+	.	ID=asmbl_10069|m.8164.utr5p1;Parent=asmbl_10069|m.8164
scaffold_1	PASA	exon	28293199	28294427	.	+	.	ID=asmbl_10069|m.8164.exon1;Parent=asmbl_10069|m.8164
scaffold_1	PASA	CDS	28293854	28294162	.	+	.	ID=cds.asmbl_10069|m.8164;Parent=asmbl_10069|m.8164
scaffold_1	PASA	three_prime_utr	28294163	28294427	.	+	.	ID=asmbl_10069|m.8164.utr3p1;Parent=asmbl_10069|m.8164
scaffold_1	PASA	gene	17652328	17653643	.	+	.	ID=g.7018;Name=g.7018
scaffold_1	PASA	mRNA	17652328	17653643	.	+	.	ID=asmbl_5383|m.7018;Parent=g.7018
scaffold_1	PASA	five_prime_utr	17652328	17652555	.	+	.	ID=asmbl_5383|m.7018.utr5p1;Parent=asmbl_5383|m.7018
scaffold_1	PASA	exon	17652328	17653643	.	+	.	ID=asmbl_5383|m.7018.exon1;Parent=asmbl_5383|m.7018
scaffold_1	PASA	CDS	17652556	17653602	.	+	.	ID=cds.asmbl_5383|m.7018;Parent=asmbl_5383|m.7018
scaffold_1	PASA	three_prime_utr	17653603	17653643	.	+	.	ID=asmbl_5383|m.7018.utr3p1;Parent=asmbl_5383|m.7018
scaffold_7	PASA	gene	1179681	1182883	.	+	.	ID=g.68152;Name=g.68152
scaffold_7	PASA	mRNA	1179681	1182883	.	+	.	ID=asmbl_73302|m.68152;Parent=g.68152
scaffold_7	PASA	five_prime_utr	1179681	1180018	.	+	.	ID=asmbl_73302|m.68152.utr5p1;Parent=asmbl_73302|m.68152
scaffold_7	PASA	exon	1179681	1180076	.	+	.	ID=asmbl_73302|m.68152.exon1;Parent=asmbl_73302|m.68152
scaffold_7	PASA	CDS	1180019	1180076	.	+	.	ID=cds.asmbl_73302|m.68152;Parent=asmbl_73302|m.68152
scaffold_7	PASA	exon	1180425	1181143	.	+	.	ID=asmbl_73302|m.68152.exon2;Parent=asmbl_73302|m.68152
scaffold_7	PASA	CDS	1180425	1181143	.	+	.	ID=cds.asmbl_73302|m.68152;Parent=asmbl_73302|m.68152
scaffold_7	PASA	exon	1181671	1181796	.	+	.	ID=asmbl_73302|m.68152.exon3;Parent=asmbl_73302|m.68152
scaffold_7	PASA	CDS	1181671	1181796	.	+	.	ID=cds.asmbl_73302|m.68152;Parent=asmbl_73302|m.68152
scaffold_7	PASA	exon	1181894	1181979	.	+	.	ID=asmbl_73302|m.68152.exon4;Parent=asmbl_73302|m.68152
scaffold_7	PASA	CDS	1181894	1181979	.	+	.	ID=cds.asmbl_73302|m.68152;Parent=asmbl_73302|m.68152
scaffold_7	PASA	exon	1182291	1182883	.	+	.	ID=asmbl_73302|m.68152.exon5;Parent=asmbl_73302|m.68152
scaffold_7	PASA	CDS	1182291	1182513	.	+	.	ID=cds.asmbl_73302|m.68152;Parent=asmbl_73302|m.68152
scaffold_7	PASA	three_prime_utr	1182514	1182883	.	+	.	ID=asmbl_73302|m.68152.utr3p1;Parent=asmbl_73302|m.68152
scaffold_8	PASA	gene	23251376	23252215	.	+	.	ID=g.72787;Name=g.72787
scaffold_8	PASA	mRNA	23251376	23252215	.	+	.	ID=asmbl_88000|m.72787;Parent=g.72787
scaffold_8	PASA	five_prime_utr	23251376	23251423	.	+	.	ID=asmbl_88000|m.72787.utr5p1;Parent=asmbl_88000|m.72787
scaffold_8	PASA	exon	23251376	23251539	.	+	.	ID=asmbl_88000|m.72787.exon1;Parent=asmbl_88000|m.72787
scaffold_8	PASA	CDS	23251424	23251539	.	+	.	ID=cds.asmbl_88000|m.72787;Parent=asmbl_88000|m.72787
scaffold_8	PASA	exon	23251667	23252215	.	+	.	ID=asmbl_88000|m.72787.exon2;Parent=asmbl_88000|m.72787
scaffold_8	PASA	CDS	23251667	23251895	.	+	.	ID=cds.asmbl_88000|m.72787;Parent=asmbl_88000|m.72787
scaffold_8	PASA	three_prime_utr	23251896	23252215	.	+	.	ID=asmbl_88000|m.72787.utr3p1;Parent=asmbl_88000|m.72787
scaffold_5	PASA	gene	2006175	2014929	.	-	.	ID=g.45148;Name=g.45148
scaffold_5	PASA	mRNA	2006175	2014906	.	-	.	ID=asmbl_51482|m.45150;Parent=g.45148
scaffold_5	PASA	five_prime_utr	2014733	2014906	.	-	.	ID=asmbl_51482|m.45150.utr5p1;Parent=asmbl_51482|m.45150
scaffold_5	PASA	five_prime_utr	2013881	2013882	.	-	.	ID=asmbl_51482|m.45150.utr5p2;Parent=asmbl_51482|m.45150
scaffold_5	PASA	exon	2014733	2014906	.	-	.	ID=asmbl_51482|m.45150.exon1;Parent=asmbl_51482|m.45150
scaffold_5	PASA	exon	2012974	2013882	.	-	.	ID=asmbl_51482|m.45150.exon2;Parent=asmbl_51482|m.45150
scaffold_5	PASA	CDS	2013563	2013880	.	-	.	ID=cds.asmbl_51482|m.45150;Parent=asmbl_51482|m.45150
scaffold_5	PASA	exon	2010799	2012284	.	-	.	ID=asmbl_51482|m.45150.exon3;Parent=asmbl_51482|m.45150
scaffold_5	PASA	exon	2009182	2010673	.	-	.	ID=asmbl_51482|m.45150.exon4;Parent=asmbl_51482|m.45150
scaffold_5	PASA	exon	2008781	2008945	.	-	.	ID=asmbl_51482|m.45150.exon5;Parent=asmbl_51482|m.45150
scaffold_5	PASA	exon	2008461	2008662	.	-	.	ID=asmbl_51482|m.45150.exon6;Parent=asmbl_51482|m.45150
scaffold_5	PASA	exon	2008278	2008389	.	-	.	ID=asmbl_51482|m.45150.exon7;Parent=asmbl_51482|m.45150
scaffold_5	PASA	exon	2008017	2008164	.	-	.	ID=asmbl_51482|m.45150.exon8;Parent=asmbl_51482|m.45150
scaffold_5	PASA	exon	2007705	2007902	.	-	.	ID=asmbl_51482|m.45150.exon9;Parent=asmbl_51482|m.45150
scaffold_5	PASA	exon	2007267	2007545	.	-	.	ID=asmbl_51482|m.45150.exon10;Parent=asmbl_51482|m.45150
scaffold_5	PASA	exon	2007010	2007171	.	-	.	ID=asmbl_51482|m.45150.exon11;Parent=asmbl_51482|m.45150
scaffold_5	PASA	exon	2006700	2006918	.	-	.	ID=asmbl_51482|m.45150.exon12;Parent=asmbl_51482|m.45150
scaffold_5	PASA	exon	2006175	2006507	.	-	.	ID=asmbl_51482|m.45150.exon13;Parent=asmbl_51482|m.45150
scaffold_5	PASA	three_prime_utr	2012974	2013562	.	-	.	ID=asmbl_51482|m.45150.utr3p1;Parent=asmbl_51482|m.45150
scaffold_5	PASA	three_prime_utr	2010799	2012284	.	-	.	ID=asmbl_51482|m.45150.utr3p2;Parent=asmbl_51482|m.45150
scaffold_5	PASA	three_prime_utr	2009182	2010673	.	-	.	ID=asmbl_51482|m.45150.utr3p3;Parent=asmbl_51482|m.45150
scaffold_5	PASA	three_prime_utr	2008781	2008945	.	-	.	ID=asmbl_51482|m.45150.utr3p4;Parent=asmbl_51482|m.45150
scaffold_5	PASA	three_prime_utr	2008461	2008662	.	-	.	ID=asmbl_51482|m.45150.utr3p5;Parent=asmbl_51482|m.45150
scaffold_5	PASA	three_prime_utr	2008278	2008389	.	-	.	ID=asmbl_51482|m.45150.utr3p6;Parent=asmbl_51482|m.45150
scaffold_5	PASA	three_prime_utr	2008017	2008164	.	-	.	ID=asmbl_51482|m.45150.utr3p7;Parent=asmbl_51482|m.45150
scaffold_5	PASA	three_prime_utr	2007705	2007902	.	-	.	ID=asmbl_51482|m.45150.utr3p8;Parent=asmbl_51482|m.45150
scaffold_5	PASA	three_prime_utr	2007267	2007545	.	-	.	ID=asmbl_51482|m.45150.utr3p9;Parent=asmbl_51482|m.45150
scaffold_5	PASA	three_prime_utr	2007010	2007171	.	-	.	ID=asmbl_51482|m.45150.utr3p10;Parent=asmbl_51482|m.45150
scaffold_5	PASA	three_prime_utr	2006700	2006918	.	-	.	ID=asmbl_51482|m.45150.utr3p11;Parent=asmbl_51482|m.45150
scaffold_5	PASA	three_prime_utr	2006175	2006507	.	-	.	ID=asmbl_51482|m.45150.utr3p12;Parent=asmbl_51482|m.45150
scaffold_5	PASA	mRNA	2006175	2014906	.	-	.	ID=asmbl_51482|m.45148;Parent=g.45148
scaffold_5	PASA	five_prime_utr	2014733	2014906	.	-	.	ID=asmbl_51482|m.45148.utr5p1;Parent=asmbl_51482|m.45148
scaffold_5	PASA	five_prime_utr	2013326	2013882	.	-	.	ID=asmbl_51482|m.45148.utr5p2;Parent=asmbl_51482|m.45148
scaffold_5	PASA	exon	2014733	2014906	.	-	.	ID=asmbl_51482|m.45148.exon1;Parent=asmbl_51482|m.45148
scaffold_5	PASA	exon	2012974	2013882	.	-	.	ID=asmbl_51482|m.45148.exon2;Parent=asmbl_51482|m.45148
scaffold_5	PASA	CDS	2012974	2013325	.	-	.	ID=cds.asmbl_51482|m.45148;Parent=asmbl_51482|m.45148
scaffold_5	PASA	exon	2010799	2012284	.	-	.	ID=asmbl_51482|m.45148.exon3;Parent=asmbl_51482|m.45148
scaffold_5	PASA	CDS	2010799	2012284	.	-	.	ID=cds.asmbl_51482|m.45148;Parent=asmbl_51482|m.45148
scaffold_5	PASA	exon	2009182	2010673	.	-	.	ID=asmbl_51482|m.45148.exon4;Parent=asmbl_51482|m.45148
scaffold_5	PASA	CDS	2009182	2010673	.	-	.	ID=cds.asmbl_51482|m.45148;Parent=asmbl_51482|m.45148
scaffold_5	PASA	exon	2008781	2008945	.	-	.	ID=asmbl_51482|m.45148.exon5;Parent=asmbl_51482|m.45148
scaffold_5	PASA	CDS	2008781	2008945	.	-	.	ID=cds.asmbl_51482|m.45148;Parent=asmbl_51482|m.45148
scaffold_5	PASA	exon	2008461	2008662	.	-	.	ID=asmbl_51482|m.45148.exon6;Parent=asmbl_51482|m.45148
scaffold_5	PASA	CDS	2008461	2008662	.	-	.	ID=cds.asmbl_51482|m.45148;Parent=asmbl_51482|m.45148
scaffold_5	PASA	exon	2008278	2008389	.	-	.	ID=asmbl_51482|m.45148.exon7;Parent=asmbl_51482|m.45148
scaffold_5	PASA	CDS	2008278	2008389	.	-	.	ID=cds.asmbl_51482|m.45148;Parent=asmbl_51482|m.45148
scaffold_5	PASA	exon	2008017	2008164	.	-	.	ID=asmbl_51482|m.45148.exon8;Parent=asmbl_51482|m.45148
scaffold_5	PASA	CDS	2008017	2008164	.	-	.	ID=cds.asmbl_51482|m.45148;Parent=asmbl_51482|m.45148
scaffold_5	PASA	exon	2007705	2007902	.	-	.	ID=asmbl_51482|m.45148.exon9;Parent=asmbl_51482|m.45148
scaffold_5	PASA	CDS	2007705	2007902	.	-	.	ID=cds.asmbl_51482|m.45148;Parent=asmbl_51482|m.45148
scaffold_5	PASA	exon	2007267	2007545	.	-	.	ID=asmbl_51482|m.45148.exon10;Parent=asmbl_51482|m.45148
scaffold_5	PASA	CDS	2007267	2007545	.	-	.	ID=cds.asmbl_51482|m.45148;Parent=asmbl_51482|m.45148
scaffold_5	PASA	exon	2007010	2007171	.	-	.	ID=asmbl_51482|m.45148.exon11;Parent=asmbl_51482|m.45148
scaffold_5	PASA	CDS	2007010	2007171	.	-	.	ID=cds.asmbl_51482|m.45148;Parent=asmbl_51482|m.45148
scaffold_5	PASA	exon	2006700	2006918	.	-	.	ID=asmbl_51482|m.45148.exon12;Parent=asmbl_51482|m.45148
scaffold_5	PASA	CDS	2006700	2006918	.	-	.	ID=cds.asmbl_51482|m.45148;Parent=asmbl_51482|m.45148
scaffold_5	PASA	exon	2006175	2006507	.	-	.	ID=asmbl_51482|m.45148.exon13;Parent=asmbl_51482|m.45148
scaffold_5	PASA	CDS	2006346	2006507	.	-	.	ID=cds.asmbl_51482|m.45148;Parent=asmbl_51482|m.45148
scaffold_5	PASA	three_prime_utr	2006175	2006345	.	-	.	ID=asmbl_51482|m.45148.utr3p1;Parent=asmbl_51482|m.45148
scaffold_5	PASA	mRNA	2013339	2014929	.	-	.	ID=asmbl_51483|m.45151;Parent=g.45148
scaffold_5	PASA	five_prime_utr	2014564	2014929	.	-	.	ID=asmbl_51483|m.45151.utr5p1;Parent=asmbl_51483|m.45151
scaffold_5	PASA	five_prime_utr	2013881	2013882	.	-	.	ID=asmbl_51483|m.45151.utr5p2;Parent=asmbl_51483|m.45151
scaffold_5	PASA	exon	2014564	2014929	.	-	.	ID=asmbl_51483|m.45151.exon1;Parent=asmbl_51483|m.45151
scaffold_5	PASA	exon	2013339	2013882	.	-	.	ID=asmbl_51483|m.45151.exon2;Parent=asmbl_51483|m.45151
scaffold_5	PASA	CDS	2013563	2013880	.	-	.	ID=cds.asmbl_51483|m.45151;Parent=asmbl_51483|m.45151
scaffold_5	PASA	three_prime_utr	2013339	2013562	.	-	.	ID=asmbl_51483|m.45151.utr3p1;Parent=asmbl_51483|m.45151
scaffold_5	PASA	mRNA	2013339	2014929	.	-	.	ID=asmbl_51485|m.45145;Parent=g.45148
scaffold_5	PASA	five_prime_utr	2014733	2014929	.	-	.	ID=asmbl_51485|m.45145.utr5p1;Parent=asmbl_51485|m.45145
scaffold_5	PASA	five_prime_utr	2014564	2014660	.	-	.	ID=asmbl_51485|m.45145.utr5p2;Parent=asmbl_51485|m.45145
scaffold_5	PASA	five_prime_utr	2013881	2013882	.	-	.	ID=asmbl_51485|m.45145.utr5p3;Parent=asmbl_51485|m.45145
scaffold_5	PASA	exon	2014733	2014929	.	-	.	ID=asmbl_51485|m.45145.exon1;Parent=asmbl_51485|m.45145
scaffold_5	PASA	exon	2014564	2014660	.	-	.	ID=asmbl_51485|m.45145.exon2;Parent=asmbl_51485|m.45145
scaffold_5	PASA	exon	2013339	2013882	.	-	.	ID=asmbl_51485|m.45145.exon3;Parent=asmbl_51485|m.45145
scaffold_5	PASA	CDS	2013563	2013880	.	-	.	ID=cds.asmbl_51485|m.45145;Parent=asmbl_51485|m.45145
scaffold_5	PASA	three_prime_utr	2013339	2013562	.	-	.	ID=asmbl_51485|m.45145.utr3p1;Parent=asmbl_51485|m.45145
scaffold_949	PASA	gene	2051	4721	.	+	.	ID=g.83045;Name=g.83045
scaffold_949	PASA	mRNA	2051	4721	.	+	.	ID=asmbl_97466|m.83045;Parent=g.83045
scaffold_949	PASA	five_prime_utr	2051	2477	.	+	.	ID=asmbl_97466|m.83045.utr5p1;Parent=asmbl_97466|m.83045
scaffold_949	PASA	exon	2051	4721	.	+	.	ID=asmbl_97466|m.83045.exon1;Parent=asmbl_97466|m.83045
scaffold_949	PASA	CDS	2478	3665	.	+	.	ID=cds.asmbl_97466|m.83045;Parent=asmbl_97466|m.83045
scaffold_949	PASA	three_prime_utr	3666	4721	.	+	.	ID=asmbl_97466|m.83045.utr3p1;Parent=asmbl_97466|m.83045
scaffold_949	PASA	mRNA	2051	4721	.	+	.	ID=asmbl_97466|m.83046;Parent=g.83045
scaffold_949	PASA	five_prime_utr	2051	3666	.	+	.	ID=asmbl_97466|m.83046.utr5p1;Parent=asmbl_97466|m.83046
scaffold_949	PASA	exon	2051	4721	.	+	.	ID=asmbl_97466|m.83046.exon1;Parent=asmbl_97466|m.83046
scaffold_949	PASA	CDS	3667	4233	.	+	.	ID=cds.asmbl_97466|m.83046;Parent=asmbl_97466|m.83046
scaffold_949	PASA	three_prime_utr	4234	4721	.	+	.	ID=asmbl_97466|m.83046.utr3p1;Parent=asmbl_97466|m.83046
scaffold_7	PASA	gene	6469459	6471471	.	+	.	ID=g.66522;Name=g.66522
scaffold_7	PASA	mRNA	6469459	6471370	.	+	.	ID=asmbl_76397|m.66522;Parent=g.66522
scaffold_7	PASA	five_prime_utr	6469459	6469495	.	+	.	ID=asmbl_76397|m.66522.utr5p1;Parent=asmbl_76397|m.66522
scaffold_7	PASA	five_prime_utr	6469661	6470105	.	+	.	ID=asmbl_76397|m.66522.utr5p2;Parent=asmbl_76397|m.66522
scaffold_7	PASA	five_prime_utr	6470205	6470267	.	+	.	ID=asmbl_76397|m.66522.utr5p3;Parent=asmbl_76397|m.66522
scaffold_7	PASA	exon	6469459	6469495	.	+	.	ID=asmbl_76397|m.66522.exon1;Parent=asmbl_76397|m.66522
scaffold_7	PASA	exon	6469661	6470105	.	+	.	ID=asmbl_76397|m.66522.exon2;Parent=asmbl_76397|m.66522
scaffold_7	PASA	exon	6470205	6470342	.	+	.	ID=asmbl_76397|m.66522.exon3;Parent=asmbl_76397|m.66522
scaffold_7	PASA	CDS	6470268	6470342	.	+	.	ID=cds.asmbl_76397|m.66522;Parent=asmbl_76397|m.66522
scaffold_7	PASA	exon	6470508	6470696	.	+	.	ID=asmbl_76397|m.66522.exon4;Parent=asmbl_76397|m.66522
scaffold_7	PASA	CDS	6470508	6470696	.	+	.	ID=cds.asmbl_76397|m.66522;Parent=asmbl_76397|m.66522
scaffold_7	PASA	exon	6470808	6471370	.	+	.	ID=asmbl_76397|m.66522.exon5;Parent=asmbl_76397|m.66522
scaffold_7	PASA	CDS	6470808	6471020	.	+	.	ID=cds.asmbl_76397|m.66522;Parent=asmbl_76397|m.66522
scaffold_7	PASA	three_prime_utr	6471021	6471370	.	+	.	ID=asmbl_76397|m.66522.utr3p1;Parent=asmbl_76397|m.66522
scaffold_7	PASA	mRNA	6469931	6471471	.	+	.	ID=asmbl_76398|m.66519;Parent=g.66522
scaffold_7	PASA	five_prime_utr	6469931	6470267	.	+	.	ID=asmbl_76398|m.66519.utr5p1;Parent=asmbl_76398|m.66519
scaffold_7	PASA	exon	6469931	6470342	.	+	.	ID=asmbl_76398|m.66519.exon1;Parent=asmbl_76398|m.66519
scaffold_7	PASA	CDS	6470268	6470342	.	+	.	ID=cds.asmbl_76398|m.66519;Parent=asmbl_76398|m.66519
scaffold_7	PASA	exon	6470508	6470696	.	+	.	ID=asmbl_76398|m.66519.exon2;Parent=asmbl_76398|m.66519
scaffold_7	PASA	CDS	6470508	6470696	.	+	.	ID=cds.asmbl_76398|m.66519;Parent=asmbl_76398|m.66519
scaffold_7	PASA	exon	6470808	6471471	.	+	.	ID=asmbl_76398|m.66519.exon3;Parent=asmbl_76398|m.66519
scaffold_7	PASA	CDS	6470808	6471020	.	+	.	ID=cds.asmbl_76398|m.66519;Parent=asmbl_76398|m.66519
scaffold_7	PASA	three_prime_utr	6471021	6471471	.	+	.	ID=asmbl_76398|m.66519.utr3p1;Parent=asmbl_76398|m.66519
scaffold_4	PASA	gene	22868948	22872077	.	+	.	ID=g.39679;Name=g.39679
scaffold_4	PASA	mRNA	22868948	22872077	.	+	.	ID=asmbl_48935|m.39679;Parent=g.39679
scaffold_4	PASA	five_prime_utr	22868948	22869277	.	+	.	ID=asmbl_48935|m.39679.utr5p1;Parent=asmbl_48935|m.39679
scaffold_4	PASA	exon	22868948	22869309	.	+	.	ID=asmbl_48935|m.39679.exon1;Parent=asmbl_48935|m.39679
scaffold_4	PASA	CDS	22869278	22869309	.	+	.	ID=cds.asmbl_48935|m.39679;Parent=asmbl_48935|m.39679
scaffold_4	PASA	exon	22871169	22871471	.	+	.	ID=asmbl_48935|m.39679.exon2;Parent=asmbl_48935|m.39679
scaffold_4	PASA	CDS	22871169	22871471	.	+	.	ID=cds.asmbl_48935|m.39679;Parent=asmbl_48935|m.39679
scaffold_4	PASA	exon	22871641	22872077	.	+	.	ID=asmbl_48935|m.39679.exon3;Parent=asmbl_48935|m.39679
scaffold_4	PASA	CDS	22871641	22871851	.	+	.	ID=cds.asmbl_48935|m.39679;Parent=asmbl_48935|m.39679
scaffold_4	PASA	three_prime_utr	22871852	22872077	.	+	.	ID=asmbl_48935|m.39679.utr3p1;Parent=asmbl_48935|m.39679
scaffold_4	PASA	gene	10062208	10063741	.	+	.	ID=g.36546;Name=g.36546
scaffold_4	PASA	mRNA	10062208	10063741	.	+	.	ID=asmbl_43970|m.36546;Parent=g.36546
scaffold_4	PASA	five_prime_utr	10062208	10062455	.	+	.	ID=asmbl_43970|m.36546.utr5p1;Parent=asmbl_43970|m.36546
scaffold_4	PASA	exon	10062208	10062485	.	+	.	ID=asmbl_43970|m.36546.exon1;Parent=asmbl_43970|m.36546
scaffold_4	PASA	CDS	10062456	10062485	.	+	.	ID=cds.asmbl_43970|m.36546;Parent=asmbl_43970|m.36546
scaffold_4	PASA	exon	10062747	10063741	.	+	.	ID=asmbl_43970|m.36546.exon2;Parent=asmbl_43970|m.36546
scaffold_4	PASA	CDS	10062747	10063259	.	+	.	ID=cds.asmbl_43970|m.36546;Parent=asmbl_43970|m.36546
scaffold_4	PASA	three_prime_utr	10063260	10063741	.	+	.	ID=asmbl_43970|m.36546.utr3p1;Parent=asmbl_43970|m.36546
scaffold_9	PASA	gene	3313870	3315756	.	-	.	ID=g.78848;Name=g.78848
scaffold_9	PASA	mRNA	3314073	3315756	.	-	.	ID=asmbl_90875|m.78850;Parent=g.78848
scaffold_9	PASA	five_prime_utr	3315516	3315756	.	-	.	ID=asmbl_90875|m.78850.utr5p1;Parent=asmbl_90875|m.78850
scaffold_9	PASA	exon	3315508	3315756	.	-	.	ID=asmbl_90875|m.78850.exon1;Parent=asmbl_90875|m.78850
scaffold_9	PASA	CDS	3315508	3315515	.	-	.	ID=cds.asmbl_90875|m.78850;Parent=asmbl_90875|m.78850
scaffold_9	PASA	exon	3315304	3315421	.	-	.	ID=asmbl_90875|m.78850.exon2;Parent=asmbl_90875|m.78850
scaffold_9	PASA	CDS	3315304	3315421	.	-	.	ID=cds.asmbl_90875|m.78850;Parent=asmbl_90875|m.78850
scaffold_9	PASA	exon	3314428	3315199	.	-	.	ID=asmbl_90875|m.78850.exon3;Parent=asmbl_90875|m.78850
scaffold_9	PASA	CDS	3314990	3315199	.	-	.	ID=cds.asmbl_90875|m.78850;Parent=asmbl_90875|m.78850
scaffold_9	PASA	exon	3314073	3314262	.	-	.	ID=asmbl_90875|m.78850.exon4;Parent=asmbl_90875|m.78850
scaffold_9	PASA	three_prime_utr	3314428	3314989	.	-	.	ID=asmbl_90875|m.78850.utr3p1;Parent=asmbl_90875|m.78850
scaffold_9	PASA	three_prime_utr	3314073	3314262	.	-	.	ID=asmbl_90875|m.78850.utr3p2;Parent=asmbl_90875|m.78850
scaffold_9	PASA	mRNA	3314197	3315756	.	-	.	ID=asmbl_90876|m.78849;Parent=g.78848
scaffold_9	PASA	five_prime_utr	3315516	3315756	.	-	.	ID=asmbl_90876|m.78849.utr5p1;Parent=asmbl_90876|m.78849
scaffold_9	PASA	exon	3315508	3315756	.	-	.	ID=asmbl_90876|m.78849.exon1;Parent=asmbl_90876|m.78849
scaffold_9	PASA	CDS	3315508	3315515	.	-	.	ID=cds.asmbl_90876|m.78849;Parent=asmbl_90876|m.78849
scaffold_9	PASA	exon	3315304	3315421	.	-	.	ID=asmbl_90876|m.78849.exon2;Parent=asmbl_90876|m.78849
scaffold_9	PASA	CDS	3315304	3315421	.	-	.	ID=cds.asmbl_90876|m.78849;Parent=asmbl_90876|m.78849
scaffold_9	PASA	exon	3314197	3315199	.	-	.	ID=asmbl_90876|m.78849.exon3;Parent=asmbl_90876|m.78849
scaffold_9	PASA	CDS	3314990	3315199	.	-	.	ID=cds.asmbl_90876|m.78849;Parent=asmbl_90876|m.78849
scaffold_9	PASA	three_prime_utr	3314197	3314989	.	-	.	ID=asmbl_90876|m.78849.utr3p1;Parent=asmbl_90876|m.78849
scaffold_9	PASA	mRNA	3313870	3315756	.	-	.	ID=asmbl_90877|m.78848;Parent=g.78848
scaffold_9	PASA	five_prime_utr	3315516	3315756	.	-	.	ID=asmbl_90877|m.78848.utr5p1;Parent=asmbl_90877|m.78848
scaffold_9	PASA	exon	3315508	3315756	.	-	.	ID=asmbl_90877|m.78848.exon1;Parent=asmbl_90877|m.78848
scaffold_9	PASA	CDS	3315508	3315515	.	-	.	ID=cds.asmbl_90877|m.78848;Parent=asmbl_90877|m.78848
scaffold_9	PASA	exon	3315304	3315421	.	-	.	ID=asmbl_90877|m.78848.exon2;Parent=asmbl_90877|m.78848
scaffold_9	PASA	CDS	3315304	3315421	.	-	.	ID=cds.asmbl_90877|m.78848;Parent=asmbl_90877|m.78848
scaffold_9	PASA	exon	3315075	3315199	.	-	.	ID=asmbl_90877|m.78848.exon3;Parent=asmbl_90877|m.78848
scaffold_9	PASA	CDS	3315075	3315199	.	-	.	ID=cds.asmbl_90877|m.78848;Parent=asmbl_90877|m.78848
scaffold_9	PASA	exon	3313870	3314262	.	-	.	ID=asmbl_90877|m.78848.exon4;Parent=asmbl_90877|m.78848
scaffold_9	PASA	CDS	3314169	3314262	.	-	.	ID=cds.asmbl_90877|m.78848;Parent=asmbl_90877|m.78848
scaffold_9	PASA	three_prime_utr	3313870	3314168	.	-	.	ID=asmbl_90877|m.78848.utr3p1;Parent=asmbl_90877|m.78848
scaffold_3	PASA	gene	47613902	47615136	.	-	.	ID=g.34678;Name=g.34678
scaffold_3	PASA	mRNA	47613902	47615136	.	-	.	ID=asmbl_38407|m.34678;Parent=g.34678
scaffold_3	PASA	five_prime_utr	47615076	47615136	.	-	.	ID=asmbl_38407|m.34678.utr5p1;Parent=asmbl_38407|m.34678
scaffold_3	PASA	five_prime_utr	47614831	47614838	.	-	.	ID=asmbl_38407|m.34678.utr5p2;Parent=asmbl_38407|m.34678
scaffold_3	PASA	exon	47615076	47615136	.	-	.	ID=asmbl_38407|m.34678.exon1;Parent=asmbl_38407|m.34678
scaffold_3	PASA	exon	47614762	47614838	.	-	.	ID=asmbl_38407|m.34678.exon2;Parent=asmbl_38407|m.34678
scaffold_3	PASA	CDS	47614762	47614830	.	-	.	ID=cds.asmbl_38407|m.34678;Parent=asmbl_38407|m.34678
scaffold_3	PASA	exon	47614233	47614442	.	-	.	ID=asmbl_38407|m.34678.exon3;Parent=asmbl_38407|m.34678
scaffold_3	PASA	CDS	47614233	47614442	.	-	.	ID=cds.asmbl_38407|m.34678;Parent=asmbl_38407|m.34678
scaffold_3	PASA	exon	47613902	47614124	.	-	.	ID=asmbl_38407|m.34678.exon4;Parent=asmbl_38407|m.34678
scaffold_3	PASA	CDS	47614071	47614124	.	-	.	ID=cds.asmbl_38407|m.34678;Parent=asmbl_38407|m.34678
scaffold_3	PASA	three_prime_utr	47613902	47614070	.	-	.	ID=asmbl_38407|m.34678.utr3p1;Parent=asmbl_38407|m.34678
scaffold_4	PASA	gene	3886707	3889538	.	-	.	ID=g.37863;Name=g.37863
scaffold_4	PASA	mRNA	3886707	3889538	.	-	.	ID=asmbl_42562|m.37863;Parent=g.37863
scaffold_4	PASA	five_prime_utr	3888627	3889538	.	-	.	ID=asmbl_42562|m.37863.utr5p1;Parent=asmbl_42562|m.37863
scaffold_4	PASA	exon	3888082	3889538	.	-	.	ID=asmbl_42562|m.37863.exon1;Parent=asmbl_42562|m.37863
scaffold_4	PASA	CDS	3888258	3888626	.	-	.	ID=cds.asmbl_42562|m.37863;Parent=asmbl_42562|m.37863
scaffold_4	PASA	exon	3887143	3887213	.	-	.	ID=asmbl_42562|m.37863.exon2;Parent=asmbl_42562|m.37863
scaffold_4	PASA	exon	3886707	3887020	.	-	.	ID=asmbl_42562|m.37863.exon3;Parent=asmbl_42562|m.37863
scaffold_4	PASA	three_prime_utr	3888082	3888257	.	-	.	ID=asmbl_42562|m.37863.utr3p1;Parent=asmbl_42562|m.37863
scaffold_4	PASA	three_prime_utr	3887143	3887213	.	-	.	ID=asmbl_42562|m.37863.utr3p2;Parent=asmbl_42562|m.37863
scaffold_4	PASA	three_prime_utr	3886707	3887020	.	-	.	ID=asmbl_42562|m.37863.utr3p3;Parent=asmbl_42562|m.37863
scaffold_1	PASA	gene	21681304	21682338	.	+	.	ID=g.4508;Name=g.4508
scaffold_1	PASA	mRNA	21681304	21682338	.	+	.	ID=asmbl_6446|m.4508;Parent=g.4508
scaffold_1	PASA	five_prime_utr	21681304	21681594	.	+	.	ID=asmbl_6446|m.4508.utr5p1;Parent=asmbl_6446|m.4508
scaffold_1	PASA	exon	21681304	21682338	.	+	.	ID=asmbl_6446|m.4508.exon1;Parent=asmbl_6446|m.4508
scaffold_1	PASA	CDS	21681595	21682167	.	+	.	ID=cds.asmbl_6446|m.4508;Parent=asmbl_6446|m.4508
scaffold_1	PASA	three_prime_utr	21682168	21682338	.	+	.	ID=asmbl_6446|m.4508.utr3p1;Parent=asmbl_6446|m.4508
scaffold_1	PASA	gene	26098493	26101227	.	+	.	ID=g.8984;Name=g.8984
scaffold_1	PASA	mRNA	26098493	26101227	.	+	.	ID=asmbl_8802|m.8984;Parent=g.8984
scaffold_1	PASA	five_prime_utr	26098493	26098650	.	+	.	ID=asmbl_8802|m.8984.utr5p1;Parent=asmbl_8802|m.8984
scaffold_1	PASA	exon	26098493	26101227	.	+	.	ID=asmbl_8802|m.8984.exon1;Parent=asmbl_8802|m.8984
scaffold_1	PASA	CDS	26098651	26099859	.	+	.	ID=cds.asmbl_8802|m.8984;Parent=asmbl_8802|m.8984
scaffold_1	PASA	three_prime_utr	26099860	26101227	.	+	.	ID=asmbl_8802|m.8984.utr3p1;Parent=asmbl_8802|m.8984
scaffold_6	PASA	gene	13656682	13657780	.	-	.	ID=g.61350;Name=g.61350
scaffold_6	PASA	mRNA	13656682	13657780	.	-	.	ID=asmbl_66496|m.61350;Parent=g.61350
scaffold_6	PASA	five_prime_utr	13657434	13657780	.	-	.	ID=asmbl_66496|m.61350.utr5p1;Parent=asmbl_66496|m.61350
scaffold_6	PASA	exon	13656682	13657780	.	-	.	ID=asmbl_66496|m.61350.exon1;Parent=asmbl_66496|m.61350
scaffold_6	PASA	CDS	13656861	13657433	.	-	.	ID=cds.asmbl_66496|m.61350;Parent=asmbl_66496|m.61350
scaffold_6	PASA	three_prime_utr	13656682	13656860	.	-	.	ID=asmbl_66496|m.61350.utr3p1;Parent=asmbl_66496|m.61350
scaffold_3	PASA	gene	27093664	27094331	.	+	.	ID=g.26063;Name=g.26063
scaffold_3	PASA	mRNA	27093664	27094331	.	+	.	ID=asmbl_30717|m.26063;Parent=g.26063
scaffold_3	PASA	five_prime_utr	27093664	27093877	.	+	.	ID=asmbl_30717|m.26063.utr5p1;Parent=asmbl_30717|m.26063
scaffold_3	PASA	exon	27093664	27094331	.	+	.	ID=asmbl_30717|m.26063.exon1;Parent=asmbl_30717|m.26063
scaffold_3	PASA	CDS	27093878	27094207	.	+	.	ID=cds.asmbl_30717|m.26063;Parent=asmbl_30717|m.26063
scaffold_3	PASA	three_prime_utr	27094208	27094331	.	+	.	ID=asmbl_30717|m.26063.utr3p1;Parent=asmbl_30717|m.26063
scaffold_6	PASA	gene	22614129	22615607	.	-	.	ID=g.55674;Name=g.55674
scaffold_6	PASA	mRNA	22614129	22615607	.	-	.	ID=asmbl_70797|m.55674;Parent=g.55674
scaffold_6	PASA	five_prime_utr	22614982	22615607	.	-	.	ID=asmbl_70797|m.55674.utr5p1;Parent=asmbl_70797|m.55674
scaffold_6	PASA	exon	22614891	22615607	.	-	.	ID=asmbl_70797|m.55674.exon1;Parent=asmbl_70797|m.55674
scaffold_6	PASA	CDS	22614891	22614981	.	-	.	ID=cds.asmbl_70797|m.55674;Parent=asmbl_70797|m.55674
scaffold_6	PASA	exon	22614129	22614509	.	-	.	ID=asmbl_70797|m.55674.exon2;Parent=asmbl_70797|m.55674
scaffold_6	PASA	CDS	22614286	22614509	.	-	.	ID=cds.asmbl_70797|m.55674;Parent=asmbl_70797|m.55674
scaffold_6	PASA	three_prime_utr	22614129	22614285	.	-	.	ID=asmbl_70797|m.55674.utr3p1;Parent=asmbl_70797|m.55674
scaffold_1	PASA	gene	6104399	6104978	.	-	.	ID=g.276;Name=g.276
scaffold_1	PASA	mRNA	6104399	6104978	.	-	.	ID=asmbl_3004|m.276;Parent=g.276
scaffold_1	PASA	five_prime_utr	6104727	6104978	.	-	.	ID=asmbl_3004|m.276.utr5p1;Parent=asmbl_3004|m.276
scaffold_1	PASA	exon	6104399	6104978	.	-	.	ID=asmbl_3004|m.276.exon1;Parent=asmbl_3004|m.276
scaffold_1	PASA	CDS	6104409	6104726	.	-	.	ID=cds.asmbl_3004|m.276;Parent=asmbl_3004|m.276
scaffold_1	PASA	three_prime_utr	6104399	6104408	.	-	.	ID=asmbl_3004|m.276.utr3p1;Parent=asmbl_3004|m.276
scaffold_7	PASA	gene	11685195	11688951	.	-	.	ID=g.64883;Name=g.64883
scaffold_7	PASA	mRNA	11685195	11687618	.	-	.	ID=asmbl_78514|m.64887;Parent=g.64883
scaffold_7	PASA	five_prime_utr	11687460	11687618	.	-	.	ID=asmbl_78514|m.64887.utr5p1;Parent=asmbl_78514|m.64887
scaffold_7	PASA	exon	11685195	11687618	.	-	.	ID=asmbl_78514|m.64887.exon1;Parent=asmbl_78514|m.64887
scaffold_7	PASA	CDS	11685465	11687459	.	-	.	ID=cds.asmbl_78514|m.64887;Parent=asmbl_78514|m.64887
scaffold_7	PASA	three_prime_utr	11685195	11685464	.	-	.	ID=asmbl_78514|m.64887.utr3p1;Parent=asmbl_78514|m.64887
scaffold_7	PASA	mRNA	11685195	11688951	.	-	.	ID=asmbl_78515|m.64885;Parent=g.64883
scaffold_7	PASA	five_prime_utr	11688570	11688951	.	-	.	ID=asmbl_78515|m.64885.utr5p1;Parent=asmbl_78515|m.64885
scaffold_7	PASA	five_prime_utr	11687834	11687907	.	-	.	ID=asmbl_78515|m.64885.utr5p2;Parent=asmbl_78515|m.64885
scaffold_7	PASA	five_prime_utr	11687382	11687392	.	-	.	ID=asmbl_78515|m.64885.utr5p3;Parent=asmbl_78515|m.64885
scaffold_7	PASA	exon	11688570	11688951	.	-	.	ID=asmbl_78515|m.64885.exon1;Parent=asmbl_78515|m.64885
scaffold_7	PASA	exon	11687834	11687907	.	-	.	ID=asmbl_78515|m.64885.exon2;Parent=asmbl_78515|m.64885
scaffold_7	PASA	exon	11685195	11687392	.	-	.	ID=asmbl_78515|m.64885.exon3;Parent=asmbl_78515|m.64885
scaffold_7	PASA	CDS	11685465	11687381	.	-	.	ID=cds.asmbl_78515|m.64885;Parent=asmbl_78515|m.64885
scaffold_7	PASA	three_prime_utr	11685195	11685464	.	-	.	ID=asmbl_78515|m.64885.utr3p1;Parent=asmbl_78515|m.64885
scaffold_7	PASA	mRNA	11685195	11688865	.	-	.	ID=asmbl_78516|m.64883;Parent=g.64883
scaffold_7	PASA	five_prime_utr	11688570	11688865	.	-	.	ID=asmbl_78516|m.64883.utr5p1;Parent=asmbl_78516|m.64883
scaffold_7	PASA	exon	11688570	11688865	.	-	.	ID=asmbl_78516|m.64883.exon1;Parent=asmbl_78516|m.64883
scaffold_7	PASA	exon	11685195	11687459	.	-	.	ID=asmbl_78516|m.64883.exon2;Parent=asmbl_78516|m.64883
scaffold_7	PASA	CDS	11685465	11687459	.	-	.	ID=cds.asmbl_78516|m.64883;Parent=asmbl_78516|m.64883
scaffold_7	PASA	three_prime_utr	11685195	11685464	.	-	.	ID=asmbl_78516|m.64883.utr3p1;Parent=asmbl_78516|m.64883
scaffold_6	PASA	gene	24144832	24145883	.	+	.	ID=g.56619;Name=g.56619
scaffold_6	PASA	mRNA	24144832	24145883	.	+	.	ID=asmbl_71745|m.56619;Parent=g.56619
scaffold_6	PASA	five_prime_utr	24144832	24145086	.	+	.	ID=asmbl_71745|m.56619.utr5p1;Parent=asmbl_71745|m.56619
scaffold_6	PASA	exon	24144832	24145420	.	+	.	ID=asmbl_71745|m.56619.exon1;Parent=asmbl_71745|m.56619
scaffold_6	PASA	CDS	24145087	24145420	.	+	.	ID=cds.asmbl_71745|m.56619;Parent=asmbl_71745|m.56619
scaffold_6	PASA	exon	24145526	24145883	.	+	.	ID=asmbl_71745|m.56619.exon2;Parent=asmbl_71745|m.56619
scaffold_6	PASA	CDS	24145526	24145614	.	+	.	ID=cds.asmbl_71745|m.56619;Parent=asmbl_71745|m.56619
scaffold_6	PASA	three_prime_utr	24145615	24145883	.	+	.	ID=asmbl_71745|m.56619.utr3p1;Parent=asmbl_71745|m.56619
scaffold_9	PASA	gene	14794022	14796454	.	+	.	ID=g.81801;Name=g.81801
scaffold_9	PASA	mRNA	14794022	14796454	.	+	.	ID=asmbl_93505|m.81801;Parent=g.81801
scaffold_9	PASA	five_prime_utr	14794022	14794580	.	+	.	ID=asmbl_93505|m.81801.utr5p1;Parent=asmbl_93505|m.81801
scaffold_9	PASA	exon	14794022	14796454	.	+	.	ID=asmbl_93505|m.81801.exon1;Parent=asmbl_93505|m.81801
scaffold_9	PASA	CDS	14794581	14794943	.	+	.	ID=cds.asmbl_93505|m.81801;Parent=asmbl_93505|m.81801
scaffold_9	PASA	three_prime_utr	14794944	14796454	.	+	.	ID=asmbl_93505|m.81801.utr3p1;Parent=asmbl_93505|m.81801
scaffold_7	PASA	gene	9560798	9562665	.	+	.	ID=g.64139;Name=g.64139
scaffold_7	PASA	mRNA	9560798	9562665	.	+	.	ID=asmbl_77875|m.64139;Parent=g.64139
scaffold_7	PASA	five_prime_utr	9560798	9561118	.	+	.	ID=asmbl_77875|m.64139.utr5p1;Parent=asmbl_77875|m.64139
scaffold_7	PASA	exon	9560798	9561535	.	+	.	ID=asmbl_77875|m.64139.exon1;Parent=asmbl_77875|m.64139
scaffold_7	PASA	CDS	9561119	9561535	.	+	.	ID=cds.asmbl_77875|m.64139;Parent=asmbl_77875|m.64139
scaffold_7	PASA	exon	9562196	9562665	.	+	.	ID=asmbl_77875|m.64139.exon2;Parent=asmbl_77875|m.64139
scaffold_7	PASA	CDS	9562196	9562234	.	+	.	ID=cds.asmbl_77875|m.64139;Parent=asmbl_77875|m.64139
scaffold_7	PASA	three_prime_utr	9562235	9562665	.	+	.	ID=asmbl_77875|m.64139.utr3p1;Parent=asmbl_77875|m.64139
scaffold_3	PASA	gene	43194687	43199115	.	-	.	ID=g.29798;Name=g.29798
scaffold_3	PASA	mRNA	43196623	43199115	.	-	.	ID=asmbl_35705|m.29800;Parent=g.29798
scaffold_3	PASA	five_prime_utr	43198845	43199115	.	-	.	ID=asmbl_35705|m.29800.utr5p1;Parent=asmbl_35705|m.29800
scaffold_3	PASA	exon	43198771	43199115	.	-	.	ID=asmbl_35705|m.29800.exon1;Parent=asmbl_35705|m.29800
scaffold_3	PASA	CDS	43198771	43198844	.	-	.	ID=cds.asmbl_35705|m.29800;Parent=asmbl_35705|m.29800
scaffold_3	PASA	exon	43198606	43198670	.	-	.	ID=asmbl_35705|m.29800.exon2;Parent=asmbl_35705|m.29800
scaffold_3	PASA	CDS	43198606	43198670	.	-	.	ID=cds.asmbl_35705|m.29800;Parent=asmbl_35705|m.29800
scaffold_3	PASA	exon	43198422	43198509	.	-	.	ID=asmbl_35705|m.29800.exon3;Parent=asmbl_35705|m.29800
scaffold_3	PASA	CDS	43198422	43198509	.	-	.	ID=cds.asmbl_35705|m.29800;Parent=asmbl_35705|m.29800
scaffold_3	PASA	exon	43198257	43198329	.	-	.	ID=asmbl_35705|m.29800.exon4;Parent=asmbl_35705|m.29800
scaffold_3	PASA	CDS	43198257	43198329	.	-	.	ID=cds.asmbl_35705|m.29800;Parent=asmbl_35705|m.29800
scaffold_3	PASA	exon	43197677	43197783	.	-	.	ID=asmbl_35705|m.29800.exon5;Parent=asmbl_35705|m.29800
scaffold_3	PASA	CDS	43197677	43197783	.	-	.	ID=cds.asmbl_35705|m.29800;Parent=asmbl_35705|m.29800
scaffold_3	PASA	exon	43197425	43197467	.	-	.	ID=asmbl_35705|m.29800.exon6;Parent=asmbl_35705|m.29800
scaffold_3	PASA	CDS	43197425	43197467	.	-	.	ID=cds.asmbl_35705|m.29800;Parent=asmbl_35705|m.29800
scaffold_3	PASA	exon	43196623	43197300	.	-	.	ID=asmbl_35705|m.29800.exon7;Parent=asmbl_35705|m.29800
scaffold_3	PASA	CDS	43197199	43197300	.	-	.	ID=cds.asmbl_35705|m.29800;Parent=asmbl_35705|m.29800
scaffold_3	PASA	three_prime_utr	43196623	43197198	.	-	.	ID=asmbl_35705|m.29800.utr3p1;Parent=asmbl_35705|m.29800
scaffold_3	PASA	mRNA	43196623	43199115	.	-	.	ID=asmbl_35706|m.29799;Parent=g.29798
scaffold_3	PASA	five_prime_utr	43198994	43199115	.	-	.	ID=asmbl_35706|m.29799.utr5p1;Parent=asmbl_35706|m.29799
scaffold_3	PASA	exon	43198899	43199115	.	-	.	ID=asmbl_35706|m.29799.exon1;Parent=asmbl_35706|m.29799
scaffold_3	PASA	CDS	43198899	43198993	.	-	.	ID=cds.asmbl_35706|m.29799;Parent=asmbl_35706|m.29799
scaffold_3	PASA	exon	43198771	43198803	.	-	.	ID=asmbl_35706|m.29799.exon2;Parent=asmbl_35706|m.29799
scaffold_3	PASA	CDS	43198771	43198803	.	-	.	ID=cds.asmbl_35706|m.29799;Parent=asmbl_35706|m.29799
scaffold_3	PASA	exon	43198606	43198670	.	-	.	ID=asmbl_35706|m.29799.exon3;Parent=asmbl_35706|m.29799
scaffold_3	PASA	CDS	43198606	43198670	.	-	.	ID=cds.asmbl_35706|m.29799;Parent=asmbl_35706|m.29799
scaffold_3	PASA	exon	43198422	43198509	.	-	.	ID=asmbl_35706|m.29799.exon4;Parent=asmbl_35706|m.29799
scaffold_3	PASA	CDS	43198422	43198509	.	-	.	ID=cds.asmbl_35706|m.29799;Parent=asmbl_35706|m.29799
scaffold_3	PASA	exon	43198257	43198329	.	-	.	ID=asmbl_35706|m.29799.exon5;Parent=asmbl_35706|m.29799
scaffold_3	PASA	CDS	43198257	43198329	.	-	.	ID=cds.asmbl_35706|m.29799;Parent=asmbl_35706|m.29799
scaffold_3	PASA	exon	43197677	43197783	.	-	.	ID=asmbl_35706|m.29799.exon6;Parent=asmbl_35706|m.29799
scaffold_3	PASA	CDS	43197677	43197783	.	-	.	ID=cds.asmbl_35706|m.29799;Parent=asmbl_35706|m.29799
scaffold_3	PASA	exon	43197425	43197467	.	-	.	ID=asmbl_35706|m.29799.exon7;Parent=asmbl_35706|m.29799
scaffold_3	PASA	CDS	43197425	43197467	.	-	.	ID=cds.asmbl_35706|m.29799;Parent=asmbl_35706|m.29799
scaffold_3	PASA	exon	43196623	43197300	.	-	.	ID=asmbl_35706|m.29799.exon8;Parent=asmbl_35706|m.29799
scaffold_3	PASA	CDS	43197199	43197300	.	-	.	ID=cds.asmbl_35706|m.29799;Parent=asmbl_35706|m.29799
scaffold_3	PASA	three_prime_utr	43196623	43197198	.	-	.	ID=asmbl_35706|m.29799.utr3p1;Parent=asmbl_35706|m.29799
scaffold_3	PASA	mRNA	43194687	43199115	.	-	.	ID=asmbl_35707|m.29798;Parent=g.29798
scaffold_3	PASA	five_prime_utr	43198994	43199115	.	-	.	ID=asmbl_35707|m.29798.utr5p1;Parent=asmbl_35707|m.29798
scaffold_3	PASA	exon	43198899	43199115	.	-	.	ID=asmbl_35707|m.29798.exon1;Parent=asmbl_35707|m.29798
scaffold_3	PASA	CDS	43198899	43198993	.	-	.	ID=cds.asmbl_35707|m.29798;Parent=asmbl_35707|m.29798
scaffold_3	PASA	exon	43198771	43198803	.	-	.	ID=asmbl_35707|m.29798.exon2;Parent=asmbl_35707|m.29798
scaffold_3	PASA	CDS	43198771	43198803	.	-	.	ID=cds.asmbl_35707|m.29798;Parent=asmbl_35707|m.29798
scaffold_3	PASA	exon	43198606	43198670	.	-	.	ID=asmbl_35707|m.29798.exon3;Parent=asmbl_35707|m.29798
scaffold_3	PASA	CDS	43198606	43198670	.	-	.	ID=cds.asmbl_35707|m.29798;Parent=asmbl_35707|m.29798
scaffold_3	PASA	exon	43198422	43198509	.	-	.	ID=asmbl_35707|m.29798.exon4;Parent=asmbl_35707|m.29798
scaffold_3	PASA	CDS	43198422	43198509	.	-	.	ID=cds.asmbl_35707|m.29798;Parent=asmbl_35707|m.29798
scaffold_3	PASA	exon	43198257	43198329	.	-	.	ID=asmbl_35707|m.29798.exon5;Parent=asmbl_35707|m.29798
scaffold_3	PASA	CDS	43198257	43198329	.	-	.	ID=cds.asmbl_35707|m.29798;Parent=asmbl_35707|m.29798
scaffold_3	PASA	exon	43197677	43197783	.	-	.	ID=asmbl_35707|m.29798.exon6;Parent=asmbl_35707|m.29798
scaffold_3	PASA	CDS	43197677	43197783	.	-	.	ID=cds.asmbl_35707|m.29798;Parent=asmbl_35707|m.29798
scaffold_3	PASA	exon	43197425	43197467	.	-	.	ID=asmbl_35707|m.29798.exon7;Parent=asmbl_35707|m.29798
scaffold_3	PASA	CDS	43197425	43197467	.	-	.	ID=cds.asmbl_35707|m.29798;Parent=asmbl_35707|m.29798
scaffold_3	PASA	exon	43196690	43197300	.	-	.	ID=asmbl_35707|m.29798.exon8;Parent=asmbl_35707|m.29798
scaffold_3	PASA	CDS	43197199	43197300	.	-	.	ID=cds.asmbl_35707|m.29798;Parent=asmbl_35707|m.29798
scaffold_3	PASA	exon	43196500	43196548	.	-	.	ID=asmbl_35707|m.29798.exon9;Parent=asmbl_35707|m.29798
scaffold_3	PASA	exon	43196354	43196400	.	-	.	ID=asmbl_35707|m.29798.exon10;Parent=asmbl_35707|m.29798
scaffold_3	PASA	exon	43196172	43196245	.	-	.	ID=asmbl_35707|m.29798.exon11;Parent=asmbl_35707|m.29798
scaffold_3	PASA	exon	43195984	43196039	.	-	.	ID=asmbl_35707|m.29798.exon12;Parent=asmbl_35707|m.29798
scaffold_3	PASA	exon	43195433	43195532	.	-	.	ID=asmbl_35707|m.29798.exon13;Parent=asmbl_35707|m.29798
scaffold_3	PASA	exon	43194687	43195214	.	-	.	ID=asmbl_35707|m.29798.exon14;Parent=asmbl_35707|m.29798
scaffold_3	PASA	three_prime_utr	43196690	43197198	.	-	.	ID=asmbl_35707|m.29798.utr3p1;Parent=asmbl_35707|m.29798
scaffold_3	PASA	three_prime_utr	43196500	43196548	.	-	.	ID=asmbl_35707|m.29798.utr3p2;Parent=asmbl_35707|m.29798
scaffold_3	PASA	three_prime_utr	43196354	43196400	.	-	.	ID=asmbl_35707|m.29798.utr3p3;Parent=asmbl_35707|m.29798
scaffold_3	PASA	three_prime_utr	43196172	43196245	.	-	.	ID=asmbl_35707|m.29798.utr3p4;Parent=asmbl_35707|m.29798
scaffold_3	PASA	three_prime_utr	43195984	43196039	.	-	.	ID=asmbl_35707|m.29798.utr3p5;Parent=asmbl_35707|m.29798
scaffold_3	PASA	three_prime_utr	43195433	43195532	.	-	.	ID=asmbl_35707|m.29798.utr3p6;Parent=asmbl_35707|m.29798
scaffold_3	PASA	three_prime_utr	43194687	43195214	.	-	.	ID=asmbl_35707|m.29798.utr3p7;Parent=asmbl_35707|m.29798
scaffold_3	PASA	mRNA	43197946	43199115	.	-	.	ID=asmbl_35711|m.29795;Parent=g.29798
scaffold_3	PASA	five_prime_utr	43198994	43199115	.	-	.	ID=asmbl_35711|m.29795.utr5p1;Parent=asmbl_35711|m.29795
scaffold_3	PASA	exon	43198899	43199115	.	-	.	ID=asmbl_35711|m.29795.exon1;Parent=asmbl_35711|m.29795
scaffold_3	PASA	CDS	43198899	43198993	.	-	.	ID=cds.asmbl_35711|m.29795;Parent=asmbl_35711|m.29795
scaffold_3	PASA	exon	43198771	43198803	.	-	.	ID=asmbl_35711|m.29795.exon2;Parent=asmbl_35711|m.29795
scaffold_3	PASA	CDS	43198771	43198803	.	-	.	ID=cds.asmbl_35711|m.29795;Parent=asmbl_35711|m.29795
scaffold_3	PASA	exon	43198606	43198670	.	-	.	ID=asmbl_35711|m.29795.exon3;Parent=asmbl_35711|m.29795
scaffold_3	PASA	CDS	43198606	43198670	.	-	.	ID=cds.asmbl_35711|m.29795;Parent=asmbl_35711|m.29795
scaffold_3	PASA	exon	43198422	43198509	.	-	.	ID=asmbl_35711|m.29795.exon4;Parent=asmbl_35711|m.29795
scaffold_3	PASA	CDS	43198422	43198509	.	-	.	ID=cds.asmbl_35711|m.29795;Parent=asmbl_35711|m.29795
scaffold_3	PASA	exon	43197946	43198329	.	-	.	ID=asmbl_35711|m.29795.exon5;Parent=asmbl_35711|m.29795
scaffold_3	PASA	CDS	43198197	43198329	.	-	.	ID=cds.asmbl_35711|m.29795;Parent=asmbl_35711|m.29795
scaffold_3	PASA	three_prime_utr	43197946	43198196	.	-	.	ID=asmbl_35711|m.29795.utr3p1;Parent=asmbl_35711|m.29795
scaffold_3	PASA	gene	48676806	48679284	.	-	.	ID=g.31616;Name=g.31616
scaffold_3	PASA	mRNA	48676806	48679284	.	-	.	ID=asmbl_38978|m.31616;Parent=g.31616
scaffold_3	PASA	five_prime_utr	48678915	48679284	.	-	.	ID=asmbl_38978|m.31616.utr5p1;Parent=asmbl_38978|m.31616
scaffold_3	PASA	exon	48678909	48679284	.	-	.	ID=asmbl_38978|m.31616.exon1;Parent=asmbl_38978|m.31616
scaffold_3	PASA	CDS	48678909	48678914	.	-	.	ID=cds.asmbl_38978|m.31616;Parent=asmbl_38978|m.31616
scaffold_3	PASA	exon	48678245	48678320	.	-	.	ID=asmbl_38978|m.31616.exon2;Parent=asmbl_38978|m.31616
scaffold_3	PASA	CDS	48678245	48678320	.	-	.	ID=cds.asmbl_38978|m.31616;Parent=asmbl_38978|m.31616
scaffold_3	PASA	exon	48676806	48677471	.	-	.	ID=asmbl_38978|m.31616.exon3;Parent=asmbl_38978|m.31616
scaffold_3	PASA	CDS	48677035	48677471	.	-	.	ID=cds.asmbl_38978|m.31616;Parent=asmbl_38978|m.31616
scaffold_3	PASA	three_prime_utr	48676806	48677034	.	-	.	ID=asmbl_38978|m.31616.utr3p1;Parent=asmbl_38978|m.31616
scaffold_3	PASA	mRNA	48676806	48679284	.	-	.	ID=asmbl_38979|m.31615;Parent=g.31616
scaffold_3	PASA	five_prime_utr	48678909	48679284	.	-	.	ID=asmbl_38979|m.31615.utr5p1;Parent=asmbl_38979|m.31615
scaffold_3	PASA	five_prime_utr	48677455	48678320	.	-	.	ID=asmbl_38979|m.31615.utr5p2;Parent=asmbl_38979|m.31615
scaffold_3	PASA	exon	48678909	48679284	.	-	.	ID=asmbl_38979|m.31615.exon1;Parent=asmbl_38979|m.31615
scaffold_3	PASA	exon	48676806	48678320	.	-	.	ID=asmbl_38979|m.31615.exon2;Parent=asmbl_38979|m.31615
scaffold_3	PASA	CDS	48677035	48677454	.	-	.	ID=cds.asmbl_38979|m.31615;Parent=asmbl_38979|m.31615
scaffold_3	PASA	three_prime_utr	48676806	48677034	.	-	.	ID=asmbl_38979|m.31615.utr3p1;Parent=asmbl_38979|m.31615
scaffold_1	PASA	gene	14790597	14793634	.	-	.	ID=g.5526;Name=g.5526
scaffold_1	PASA	mRNA	14790597	14792616	.	-	.	ID=asmbl_4794|m.5527;Parent=g.5526
scaffold_1	PASA	five_prime_utr	14792377	14792616	.	-	.	ID=asmbl_4794|m.5527.utr5p1;Parent=asmbl_4794|m.5527
scaffold_1	PASA	exon	14790597	14792616	.	-	.	ID=asmbl_4794|m.5527.exon1;Parent=asmbl_4794|m.5527
scaffold_1	PASA	CDS	14790916	14792376	.	-	.	ID=cds.asmbl_4794|m.5527;Parent=asmbl_4794|m.5527
scaffold_1	PASA	three_prime_utr	14790597	14790915	.	-	.	ID=asmbl_4794|m.5527.utr3p1;Parent=asmbl_4794|m.5527
scaffold_1	PASA	mRNA	14790597	14793634	.	-	.	ID=asmbl_4795|m.5526;Parent=g.5526
scaffold_1	PASA	five_prime_utr	14792821	14793634	.	-	.	ID=asmbl_4795|m.5526.utr5p1;Parent=asmbl_4795|m.5526
scaffold_1	PASA	five_prime_utr	14792221	14792238	.	-	.	ID=asmbl_4795|m.5526.utr5p2;Parent=asmbl_4795|m.5526
scaffold_1	PASA	exon	14792821	14793634	.	-	.	ID=asmbl_4795|m.5526.exon1;Parent=asmbl_4795|m.5526
scaffold_1	PASA	exon	14790597	14792238	.	-	.	ID=asmbl_4795|m.5526.exon2;Parent=asmbl_4795|m.5526
scaffold_1	PASA	CDS	14790916	14792220	.	-	.	ID=cds.asmbl_4795|m.5526;Parent=asmbl_4795|m.5526
scaffold_1	PASA	three_prime_utr	14790597	14790915	.	-	.	ID=asmbl_4795|m.5526.utr3p1;Parent=asmbl_4795|m.5526
scaffold_7	PASA	gene	2579333	2581210	.	-	.	ID=g.68833;Name=g.68833
scaffold_7	PASA	mRNA	2579333	2581210	.	-	.	ID=asmbl_74096|m.68833;Parent=g.68833
scaffold_7	PASA	five_prime_utr	2579915	2581210	.	-	.	ID=asmbl_74096|m.68833.utr5p1;Parent=asmbl_74096|m.68833
scaffold_7	PASA	exon	2579729	2581210	.	-	.	ID=asmbl_74096|m.68833.exon1;Parent=asmbl_74096|m.68833
scaffold_7	PASA	CDS	2579729	2579914	.	-	.	ID=cds.asmbl_74096|m.68833;Parent=asmbl_74096|m.68833
scaffold_7	PASA	exon	2579333	2579631	.	-	.	ID=asmbl_74096|m.68833.exon2;Parent=asmbl_74096|m.68833
scaffold_7	PASA	CDS	2579476	2579631	.	-	.	ID=cds.asmbl_74096|m.68833;Parent=asmbl_74096|m.68833
scaffold_7	PASA	three_prime_utr	2579333	2579475	.	-	.	ID=asmbl_74096|m.68833.utr3p1;Parent=asmbl_74096|m.68833
scaffold_7	PASA	mRNA	2579333	2581210	.	-	.	ID=asmbl_74097|m.68841;Parent=g.68833
scaffold_7	PASA	five_prime_utr	2580215	2581210	.	-	.	ID=asmbl_74097|m.68841.utr5p1;Parent=asmbl_74097|m.68841
scaffold_7	PASA	exon	2580035	2581210	.	-	.	ID=asmbl_74097|m.68841.exon1;Parent=asmbl_74097|m.68841
scaffold_7	PASA	CDS	2580035	2580214	.	-	.	ID=cds.asmbl_74097|m.68841;Parent=asmbl_74097|m.68841
scaffold_7	PASA	exon	2579729	2579953	.	-	.	ID=asmbl_74097|m.68841.exon2;Parent=asmbl_74097|m.68841
scaffold_7	PASA	CDS	2579729	2579953	.	-	.	ID=cds.asmbl_74097|m.68841;Parent=asmbl_74097|m.68841
scaffold_7	PASA	exon	2579333	2579631	.	-	.	ID=asmbl_74097|m.68841.exon3;Parent=asmbl_74097|m.68841
scaffold_7	PASA	CDS	2579476	2579631	.	-	.	ID=cds.asmbl_74097|m.68841;Parent=asmbl_74097|m.68841
scaffold_7	PASA	three_prime_utr	2579333	2579475	.	-	.	ID=asmbl_74097|m.68841.utr3p1;Parent=asmbl_74097|m.68841
scaffold_3	PASA	gene	2437685	2438623	.	+	.	ID=g.20755;Name=g.20755
scaffold_3	PASA	mRNA	2437685	2438623	.	+	.	ID=asmbl_23878|m.20755;Parent=g.20755
scaffold_3	PASA	five_prime_utr	2437685	2438216	.	+	.	ID=asmbl_23878|m.20755.utr5p1;Parent=asmbl_23878|m.20755
scaffold_3	PASA	exon	2437685	2438623	.	+	.	ID=asmbl_23878|m.20755.exon1;Parent=asmbl_23878|m.20755
scaffold_3	PASA	CDS	2438217	2438618	.	+	.	ID=cds.asmbl_23878|m.20755;Parent=asmbl_23878|m.20755
scaffold_3	PASA	three_prime_utr	2438619	2438623	.	+	.	ID=asmbl_23878|m.20755.utr3p1;Parent=asmbl_23878|m.20755
scaffold_1	PASA	gene	12495119	12495596	.	-	.	ID=g.6216;Name=g.6216
scaffold_1	PASA	mRNA	12495119	12495596	.	-	.	ID=asmbl_4367|m.6216;Parent=g.6216
scaffold_1	PASA	five_prime_utr	12495538	12495596	.	-	.	ID=asmbl_4367|m.6216.utr5p1;Parent=asmbl_4367|m.6216
scaffold_1	PASA	exon	12495119	12495596	.	-	.	ID=asmbl_4367|m.6216.exon1;Parent=asmbl_4367|m.6216
scaffold_1	PASA	CDS	12495229	12495537	.	-	.	ID=cds.asmbl_4367|m.6216;Parent=asmbl_4367|m.6216
scaffold_1	PASA	three_prime_utr	12495119	12495228	.	-	.	ID=asmbl_4367|m.6216.utr3p1;Parent=asmbl_4367|m.6216
scaffold_3	PASA	gene	8969920	8970772	.	+	.	ID=g.22131;Name=g.22131
scaffold_3	PASA	mRNA	8969920	8970772	.	+	.	ID=asmbl_27255|m.22131;Parent=g.22131
scaffold_3	PASA	five_prime_utr	8969920	8970025	.	+	.	ID=asmbl_27255|m.22131.utr5p1;Parent=asmbl_27255|m.22131
scaffold_3	PASA	exon	8969920	8970418	.	+	.	ID=asmbl_27255|m.22131.exon1;Parent=asmbl_27255|m.22131
scaffold_3	PASA	CDS	8970026	8970418	.	+	.	ID=cds.asmbl_27255|m.22131;Parent=asmbl_27255|m.22131
scaffold_3	PASA	exon	8970506	8970566	.	+	.	ID=asmbl_27255|m.22131.exon2;Parent=asmbl_27255|m.22131
scaffold_3	PASA	CDS	8970506	8970566	.	+	.	ID=cds.asmbl_27255|m.22131;Parent=asmbl_27255|m.22131
scaffold_3	PASA	exon	8970655	8970772	.	+	.	ID=asmbl_27255|m.22131.exon3;Parent=asmbl_27255|m.22131
scaffold_3	PASA	CDS	8970655	8970689	.	+	.	ID=cds.asmbl_27255|m.22131;Parent=asmbl_27255|m.22131
scaffold_3	PASA	three_prime_utr	8970690	8970772	.	+	.	ID=asmbl_27255|m.22131.utr3p1;Parent=asmbl_27255|m.22131
scaffold_1	PASA	gene	21816480	21817884	.	-	.	ID=g.4398;Name=g.4398
scaffold_1	PASA	mRNA	21816480	21817884	.	-	.	ID=asmbl_6479|m.4398;Parent=g.4398
scaffold_1	PASA	five_prime_utr	21817596	21817884	.	-	.	ID=asmbl_6479|m.4398.utr5p1;Parent=asmbl_6479|m.4398
scaffold_1	PASA	exon	21817554	21817884	.	-	.	ID=asmbl_6479|m.4398.exon1;Parent=asmbl_6479|m.4398
scaffold_1	PASA	CDS	21817554	21817595	.	-	.	ID=cds.asmbl_6479|m.4398;Parent=asmbl_6479|m.4398
scaffold_1	PASA	exon	21817340	21817477	.	-	.	ID=asmbl_6479|m.4398.exon2;Parent=asmbl_6479|m.4398
scaffold_1	PASA	CDS	21817340	21817477	.	-	.	ID=cds.asmbl_6479|m.4398;Parent=asmbl_6479|m.4398
scaffold_1	PASA	exon	21817007	21817195	.	-	.	ID=asmbl_6479|m.4398.exon3;Parent=asmbl_6479|m.4398
scaffold_1	PASA	CDS	21817007	21817195	.	-	.	ID=cds.asmbl_6479|m.4398;Parent=asmbl_6479|m.4398
scaffold_1	PASA	exon	21816480	21816900	.	-	.	ID=asmbl_6479|m.4398.exon4;Parent=asmbl_6479|m.4398
scaffold_1	PASA	CDS	21816694	21816900	.	-	.	ID=cds.asmbl_6479|m.4398;Parent=asmbl_6479|m.4398
scaffold_1	PASA	three_prime_utr	21816480	21816693	.	-	.	ID=asmbl_6479|m.4398.utr3p1;Parent=asmbl_6479|m.4398
scaffold_5	PASA	gene	20264121	20264633	.	-	.	ID=g.45583;Name=g.45583
scaffold_5	PASA	mRNA	20264121	20264633	.	-	.	ID=asmbl_54722|m.45583;Parent=g.45583
scaffold_5	PASA	five_prime_utr	20264588	20264633	.	-	.	ID=asmbl_54722|m.45583.utr5p1;Parent=asmbl_54722|m.45583
scaffold_5	PASA	exon	20264121	20264633	.	-	.	ID=asmbl_54722|m.45583.exon1;Parent=asmbl_54722|m.45583
scaffold_5	PASA	CDS	20264225	20264587	.	-	.	ID=cds.asmbl_54722|m.45583;Parent=asmbl_54722|m.45583
scaffold_5	PASA	three_prime_utr	20264121	20264224	.	-	.	ID=asmbl_54722|m.45583.utr3p1;Parent=asmbl_54722|m.45583
scaffold_5	PASA	gene	17022024	17022736	.	-	.	ID=g.47585;Name=g.47585
scaffold_5	PASA	mRNA	17022024	17022736	.	-	.	ID=asmbl_54070|m.47585;Parent=g.47585
scaffold_5	PASA	five_prime_utr	17022513	17022736	.	-	.	ID=asmbl_54070|m.47585.utr5p1;Parent=asmbl_54070|m.47585
scaffold_5	PASA	exon	17022024	17022736	.	-	.	ID=asmbl_54070|m.47585.exon1;Parent=asmbl_54070|m.47585
scaffold_5	PASA	CDS	17022207	17022512	.	-	.	ID=cds.asmbl_54070|m.47585;Parent=asmbl_54070|m.47585
scaffold_5	PASA	three_prime_utr	17022024	17022206	.	-	.	ID=asmbl_54070|m.47585.utr3p1;Parent=asmbl_54070|m.47585
scaffold_2	PASA	gene	26984484	26988293	.	-	.	ID=g.14427;Name=g.14427
scaffold_2	PASA	mRNA	26984484	26988293	.	-	.	ID=asmbl_17518|m.14427;Parent=g.14427
scaffold_2	PASA	five_prime_utr	26987676	26988293	.	-	.	ID=asmbl_17518|m.14427.utr5p1;Parent=asmbl_17518|m.14427
scaffold_2	PASA	exon	26984484	26988293	.	-	.	ID=asmbl_17518|m.14427.exon1;Parent=asmbl_17518|m.14427
scaffold_2	PASA	CDS	26985852	26987675	.	-	.	ID=cds.asmbl_17518|m.14427;Parent=asmbl_17518|m.14427
scaffold_2	PASA	three_prime_utr	26984484	26985851	.	-	.	ID=asmbl_17518|m.14427.utr3p1;Parent=asmbl_17518|m.14427
scaffold_9	PASA	gene	27331726	27333098	.	-	.	ID=g.79523;Name=g.79523
scaffold_9	PASA	mRNA	27331726	27333098	.	-	.	ID=asmbl_95749|m.79523;Parent=g.79523
scaffold_9	PASA	five_prime_utr	27332899	27333098	.	-	.	ID=asmbl_95749|m.79523.utr5p1;Parent=asmbl_95749|m.79523
scaffold_9	PASA	exon	27331726	27333098	.	-	.	ID=asmbl_95749|m.79523.exon1;Parent=asmbl_95749|m.79523
scaffold_9	PASA	CDS	27331903	27332898	.	-	.	ID=cds.asmbl_95749|m.79523;Parent=asmbl_95749|m.79523
scaffold_9	PASA	three_prime_utr	27331726	27331902	.	-	.	ID=asmbl_95749|m.79523.utr3p1;Parent=asmbl_95749|m.79523
scaffold_3	PASA	gene	18778590	18784602	.	+	.	ID=g.27002;Name=g.27002
scaffold_3	PASA	mRNA	18778590	18784602	.	+	.	ID=asmbl_29189|m.27002;Parent=g.27002
scaffold_3	PASA	five_prime_utr	18778590	18778802	.	+	.	ID=asmbl_29189|m.27002.utr5p1;Parent=asmbl_29189|m.27002
scaffold_3	PASA	exon	18778590	18778966	.	+	.	ID=asmbl_29189|m.27002.exon1;Parent=asmbl_29189|m.27002
scaffold_3	PASA	CDS	18778803	18778966	.	+	.	ID=cds.asmbl_29189|m.27002;Parent=asmbl_29189|m.27002
scaffold_3	PASA	exon	18780461	18780519	.	+	.	ID=asmbl_29189|m.27002.exon2;Parent=asmbl_29189|m.27002
scaffold_3	PASA	CDS	18780461	18780519	.	+	.	ID=cds.asmbl_29189|m.27002;Parent=asmbl_29189|m.27002
scaffold_3	PASA	exon	18780665	18780721	.	+	.	ID=asmbl_29189|m.27002.exon3;Parent=asmbl_29189|m.27002
scaffold_3	PASA	CDS	18780665	18780721	.	+	.	ID=cds.asmbl_29189|m.27002;Parent=asmbl_29189|m.27002
scaffold_3	PASA	exon	18780831	18780865	.	+	.	ID=asmbl_29189|m.27002.exon4;Parent=asmbl_29189|m.27002
scaffold_3	PASA	CDS	18780831	18780865	.	+	.	ID=cds.asmbl_29189|m.27002;Parent=asmbl_29189|m.27002
scaffold_3	PASA	exon	18781006	18781109	.	+	.	ID=asmbl_29189|m.27002.exon5;Parent=asmbl_29189|m.27002
scaffold_3	PASA	CDS	18781006	18781109	.	+	.	ID=cds.asmbl_29189|m.27002;Parent=asmbl_29189|m.27002
scaffold_3	PASA	exon	18781223	18781298	.	+	.	ID=asmbl_29189|m.27002.exon6;Parent=asmbl_29189|m.27002
scaffold_3	PASA	CDS	18781223	18781298	.	+	.	ID=cds.asmbl_29189|m.27002;Parent=asmbl_29189|m.27002
scaffold_3	PASA	exon	18781543	18781667	.	+	.	ID=asmbl_29189|m.27002.exon7;Parent=asmbl_29189|m.27002
scaffold_3	PASA	CDS	18781543	18781667	.	+	.	ID=cds.asmbl_29189|m.27002;Parent=asmbl_29189|m.27002
scaffold_3	PASA	exon	18781794	18781877	.	+	.	ID=asmbl_29189|m.27002.exon8;Parent=asmbl_29189|m.27002
scaffold_3	PASA	CDS	18781794	18781877	.	+	.	ID=cds.asmbl_29189|m.27002;Parent=asmbl_29189|m.27002
scaffold_3	PASA	exon	18783726	18783808	.	+	.	ID=asmbl_29189|m.27002.exon9;Parent=asmbl_29189|m.27002
scaffold_3	PASA	CDS	18783726	18783732	.	+	.	ID=cds.asmbl_29189|m.27002;Parent=asmbl_29189|m.27002
scaffold_3	PASA	exon	18784020	18784110	.	+	.	ID=asmbl_29189|m.27002.exon10;Parent=asmbl_29189|m.27002
scaffold_3	PASA	exon	18784217	18784266	.	+	.	ID=asmbl_29189|m.27002.exon11;Parent=asmbl_29189|m.27002
scaffold_3	PASA	exon	18784456	18784602	.	+	.	ID=asmbl_29189|m.27002.exon12;Parent=asmbl_29189|m.27002
scaffold_3	PASA	three_prime_utr	18783733	18783808	.	+	.	ID=asmbl_29189|m.27002.utr3p1;Parent=asmbl_29189|m.27002
scaffold_3	PASA	three_prime_utr	18784020	18784110	.	+	.	ID=asmbl_29189|m.27002.utr3p2;Parent=asmbl_29189|m.27002
scaffold_3	PASA	three_prime_utr	18784217	18784266	.	+	.	ID=asmbl_29189|m.27002.utr3p3;Parent=asmbl_29189|m.27002
scaffold_3	PASA	three_prime_utr	18784456	18784602	.	+	.	ID=asmbl_29189|m.27002.utr3p4;Parent=asmbl_29189|m.27002
scaffold_9	PASA	gene	29917497	29919105	.	-	.	ID=g.80370;Name=g.80370
scaffold_9	PASA	mRNA	29917497	29919105	.	-	.	ID=asmbl_96812|m.80370;Parent=g.80370
scaffold_9	PASA	five_prime_utr	29918648	29919105	.	-	.	ID=asmbl_96812|m.80370.utr5p1;Parent=asmbl_96812|m.80370
scaffold_9	PASA	exon	29917497	29919105	.	-	.	ID=asmbl_96812|m.80370.exon1;Parent=asmbl_96812|m.80370
scaffold_9	PASA	CDS	29918333	29918647	.	-	.	ID=cds.asmbl_96812|m.80370;Parent=asmbl_96812|m.80370
scaffold_9	PASA	three_prime_utr	29917497	29918332	.	-	.	ID=asmbl_96812|m.80370.utr3p1;Parent=asmbl_96812|m.80370
scaffold_5	PASA	gene	2657711	2658983	.	+	.	ID=g.45025;Name=g.45025
scaffold_5	PASA	mRNA	2657711	2658983	.	+	.	ID=asmbl_51679|m.45025;Parent=g.45025
scaffold_5	PASA	five_prime_utr	2657711	2658016	.	+	.	ID=asmbl_51679|m.45025.utr5p1;Parent=asmbl_51679|m.45025
scaffold_5	PASA	exon	2657711	2658544	.	+	.	ID=asmbl_51679|m.45025.exon1;Parent=asmbl_51679|m.45025
scaffold_5	PASA	CDS	2658017	2658343	.	+	.	ID=cds.asmbl_51679|m.45025;Parent=asmbl_51679|m.45025
scaffold_5	PASA	exon	2658748	2658794	.	+	.	ID=asmbl_51679|m.45025.exon2;Parent=asmbl_51679|m.45025
scaffold_5	PASA	exon	2658936	2658983	.	+	.	ID=asmbl_51679|m.45025.exon3;Parent=asmbl_51679|m.45025
scaffold_5	PASA	three_prime_utr	2658344	2658544	.	+	.	ID=asmbl_51679|m.45025.utr3p1;Parent=asmbl_51679|m.45025
scaffold_5	PASA	three_prime_utr	2658748	2658794	.	+	.	ID=asmbl_51679|m.45025.utr3p2;Parent=asmbl_51679|m.45025
scaffold_5	PASA	three_prime_utr	2658936	2658983	.	+	.	ID=asmbl_51679|m.45025.utr3p3;Parent=asmbl_51679|m.45025
scaffold_5	PASA	gene	1171092	1171943	.	+	.	ID=g.45031;Name=g.45031
scaffold_5	PASA	mRNA	1171092	1171943	.	+	.	ID=asmbl_51392|m.45031;Parent=g.45031
scaffold_5	PASA	five_prime_utr	1171092	1171391	.	+	.	ID=asmbl_51392|m.45031.utr5p1;Parent=asmbl_51392|m.45031
scaffold_5	PASA	exon	1171092	1171943	.	+	.	ID=asmbl_51392|m.45031.exon1;Parent=asmbl_51392|m.45031
scaffold_5	PASA	CDS	1171392	1171718	.	+	.	ID=cds.asmbl_51392|m.45031;Parent=asmbl_51392|m.45031
scaffold_5	PASA	three_prime_utr	1171719	1171943	.	+	.	ID=asmbl_51392|m.45031.utr3p1;Parent=asmbl_51392|m.45031
scaffold_8	PASA	gene	3470788	3471855	.	-	.	ID=g.72048;Name=g.72048
scaffold_8	PASA	mRNA	3470788	3471855	.	-	.	ID=asmbl_82827|m.72048;Parent=g.72048
scaffold_8	PASA	five_prime_utr	3471778	3471855	.	-	.	ID=asmbl_82827|m.72048.utr5p1;Parent=asmbl_82827|m.72048
scaffold_8	PASA	exon	3470788	3471855	.	-	.	ID=asmbl_82827|m.72048.exon1;Parent=asmbl_82827|m.72048
scaffold_8	PASA	CDS	3470827	3471777	.	-	.	ID=cds.asmbl_82827|m.72048;Parent=asmbl_82827|m.72048
scaffold_8	PASA	three_prime_utr	3470788	3470826	.	-	.	ID=asmbl_82827|m.72048.utr3p1;Parent=asmbl_82827|m.72048
scaffold_5	PASA	gene	10998212	11000794	.	+	.	ID=g.46787;Name=g.46787
scaffold_5	PASA	mRNA	10998212	11000794	.	+	.	ID=asmbl_53040|m.46787;Parent=g.46787
scaffold_5	PASA	five_prime_utr	10998212	10999049	.	+	.	ID=asmbl_53040|m.46787.utr5p1;Parent=asmbl_53040|m.46787
scaffold_5	PASA	exon	10998212	11000794	.	+	.	ID=asmbl_53040|m.46787.exon1;Parent=asmbl_53040|m.46787
scaffold_5	PASA	CDS	10999050	11000561	.	+	.	ID=cds.asmbl_53040|m.46787;Parent=asmbl_53040|m.46787
scaffold_5	PASA	three_prime_utr	11000562	11000794	.	+	.	ID=asmbl_53040|m.46787.utr3p1;Parent=asmbl_53040|m.46787
scaffold_4	PASA	gene	407000	408758	.	+	.	ID=g.37263;Name=g.37263
scaffold_4	PASA	mRNA	407000	408758	.	+	.	ID=asmbl_40837|m.37263;Parent=g.37263
scaffold_4	PASA	five_prime_utr	407000	407060	.	+	.	ID=asmbl_40837|m.37263.utr5p1;Parent=asmbl_40837|m.37263
scaffold_4	PASA	five_prime_utr	407246	407278	.	+	.	ID=asmbl_40837|m.37263.utr5p2;Parent=asmbl_40837|m.37263
scaffold_4	PASA	exon	407000	407060	.	+	.	ID=asmbl_40837|m.37263.exon1;Parent=asmbl_40837|m.37263
scaffold_4	PASA	exon	407246	407443	.	+	.	ID=asmbl_40837|m.37263.exon2;Parent=asmbl_40837|m.37263
scaffold_4	PASA	CDS	407279	407443	.	+	.	ID=cds.asmbl_40837|m.37263;Parent=asmbl_40837|m.37263
scaffold_4	PASA	exon	408235	408758	.	+	.	ID=asmbl_40837|m.37263.exon3;Parent=asmbl_40837|m.37263
scaffold_4	PASA	CDS	408235	408723	.	+	.	ID=cds.asmbl_40837|m.37263;Parent=asmbl_40837|m.37263
scaffold_4	PASA	three_prime_utr	408724	408758	.	+	.	ID=asmbl_40837|m.37263.utr3p1;Parent=asmbl_40837|m.37263
scaffold_6	PASA	gene	18422755	18429595	.	+	.	ID=g.59618;Name=g.59618
scaffold_6	PASA	mRNA	18424926	18429595	.	+	.	ID=asmbl_68428|m.59624;Parent=g.59618
scaffold_6	PASA	five_prime_utr	18424926	18425556	.	+	.	ID=asmbl_68428|m.59624.utr5p1;Parent=asmbl_68428|m.59624
scaffold_6	PASA	exon	18424926	18427728	.	+	.	ID=asmbl_68428|m.59624.exon1;Parent=asmbl_68428|m.59624
scaffold_6	PASA	CDS	18425557	18427728	.	+	.	ID=cds.asmbl_68428|m.59624;Parent=asmbl_68428|m.59624
scaffold_6	PASA	exon	18427811	18427879	.	+	.	ID=asmbl_68428|m.59624.exon2;Parent=asmbl_68428|m.59624
scaffold_6	PASA	CDS	18427811	18427879	.	+	.	ID=cds.asmbl_68428|m.59624;Parent=asmbl_68428|m.59624
scaffold_6	PASA	exon	18428097	18428165	.	+	.	ID=asmbl_68428|m.59624.exon3;Parent=asmbl_68428|m.59624
scaffold_6	PASA	CDS	18428097	18428165	.	+	.	ID=cds.asmbl_68428|m.59624;Parent=asmbl_68428|m.59624
scaffold_6	PASA	exon	18428258	18428326	.	+	.	ID=asmbl_68428|m.59624.exon4;Parent=asmbl_68428|m.59624
scaffold_6	PASA	CDS	18428258	18428326	.	+	.	ID=cds.asmbl_68428|m.59624;Parent=asmbl_68428|m.59624
scaffold_6	PASA	exon	18428436	18428504	.	+	.	ID=asmbl_68428|m.59624.exon5;Parent=asmbl_68428|m.59624
scaffold_6	PASA	CDS	18428436	18428504	.	+	.	ID=cds.asmbl_68428|m.59624;Parent=asmbl_68428|m.59624
scaffold_6	PASA	exon	18428596	18428646	.	+	.	ID=asmbl_68428|m.59624.exon6;Parent=asmbl_68428|m.59624
scaffold_6	PASA	CDS	18428596	18428646	.	+	.	ID=cds.asmbl_68428|m.59624;Parent=asmbl_68428|m.59624
scaffold_6	PASA	exon	18428737	18428815	.	+	.	ID=asmbl_68428|m.59624.exon7;Parent=asmbl_68428|m.59624
scaffold_6	PASA	CDS	18428737	18428793	.	+	.	ID=cds.asmbl_68428|m.59624;Parent=asmbl_68428|m.59624
scaffold_6	PASA	exon	18428895	18429595	.	+	.	ID=asmbl_68428|m.59624.exon8;Parent=asmbl_68428|m.59624
scaffold_6	PASA	three_prime_utr	18428794	18428815	.	+	.	ID=asmbl_68428|m.59624.utr3p1;Parent=asmbl_68428|m.59624
scaffold_6	PASA	three_prime_utr	18428895	18429595	.	+	.	ID=asmbl_68428|m.59624.utr3p2;Parent=asmbl_68428|m.59624
scaffold_6	PASA	mRNA	18423205	18429595	.	+	.	ID=asmbl_68429|m.59621;Parent=g.59618
scaffold_6	PASA	five_prime_utr	18423205	18424124	.	+	.	ID=asmbl_68429|m.59621.utr5p1;Parent=asmbl_68429|m.59621
scaffold_6	PASA	five_prime_utr	18425515	18425556	.	+	.	ID=asmbl_68429|m.59621.utr5p2;Parent=asmbl_68429|m.59621
scaffold_6	PASA	exon	18423205	18424124	.	+	.	ID=asmbl_68429|m.59621.exon1;Parent=asmbl_68429|m.59621
scaffold_6	PASA	exon	18425515	18427728	.	+	.	ID=asmbl_68429|m.59621.exon2;Parent=asmbl_68429|m.59621
scaffold_6	PASA	CDS	18425557	18427728	.	+	.	ID=cds.asmbl_68429|m.59621;Parent=asmbl_68429|m.59621
scaffold_6	PASA	exon	18427811	18427879	.	+	.	ID=asmbl_68429|m.59621.exon3;Parent=asmbl_68429|m.59621
scaffold_6	PASA	CDS	18427811	18427879	.	+	.	ID=cds.asmbl_68429|m.59621;Parent=asmbl_68429|m.59621
scaffold_6	PASA	exon	18428097	18428165	.	+	.	ID=asmbl_68429|m.59621.exon4;Parent=asmbl_68429|m.59621
scaffold_6	PASA	CDS	18428097	18428165	.	+	.	ID=cds.asmbl_68429|m.59621;Parent=asmbl_68429|m.59621
scaffold_6	PASA	exon	18428258	18428326	.	+	.	ID=asmbl_68429|m.59621.exon5;Parent=asmbl_68429|m.59621
scaffold_6	PASA	CDS	18428258	18428326	.	+	.	ID=cds.asmbl_68429|m.59621;Parent=asmbl_68429|m.59621
scaffold_6	PASA	exon	18428436	18428504	.	+	.	ID=asmbl_68429|m.59621.exon6;Parent=asmbl_68429|m.59621
scaffold_6	PASA	CDS	18428436	18428504	.	+	.	ID=cds.asmbl_68429|m.59621;Parent=asmbl_68429|m.59621
scaffold_6	PASA	exon	18428596	18428646	.	+	.	ID=asmbl_68429|m.59621.exon7;Parent=asmbl_68429|m.59621
scaffold_6	PASA	CDS	18428596	18428646	.	+	.	ID=cds.asmbl_68429|m.59621;Parent=asmbl_68429|m.59621
scaffold_6	PASA	exon	18428737	18428815	.	+	.	ID=asmbl_68429|m.59621.exon8;Parent=asmbl_68429|m.59621
scaffold_6	PASA	CDS	18428737	18428793	.	+	.	ID=cds.asmbl_68429|m.59621;Parent=asmbl_68429|m.59621
scaffold_6	PASA	exon	18428895	18429595	.	+	.	ID=asmbl_68429|m.59621.exon9;Parent=asmbl_68429|m.59621
scaffold_6	PASA	three_prime_utr	18428794	18428815	.	+	.	ID=asmbl_68429|m.59621.utr3p1;Parent=asmbl_68429|m.59621
scaffold_6	PASA	three_prime_utr	18428895	18429595	.	+	.	ID=asmbl_68429|m.59621.utr3p2;Parent=asmbl_68429|m.59621
scaffold_6	PASA	mRNA	18422755	18429595	.	+	.	ID=asmbl_68431|m.59618;Parent=g.59618
scaffold_6	PASA	five_prime_utr	18422755	18423112	.	+	.	ID=asmbl_68431|m.59618.utr5p1;Parent=asmbl_68431|m.59618
scaffold_6	PASA	five_prime_utr	18425515	18425556	.	+	.	ID=asmbl_68431|m.59618.utr5p2;Parent=asmbl_68431|m.59618
scaffold_6	PASA	exon	18422755	18423112	.	+	.	ID=asmbl_68431|m.59618.exon1;Parent=asmbl_68431|m.59618
scaffold_6	PASA	exon	18425515	18427728	.	+	.	ID=asmbl_68431|m.59618.exon2;Parent=asmbl_68431|m.59618
scaffold_6	PASA	CDS	18425557	18427728	.	+	.	ID=cds.asmbl_68431|m.59618;Parent=asmbl_68431|m.59618
scaffold_6	PASA	exon	18427811	18427879	.	+	.	ID=asmbl_68431|m.59618.exon3;Parent=asmbl_68431|m.59618
scaffold_6	PASA	CDS	18427811	18427879	.	+	.	ID=cds.asmbl_68431|m.59618;Parent=asmbl_68431|m.59618
scaffold_6	PASA	exon	18428097	18428165	.	+	.	ID=asmbl_68431|m.59618.exon4;Parent=asmbl_68431|m.59618
scaffold_6	PASA	CDS	18428097	18428165	.	+	.	ID=cds.asmbl_68431|m.59618;Parent=asmbl_68431|m.59618
scaffold_6	PASA	exon	18428258	18428326	.	+	.	ID=asmbl_68431|m.59618.exon5;Parent=asmbl_68431|m.59618
scaffold_6	PASA	CDS	18428258	18428326	.	+	.	ID=cds.asmbl_68431|m.59618;Parent=asmbl_68431|m.59618
scaffold_6	PASA	exon	18428436	18428504	.	+	.	ID=asmbl_68431|m.59618.exon6;Parent=asmbl_68431|m.59618
scaffold_6	PASA	CDS	18428436	18428504	.	+	.	ID=cds.asmbl_68431|m.59618;Parent=asmbl_68431|m.59618
scaffold_6	PASA	exon	18428596	18428646	.	+	.	ID=asmbl_68431|m.59618.exon7;Parent=asmbl_68431|m.59618
scaffold_6	PASA	CDS	18428596	18428646	.	+	.	ID=cds.asmbl_68431|m.59618;Parent=asmbl_68431|m.59618
scaffold_6	PASA	exon	18428737	18428815	.	+	.	ID=asmbl_68431|m.59618.exon8;Parent=asmbl_68431|m.59618
scaffold_6	PASA	CDS	18428737	18428793	.	+	.	ID=cds.asmbl_68431|m.59618;Parent=asmbl_68431|m.59618
scaffold_6	PASA	exon	18428895	18429595	.	+	.	ID=asmbl_68431|m.59618.exon9;Parent=asmbl_68431|m.59618
scaffold_6	PASA	three_prime_utr	18428794	18428815	.	+	.	ID=asmbl_68431|m.59618.utr3p1;Parent=asmbl_68431|m.59618
scaffold_6	PASA	three_prime_utr	18428895	18429595	.	+	.	ID=asmbl_68431|m.59618.utr3p2;Parent=asmbl_68431|m.59618
scaffold_8	PASA	gene	3867909	3868285	.	+	.	ID=g.71975;Name=g.71975
scaffold_8	PASA	mRNA	3867909	3868285	.	+	.	ID=asmbl_82997|m.71975;Parent=g.71975
scaffold_8	PASA	five_prime_utr	3867909	3867954	.	+	.	ID=asmbl_82997|m.71975.utr5p1;Parent=asmbl_82997|m.71975
scaffold_8	PASA	exon	3867909	3868285	.	+	.	ID=asmbl_82997|m.71975.exon1;Parent=asmbl_82997|m.71975
scaffold_8	PASA	CDS	3867955	3868260	.	+	.	ID=cds.asmbl_82997|m.71975;Parent=asmbl_82997|m.71975
scaffold_8	PASA	three_prime_utr	3868261	3868285	.	+	.	ID=asmbl_82997|m.71975.utr3p1;Parent=asmbl_82997|m.71975
scaffold_5	PASA	gene	33185682	33186550	.	+	.	ID=g.51235;Name=g.51235
scaffold_5	PASA	mRNA	33185682	33186550	.	+	.	ID=asmbl_58011|m.51235;Parent=g.51235
scaffold_5	PASA	five_prime_utr	33185682	33185875	.	+	.	ID=asmbl_58011|m.51235.utr5p1;Parent=asmbl_58011|m.51235
scaffold_5	PASA	exon	33185682	33186550	.	+	.	ID=asmbl_58011|m.51235.exon1;Parent=asmbl_58011|m.51235
scaffold_5	PASA	CDS	33185876	33186226	.	+	.	ID=cds.asmbl_58011|m.51235;Parent=asmbl_58011|m.51235
scaffold_5	PASA	three_prime_utr	33186227	33186550	.	+	.	ID=asmbl_58011|m.51235.utr3p1;Parent=asmbl_58011|m.51235
scaffold_5	PASA	gene	16968281	16970876	.	-	.	ID=g.47505;Name=g.47505
scaffold_5	PASA	mRNA	16968405	16970876	.	-	.	ID=asmbl_54064|m.47519;Parent=g.47505
scaffold_5	PASA	five_prime_utr	16970318	16970876	.	-	.	ID=asmbl_54064|m.47519.utr5p1;Parent=asmbl_54064|m.47519
scaffold_5	PASA	five_prime_utr	16970127	16970214	.	-	.	ID=asmbl_54064|m.47519.utr5p2;Parent=asmbl_54064|m.47519
scaffold_5	PASA	five_prime_utr	16969889	16970013	.	-	.	ID=asmbl_54064|m.47519.utr5p3;Parent=asmbl_54064|m.47519
scaffold_5	PASA	five_prime_utr	16969550	16969767	.	-	.	ID=asmbl_54064|m.47519.utr5p4;Parent=asmbl_54064|m.47519
scaffold_5	PASA	five_prime_utr	16969334	16969447	.	-	.	ID=asmbl_54064|m.47519.utr5p5;Parent=asmbl_54064|m.47519
scaffold_5	PASA	exon	16970318	16970876	.	-	.	ID=asmbl_54064|m.47519.exon1;Parent=asmbl_54064|m.47519
scaffold_5	PASA	exon	16970127	16970214	.	-	.	ID=asmbl_54064|m.47519.exon2;Parent=asmbl_54064|m.47519
scaffold_5	PASA	exon	16969889	16970013	.	-	.	ID=asmbl_54064|m.47519.exon3;Parent=asmbl_54064|m.47519
scaffold_5	PASA	exon	16969550	16969767	.	-	.	ID=asmbl_54064|m.47519.exon4;Parent=asmbl_54064|m.47519
scaffold_5	PASA	exon	16969290	16969447	.	-	.	ID=asmbl_54064|m.47519.exon5;Parent=asmbl_54064|m.47519
scaffold_5	PASA	CDS	16969290	16969333	.	-	.	ID=cds.asmbl_54064|m.47519;Parent=asmbl_54064|m.47519
scaffold_5	PASA	exon	16968923	16969208	.	-	.	ID=asmbl_54064|m.47519.exon6;Parent=asmbl_54064|m.47519
scaffold_5	PASA	CDS	16968923	16969208	.	-	.	ID=cds.asmbl_54064|m.47519;Parent=asmbl_54064|m.47519
scaffold_5	PASA	exon	16968773	16968841	.	-	.	ID=asmbl_54064|m.47519.exon7;Parent=asmbl_54064|m.47519
scaffold_5	PASA	CDS	16968773	16968841	.	-	.	ID=cds.asmbl_54064|m.47519;Parent=asmbl_54064|m.47519
scaffold_5	PASA	exon	16968405	16968670	.	-	.	ID=asmbl_54064|m.47519.exon8;Parent=asmbl_54064|m.47519
scaffold_5	PASA	CDS	16968518	16968670	.	-	.	ID=cds.asmbl_54064|m.47519;Parent=asmbl_54064|m.47519
scaffold_5	PASA	three_prime_utr	16968405	16968517	.	-	.	ID=asmbl_54064|m.47519.utr3p1;Parent=asmbl_54064|m.47519
scaffold_5	PASA	mRNA	16968405	16970876	.	-	.	ID=asmbl_54064|m.47518;Parent=g.47505
scaffold_5	PASA	five_prime_utr	16970583	16970876	.	-	.	ID=asmbl_54064|m.47518.utr5p1;Parent=asmbl_54064|m.47518
scaffold_5	PASA	exon	16970318	16970876	.	-	.	ID=asmbl_54064|m.47518.exon1;Parent=asmbl_54064|m.47518
scaffold_5	PASA	CDS	16970318	16970582	.	-	.	ID=cds.asmbl_54064|m.47518;Parent=asmbl_54064|m.47518
scaffold_5	PASA	exon	16970127	16970214	.	-	.	ID=asmbl_54064|m.47518.exon2;Parent=asmbl_54064|m.47518
scaffold_5	PASA	CDS	16970127	16970214	.	-	.	ID=cds.asmbl_54064|m.47518;Parent=asmbl_54064|m.47518
scaffold_5	PASA	exon	16969889	16970013	.	-	.	ID=asmbl_54064|m.47518.exon3;Parent=asmbl_54064|m.47518
scaffold_5	PASA	CDS	16969889	16970013	.	-	.	ID=cds.asmbl_54064|m.47518;Parent=asmbl_54064|m.47518
scaffold_5	PASA	exon	16969550	16969767	.	-	.	ID=asmbl_54064|m.47518.exon4;Parent=asmbl_54064|m.47518
scaffold_5	PASA	CDS	16969565	16969767	.	-	.	ID=cds.asmbl_54064|m.47518;Parent=asmbl_54064|m.47518
scaffold_5	PASA	exon	16969290	16969447	.	-	.	ID=asmbl_54064|m.47518.exon5;Parent=asmbl_54064|m.47518
scaffold_5	PASA	exon	16968923	16969208	.	-	.	ID=asmbl_54064|m.47518.exon6;Parent=asmbl_54064|m.47518
scaffold_5	PASA	exon	16968773	16968841	.	-	.	ID=asmbl_54064|m.47518.exon7;Parent=asmbl_54064|m.47518
scaffold_5	PASA	exon	16968405	16968670	.	-	.	ID=asmbl_54064|m.47518.exon8;Parent=asmbl_54064|m.47518
scaffold_5	PASA	three_prime_utr	16969550	16969564	.	-	.	ID=asmbl_54064|m.47518.utr3p1;Parent=asmbl_54064|m.47518
scaffold_5	PASA	three_prime_utr	16969290	16969447	.	-	.	ID=asmbl_54064|m.47518.utr3p2;Parent=asmbl_54064|m.47518
scaffold_5	PASA	three_prime_utr	16968923	16969208	.	-	.	ID=asmbl_54064|m.47518.utr3p3;Parent=asmbl_54064|m.47518
scaffold_5	PASA	three_prime_utr	16968773	16968841	.	-	.	ID=asmbl_54064|m.47518.utr3p4;Parent=asmbl_54064|m.47518
scaffold_5	PASA	three_prime_utr	16968405	16968670	.	-	.	ID=asmbl_54064|m.47518.utr3p5;Parent=asmbl_54064|m.47518
scaffold_5	PASA	mRNA	16968281	16970876	.	-	.	ID=asmbl_54065|m.47506;Parent=g.47505
scaffold_5	PASA	five_prime_utr	16970318	16970876	.	-	.	ID=asmbl_54065|m.47506.utr5p1;Parent=asmbl_54065|m.47506
scaffold_5	PASA	five_prime_utr	16970127	16970214	.	-	.	ID=asmbl_54065|m.47506.utr5p2;Parent=asmbl_54065|m.47506
scaffold_5	PASA	five_prime_utr	16969889	16970013	.	-	.	ID=asmbl_54065|m.47506.utr5p3;Parent=asmbl_54065|m.47506
scaffold_5	PASA	five_prime_utr	16969550	16969767	.	-	.	ID=asmbl_54065|m.47506.utr5p4;Parent=asmbl_54065|m.47506
scaffold_5	PASA	five_prime_utr	16969187	16969447	.	-	.	ID=asmbl_54065|m.47506.utr5p5;Parent=asmbl_54065|m.47506
scaffold_5	PASA	exon	16970318	16970876	.	-	.	ID=asmbl_54065|m.47506.exon1;Parent=asmbl_54065|m.47506
scaffold_5	PASA	exon	16970127	16970214	.	-	.	ID=asmbl_54065|m.47506.exon2;Parent=asmbl_54065|m.47506
scaffold_5	PASA	exon	16969889	16970013	.	-	.	ID=asmbl_54065|m.47506.exon3;Parent=asmbl_54065|m.47506
scaffold_5	PASA	exon	16969550	16969767	.	-	.	ID=asmbl_54065|m.47506.exon4;Parent=asmbl_54065|m.47506
scaffold_5	PASA	exon	16968923	16969447	.	-	.	ID=asmbl_54065|m.47506.exon5;Parent=asmbl_54065|m.47506
scaffold_5	PASA	CDS	16968923	16969186	.	-	.	ID=cds.asmbl_54065|m.47506;Parent=asmbl_54065|m.47506
scaffold_5	PASA	exon	16968773	16968841	.	-	.	ID=asmbl_54065|m.47506.exon6;Parent=asmbl_54065|m.47506
scaffold_5	PASA	CDS	16968773	16968841	.	-	.	ID=cds.asmbl_54065|m.47506;Parent=asmbl_54065|m.47506
scaffold_5	PASA	exon	16968281	16968670	.	-	.	ID=asmbl_54065|m.47506.exon7;Parent=asmbl_54065|m.47506
scaffold_5	PASA	CDS	16968518	16968670	.	-	.	ID=cds.asmbl_54065|m.47506;Parent=asmbl_54065|m.47506
scaffold_5	PASA	three_prime_utr	16968281	16968517	.	-	.	ID=asmbl_54065|m.47506.utr3p1;Parent=asmbl_54065|m.47506
scaffold_5	PASA	mRNA	16968281	16970876	.	-	.	ID=asmbl_54065|m.47505;Parent=g.47505
scaffold_5	PASA	five_prime_utr	16970583	16970876	.	-	.	ID=asmbl_54065|m.47505.utr5p1;Parent=asmbl_54065|m.47505
scaffold_5	PASA	exon	16970318	16970876	.	-	.	ID=asmbl_54065|m.47505.exon1;Parent=asmbl_54065|m.47505
scaffold_5	PASA	CDS	16970318	16970582	.	-	.	ID=cds.asmbl_54065|m.47505;Parent=asmbl_54065|m.47505
scaffold_5	PASA	exon	16970127	16970214	.	-	.	ID=asmbl_54065|m.47505.exon2;Parent=asmbl_54065|m.47505
scaffold_5	PASA	CDS	16970127	16970214	.	-	.	ID=cds.asmbl_54065|m.47505;Parent=asmbl_54065|m.47505
scaffold_5	PASA	exon	16969889	16970013	.	-	.	ID=asmbl_54065|m.47505.exon3;Parent=asmbl_54065|m.47505
scaffold_5	PASA	CDS	16969889	16970013	.	-	.	ID=cds.asmbl_54065|m.47505;Parent=asmbl_54065|m.47505
scaffold_5	PASA	exon	16969550	16969767	.	-	.	ID=asmbl_54065|m.47505.exon4;Parent=asmbl_54065|m.47505
scaffold_5	PASA	CDS	16969565	16969767	.	-	.	ID=cds.asmbl_54065|m.47505;Parent=asmbl_54065|m.47505
scaffold_5	PASA	exon	16968923	16969447	.	-	.	ID=asmbl_54065|m.47505.exon5;Parent=asmbl_54065|m.47505
scaffold_5	PASA	exon	16968773	16968841	.	-	.	ID=asmbl_54065|m.47505.exon6;Parent=asmbl_54065|m.47505
scaffold_5	PASA	exon	16968281	16968670	.	-	.	ID=asmbl_54065|m.47505.exon7;Parent=asmbl_54065|m.47505
scaffold_5	PASA	three_prime_utr	16969550	16969564	.	-	.	ID=asmbl_54065|m.47505.utr3p1;Parent=asmbl_54065|m.47505
scaffold_5	PASA	three_prime_utr	16968923	16969447	.	-	.	ID=asmbl_54065|m.47505.utr3p2;Parent=asmbl_54065|m.47505
scaffold_5	PASA	three_prime_utr	16968773	16968841	.	-	.	ID=asmbl_54065|m.47505.utr3p3;Parent=asmbl_54065|m.47505
scaffold_5	PASA	three_prime_utr	16968281	16968670	.	-	.	ID=asmbl_54065|m.47505.utr3p4;Parent=asmbl_54065|m.47505
scaffold_5	PASA	mRNA	16968405	16970876	.	-	.	ID=asmbl_54074|m.47582;Parent=g.47505
scaffold_5	PASA	five_prime_utr	16970318	16970876	.	-	.	ID=asmbl_54074|m.47582.utr5p1;Parent=asmbl_54074|m.47582
scaffold_5	PASA	five_prime_utr	16970127	16970214	.	-	.	ID=asmbl_54074|m.47582.utr5p2;Parent=asmbl_54074|m.47582
scaffold_5	PASA	five_prime_utr	16969889	16970013	.	-	.	ID=asmbl_54074|m.47582.utr5p3;Parent=asmbl_54074|m.47582
scaffold_5	PASA	five_prime_utr	16969550	16969656	.	-	.	ID=asmbl_54074|m.47582.utr5p4;Parent=asmbl_54074|m.47582
scaffold_5	PASA	five_prime_utr	16969187	16969447	.	-	.	ID=asmbl_54074|m.47582.utr5p5;Parent=asmbl_54074|m.47582
scaffold_5	PASA	exon	16970318	16970876	.	-	.	ID=asmbl_54074|m.47582.exon1;Parent=asmbl_54074|m.47582
scaffold_5	PASA	exon	16970127	16970214	.	-	.	ID=asmbl_54074|m.47582.exon2;Parent=asmbl_54074|m.47582
scaffold_5	PASA	exon	16969889	16970013	.	-	.	ID=asmbl_54074|m.47582.exon3;Parent=asmbl_54074|m.47582
scaffold_5	PASA	exon	16969550	16969656	.	-	.	ID=asmbl_54074|m.47582.exon4;Parent=asmbl_54074|m.47582
scaffold_5	PASA	exon	16968923	16969447	.	-	.	ID=asmbl_54074|m.47582.exon5;Parent=asmbl_54074|m.47582
scaffold_5	PASA	CDS	16968923	16969186	.	-	.	ID=cds.asmbl_54074|m.47582;Parent=asmbl_54074|m.47582
scaffold_5	PASA	exon	16968773	16968841	.	-	.	ID=asmbl_54074|m.47582.exon6;Parent=asmbl_54074|m.47582
scaffold_5	PASA	CDS	16968773	16968841	.	-	.	ID=cds.asmbl_54074|m.47582;Parent=asmbl_54074|m.47582
scaffold_5	PASA	exon	16968405	16968670	.	-	.	ID=asmbl_54074|m.47582.exon7;Parent=asmbl_54074|m.47582
scaffold_5	PASA	CDS	16968518	16968670	.	-	.	ID=cds.asmbl_54074|m.47582;Parent=asmbl_54074|m.47582
scaffold_5	PASA	three_prime_utr	16968405	16968517	.	-	.	ID=asmbl_54074|m.47582.utr3p1;Parent=asmbl_54074|m.47582
scaffold_5	PASA	mRNA	16968405	16970876	.	-	.	ID=asmbl_54074|m.47581;Parent=g.47505
scaffold_5	PASA	five_prime_utr	16970583	16970876	.	-	.	ID=asmbl_54074|m.47581.utr5p1;Parent=asmbl_54074|m.47581
scaffold_5	PASA	exon	16970318	16970876	.	-	.	ID=asmbl_54074|m.47581.exon1;Parent=asmbl_54074|m.47581
scaffold_5	PASA	CDS	16970318	16970582	.	-	.	ID=cds.asmbl_54074|m.47581;Parent=asmbl_54074|m.47581
scaffold_5	PASA	exon	16970127	16970214	.	-	.	ID=asmbl_54074|m.47581.exon2;Parent=asmbl_54074|m.47581
scaffold_5	PASA	CDS	16970127	16970214	.	-	.	ID=cds.asmbl_54074|m.47581;Parent=asmbl_54074|m.47581
scaffold_5	PASA	exon	16969889	16970013	.	-	.	ID=asmbl_54074|m.47581.exon3;Parent=asmbl_54074|m.47581
scaffold_5	PASA	CDS	16969889	16970013	.	-	.	ID=cds.asmbl_54074|m.47581;Parent=asmbl_54074|m.47581
scaffold_5	PASA	exon	16969550	16969656	.	-	.	ID=asmbl_54074|m.47581.exon4;Parent=asmbl_54074|m.47581
scaffold_5	PASA	CDS	16969565	16969656	.	-	.	ID=cds.asmbl_54074|m.47581;Parent=asmbl_54074|m.47581
scaffold_5	PASA	exon	16968923	16969447	.	-	.	ID=asmbl_54074|m.47581.exon5;Parent=asmbl_54074|m.47581
scaffold_5	PASA	exon	16968773	16968841	.	-	.	ID=asmbl_54074|m.47581.exon6;Parent=asmbl_54074|m.47581
scaffold_5	PASA	exon	16968405	16968670	.	-	.	ID=asmbl_54074|m.47581.exon7;Parent=asmbl_54074|m.47581
scaffold_5	PASA	three_prime_utr	16969550	16969564	.	-	.	ID=asmbl_54074|m.47581.utr3p1;Parent=asmbl_54074|m.47581
scaffold_5	PASA	three_prime_utr	16968923	16969447	.	-	.	ID=asmbl_54074|m.47581.utr3p2;Parent=asmbl_54074|m.47581
scaffold_5	PASA	three_prime_utr	16968773	16968841	.	-	.	ID=asmbl_54074|m.47581.utr3p3;Parent=asmbl_54074|m.47581
scaffold_5	PASA	three_prime_utr	16968405	16968670	.	-	.	ID=asmbl_54074|m.47581.utr3p4;Parent=asmbl_54074|m.47581
scaffold_3	PASA	gene	41134796	41144036	.	+	.	ID=g.30886;Name=g.30886
scaffold_3	PASA	mRNA	41134796	41144030	.	+	.	ID=asmbl_34358|m.30898;Parent=g.30886
scaffold_3	PASA	five_prime_utr	41134796	41134899	.	+	.	ID=asmbl_34358|m.30898.utr5p1;Parent=asmbl_34358|m.30898
scaffold_3	PASA	exon	41134796	41134937	.	+	.	ID=asmbl_34358|m.30898.exon1;Parent=asmbl_34358|m.30898
scaffold_3	PASA	CDS	41134900	41134937	.	+	.	ID=cds.asmbl_34358|m.30898;Parent=asmbl_34358|m.30898
scaffold_3	PASA	exon	41135090	41135187	.	+	.	ID=asmbl_34358|m.30898.exon2;Parent=asmbl_34358|m.30898
scaffold_3	PASA	CDS	41135090	41135187	.	+	.	ID=cds.asmbl_34358|m.30898;Parent=asmbl_34358|m.30898
scaffold_3	PASA	exon	41135283	41135464	.	+	.	ID=asmbl_34358|m.30898.exon3;Parent=asmbl_34358|m.30898
scaffold_3	PASA	CDS	41135283	41135464	.	+	.	ID=cds.asmbl_34358|m.30898;Parent=asmbl_34358|m.30898
scaffold_3	PASA	exon	41135686	41135784	.	+	.	ID=asmbl_34358|m.30898.exon4;Parent=asmbl_34358|m.30898
scaffold_3	PASA	CDS	41135686	41135784	.	+	.	ID=cds.asmbl_34358|m.30898;Parent=asmbl_34358|m.30898
scaffold_3	PASA	exon	41135914	41136019	.	+	.	ID=asmbl_34358|m.30898.exon5;Parent=asmbl_34358|m.30898
scaffold_3	PASA	CDS	41135914	41136003	.	+	.	ID=cds.asmbl_34358|m.30898;Parent=asmbl_34358|m.30898
scaffold_3	PASA	exon	41143213	41143299	.	+	.	ID=asmbl_34358|m.30898.exon6;Parent=asmbl_34358|m.30898
scaffold_3	PASA	exon	41143414	41143716	.	+	.	ID=asmbl_34358|m.30898.exon7;Parent=asmbl_34358|m.30898
scaffold_3	PASA	exon	41143959	41144030	.	+	.	ID=asmbl_34358|m.30898.exon8;Parent=asmbl_34358|m.30898
scaffold_3	PASA	three_prime_utr	41136004	41136019	.	+	.	ID=asmbl_34358|m.30898.utr3p1;Parent=asmbl_34358|m.30898
scaffold_3	PASA	three_prime_utr	41143213	41143299	.	+	.	ID=asmbl_34358|m.30898.utr3p2;Parent=asmbl_34358|m.30898
scaffold_3	PASA	three_prime_utr	41143414	41143716	.	+	.	ID=asmbl_34358|m.30898.utr3p3;Parent=asmbl_34358|m.30898
scaffold_3	PASA	three_prime_utr	41143959	41144030	.	+	.	ID=asmbl_34358|m.30898.utr3p4;Parent=asmbl_34358|m.30898
scaffold_3	PASA	mRNA	41134796	41144030	.	+	.	ID=asmbl_34358|m.30899;Parent=g.30886
scaffold_3	PASA	five_prime_utr	41134796	41134937	.	+	.	ID=asmbl_34358|m.30899.utr5p1;Parent=asmbl_34358|m.30899
scaffold_3	PASA	five_prime_utr	41135090	41135187	.	+	.	ID=asmbl_34358|m.30899.utr5p2;Parent=asmbl_34358|m.30899
scaffold_3	PASA	five_prime_utr	41135283	41135464	.	+	.	ID=asmbl_34358|m.30899.utr5p3;Parent=asmbl_34358|m.30899
scaffold_3	PASA	five_prime_utr	41135686	41135704	.	+	.	ID=asmbl_34358|m.30899.utr5p4;Parent=asmbl_34358|m.30899
scaffold_3	PASA	exon	41134796	41134937	.	+	.	ID=asmbl_34358|m.30899.exon1;Parent=asmbl_34358|m.30899
scaffold_3	PASA	exon	41135090	41135187	.	+	.	ID=asmbl_34358|m.30899.exon2;Parent=asmbl_34358|m.30899
scaffold_3	PASA	exon	41135283	41135464	.	+	.	ID=asmbl_34358|m.30899.exon3;Parent=asmbl_34358|m.30899
scaffold_3	PASA	exon	41135686	41135784	.	+	.	ID=asmbl_34358|m.30899.exon4;Parent=asmbl_34358|m.30899
scaffold_3	PASA	CDS	41135705	41135784	.	+	.	ID=cds.asmbl_34358|m.30899;Parent=asmbl_34358|m.30899
scaffold_3	PASA	exon	41135914	41136019	.	+	.	ID=asmbl_34358|m.30899.exon5;Parent=asmbl_34358|m.30899
scaffold_3	PASA	CDS	41135914	41136019	.	+	.	ID=cds.asmbl_34358|m.30899;Parent=asmbl_34358|m.30899
scaffold_3	PASA	exon	41143213	41143299	.	+	.	ID=asmbl_34358|m.30899.exon6;Parent=asmbl_34358|m.30899
scaffold_3	PASA	CDS	41143213	41143299	.	+	.	ID=cds.asmbl_34358|m.30899;Parent=asmbl_34358|m.30899
scaffold_3	PASA	exon	41143414	41143716	.	+	.	ID=asmbl_34358|m.30899.exon7;Parent=asmbl_34358|m.30899
scaffold_3	PASA	CDS	41143414	41143599	.	+	.	ID=cds.asmbl_34358|m.30899;Parent=asmbl_34358|m.30899
scaffold_3	PASA	exon	41143959	41144030	.	+	.	ID=asmbl_34358|m.30899.exon8;Parent=asmbl_34358|m.30899
scaffold_3	PASA	three_prime_utr	41143600	41143716	.	+	.	ID=asmbl_34358|m.30899.utr3p1;Parent=asmbl_34358|m.30899
scaffold_3	PASA	three_prime_utr	41143959	41144030	.	+	.	ID=asmbl_34358|m.30899.utr3p2;Parent=asmbl_34358|m.30899
scaffold_3	PASA	mRNA	41134796	41144030	.	+	.	ID=asmbl_34359|m.30897;Parent=g.30886
scaffold_3	PASA	five_prime_utr	41134796	41134899	.	+	.	ID=asmbl_34359|m.30897.utr5p1;Parent=asmbl_34359|m.30897
scaffold_3	PASA	exon	41134796	41134937	.	+	.	ID=asmbl_34359|m.30897.exon1;Parent=asmbl_34359|m.30897
scaffold_3	PASA	CDS	41134900	41134937	.	+	.	ID=cds.asmbl_34359|m.30897;Parent=asmbl_34359|m.30897
scaffold_3	PASA	exon	41135126	41135187	.	+	.	ID=asmbl_34359|m.30897.exon2;Parent=asmbl_34359|m.30897
scaffold_3	PASA	CDS	41135126	41135187	.	+	.	ID=cds.asmbl_34359|m.30897;Parent=asmbl_34359|m.30897
scaffold_3	PASA	exon	41135283	41135464	.	+	.	ID=asmbl_34359|m.30897.exon3;Parent=asmbl_34359|m.30897
scaffold_3	PASA	CDS	41135283	41135464	.	+	.	ID=cds.asmbl_34359|m.30897;Parent=asmbl_34359|m.30897
scaffold_3	PASA	exon	41135686	41135784	.	+	.	ID=asmbl_34359|m.30897.exon4;Parent=asmbl_34359|m.30897
scaffold_3	PASA	CDS	41135686	41135784	.	+	.	ID=cds.asmbl_34359|m.30897;Parent=asmbl_34359|m.30897
scaffold_3	PASA	exon	41135914	41136019	.	+	.	ID=asmbl_34359|m.30897.exon5;Parent=asmbl_34359|m.30897
scaffold_3	PASA	CDS	41135914	41136003	.	+	.	ID=cds.asmbl_34359|m.30897;Parent=asmbl_34359|m.30897
scaffold_3	PASA	exon	41143213	41143299	.	+	.	ID=asmbl_34359|m.30897.exon6;Parent=asmbl_34359|m.30897
scaffold_3	PASA	exon	41143414	41143497	.	+	.	ID=asmbl_34359|m.30897.exon7;Parent=asmbl_34359|m.30897
scaffold_3	PASA	exon	41143657	41143716	.	+	.	ID=asmbl_34359|m.30897.exon8;Parent=asmbl_34359|m.30897
scaffold_3	PASA	exon	41143959	41144030	.	+	.	ID=asmbl_34359|m.30897.exon9;Parent=asmbl_34359|m.30897
scaffold_3	PASA	three_prime_utr	41136004	41136019	.	+	.	ID=asmbl_34359|m.30897.utr3p1;Parent=asmbl_34359|m.30897
scaffold_3	PASA	three_prime_utr	41143213	41143299	.	+	.	ID=asmbl_34359|m.30897.utr3p2;Parent=asmbl_34359|m.30897
scaffold_3	PASA	three_prime_utr	41143414	41143497	.	+	.	ID=asmbl_34359|m.30897.utr3p3;Parent=asmbl_34359|m.30897
scaffold_3	PASA	three_prime_utr	41143657	41143716	.	+	.	ID=asmbl_34359|m.30897.utr3p4;Parent=asmbl_34359|m.30897
scaffold_3	PASA	three_prime_utr	41143959	41144030	.	+	.	ID=asmbl_34359|m.30897.utr3p5;Parent=asmbl_34359|m.30897
scaffold_3	PASA	mRNA	41134796	41143901	.	+	.	ID=asmbl_34360|m.30895;Parent=g.30886
scaffold_3	PASA	five_prime_utr	41134796	41134899	.	+	.	ID=asmbl_34360|m.30895.utr5p1;Parent=asmbl_34360|m.30895
scaffold_3	PASA	exon	41134796	41134937	.	+	.	ID=asmbl_34360|m.30895.exon1;Parent=asmbl_34360|m.30895
scaffold_3	PASA	CDS	41134900	41134937	.	+	.	ID=cds.asmbl_34360|m.30895;Parent=asmbl_34360|m.30895
scaffold_3	PASA	exon	41135126	41135187	.	+	.	ID=asmbl_34360|m.30895.exon2;Parent=asmbl_34360|m.30895
scaffold_3	PASA	CDS	41135126	41135187	.	+	.	ID=cds.asmbl_34360|m.30895;Parent=asmbl_34360|m.30895
scaffold_3	PASA	exon	41135283	41135464	.	+	.	ID=asmbl_34360|m.30895.exon3;Parent=asmbl_34360|m.30895
scaffold_3	PASA	CDS	41135283	41135464	.	+	.	ID=cds.asmbl_34360|m.30895;Parent=asmbl_34360|m.30895
scaffold_3	PASA	exon	41135686	41135784	.	+	.	ID=asmbl_34360|m.30895.exon4;Parent=asmbl_34360|m.30895
scaffold_3	PASA	CDS	41135686	41135784	.	+	.	ID=cds.asmbl_34360|m.30895;Parent=asmbl_34360|m.30895
scaffold_3	PASA	exon	41135914	41136019	.	+	.	ID=asmbl_34360|m.30895.exon5;Parent=asmbl_34360|m.30895
scaffold_3	PASA	CDS	41135914	41136003	.	+	.	ID=cds.asmbl_34360|m.30895;Parent=asmbl_34360|m.30895
scaffold_3	PASA	exon	41143213	41143299	.	+	.	ID=asmbl_34360|m.30895.exon6;Parent=asmbl_34360|m.30895
scaffold_3	PASA	exon	41143414	41143497	.	+	.	ID=asmbl_34360|m.30895.exon7;Parent=asmbl_34360|m.30895
scaffold_3	PASA	exon	41143657	41143716	.	+	.	ID=asmbl_34360|m.30895.exon8;Parent=asmbl_34360|m.30895
scaffold_3	PASA	exon	41143830	41143901	.	+	.	ID=asmbl_34360|m.30895.exon9;Parent=asmbl_34360|m.30895
scaffold_3	PASA	three_prime_utr	41136004	41136019	.	+	.	ID=asmbl_34360|m.30895.utr3p1;Parent=asmbl_34360|m.30895
scaffold_3	PASA	three_prime_utr	41143213	41143299	.	+	.	ID=asmbl_34360|m.30895.utr3p2;Parent=asmbl_34360|m.30895
scaffold_3	PASA	three_prime_utr	41143414	41143497	.	+	.	ID=asmbl_34360|m.30895.utr3p3;Parent=asmbl_34360|m.30895
scaffold_3	PASA	three_prime_utr	41143657	41143716	.	+	.	ID=asmbl_34360|m.30895.utr3p4;Parent=asmbl_34360|m.30895
scaffold_3	PASA	three_prime_utr	41143830	41143901	.	+	.	ID=asmbl_34360|m.30895.utr3p5;Parent=asmbl_34360|m.30895
scaffold_3	PASA	mRNA	41134796	41143492	.	+	.	ID=asmbl_34362|m.30893;Parent=g.30886
scaffold_3	PASA	five_prime_utr	41134796	41134937	.	+	.	ID=asmbl_34362|m.30893.utr5p1;Parent=asmbl_34362|m.30893
scaffold_3	PASA	five_prime_utr	41135126	41135314	.	+	.	ID=asmbl_34362|m.30893.utr5p2;Parent=asmbl_34362|m.30893
scaffold_3	PASA	exon	41134796	41134937	.	+	.	ID=asmbl_34362|m.30893.exon1;Parent=asmbl_34362|m.30893
scaffold_3	PASA	exon	41135126	41135464	.	+	.	ID=asmbl_34362|m.30893.exon2;Parent=asmbl_34362|m.30893
scaffold_3	PASA	CDS	41135315	41135464	.	+	.	ID=cds.asmbl_34362|m.30893;Parent=asmbl_34362|m.30893
scaffold_3	PASA	exon	41135686	41135784	.	+	.	ID=asmbl_34362|m.30893.exon3;Parent=asmbl_34362|m.30893
scaffold_3	PASA	CDS	41135686	41135784	.	+	.	ID=cds.asmbl_34362|m.30893;Parent=asmbl_34362|m.30893
scaffold_3	PASA	exon	41135914	41136019	.	+	.	ID=asmbl_34362|m.30893.exon4;Parent=asmbl_34362|m.30893
scaffold_3	PASA	CDS	41135914	41136003	.	+	.	ID=cds.asmbl_34362|m.30893;Parent=asmbl_34362|m.30893
scaffold_3	PASA	exon	41143213	41143299	.	+	.	ID=asmbl_34362|m.30893.exon5;Parent=asmbl_34362|m.30893
scaffold_3	PASA	exon	41143414	41143492	.	+	.	ID=asmbl_34362|m.30893.exon6;Parent=asmbl_34362|m.30893
scaffold_3	PASA	three_prime_utr	41136004	41136019	.	+	.	ID=asmbl_34362|m.30893.utr3p1;Parent=asmbl_34362|m.30893
scaffold_3	PASA	three_prime_utr	41143213	41143299	.	+	.	ID=asmbl_34362|m.30893.utr3p2;Parent=asmbl_34362|m.30893
scaffold_3	PASA	three_prime_utr	41143414	41143492	.	+	.	ID=asmbl_34362|m.30893.utr3p3;Parent=asmbl_34362|m.30893
scaffold_3	PASA	mRNA	41134796	41143492	.	+	.	ID=asmbl_34363|m.30890;Parent=g.30886
scaffold_3	PASA	five_prime_utr	41134796	41134899	.	+	.	ID=asmbl_34363|m.30890.utr5p1;Parent=asmbl_34363|m.30890
scaffold_3	PASA	exon	41134796	41134937	.	+	.	ID=asmbl_34363|m.30890.exon1;Parent=asmbl_34363|m.30890
scaffold_3	PASA	CDS	41134900	41134937	.	+	.	ID=cds.asmbl_34363|m.30890;Parent=asmbl_34363|m.30890
scaffold_3	PASA	exon	41135090	41135187	.	+	.	ID=asmbl_34363|m.30890.exon2;Parent=asmbl_34363|m.30890
scaffold_3	PASA	CDS	41135090	41135187	.	+	.	ID=cds.asmbl_34363|m.30890;Parent=asmbl_34363|m.30890
scaffold_3	PASA	exon	41135283	41135464	.	+	.	ID=asmbl_34363|m.30890.exon3;Parent=asmbl_34363|m.30890
scaffold_3	PASA	CDS	41135283	41135464	.	+	.	ID=cds.asmbl_34363|m.30890;Parent=asmbl_34363|m.30890
scaffold_3	PASA	exon	41135686	41135784	.	+	.	ID=asmbl_34363|m.30890.exon4;Parent=asmbl_34363|m.30890
scaffold_3	PASA	CDS	41135686	41135784	.	+	.	ID=cds.asmbl_34363|m.30890;Parent=asmbl_34363|m.30890
scaffold_3	PASA	exon	41135914	41136019	.	+	.	ID=asmbl_34363|m.30890.exon5;Parent=asmbl_34363|m.30890
scaffold_3	PASA	CDS	41135914	41136003	.	+	.	ID=cds.asmbl_34363|m.30890;Parent=asmbl_34363|m.30890
scaffold_3	PASA	exon	41143213	41143492	.	+	.	ID=asmbl_34363|m.30890.exon6;Parent=asmbl_34363|m.30890
scaffold_3	PASA	three_prime_utr	41136004	41136019	.	+	.	ID=asmbl_34363|m.30890.utr3p1;Parent=asmbl_34363|m.30890
scaffold_3	PASA	three_prime_utr	41143213	41143492	.	+	.	ID=asmbl_34363|m.30890.utr3p2;Parent=asmbl_34363|m.30890
scaffold_3	PASA	mRNA	41134796	41143492	.	+	.	ID=asmbl_34364|m.30888;Parent=g.30886
scaffold_3	PASA	five_prime_utr	41134796	41134937	.	+	.	ID=asmbl_34364|m.30888.utr5p1;Parent=asmbl_34364|m.30888
scaffold_3	PASA	five_prime_utr	41135105	41135314	.	+	.	ID=asmbl_34364|m.30888.utr5p2;Parent=asmbl_34364|m.30888
scaffold_3	PASA	exon	41134796	41134937	.	+	.	ID=asmbl_34364|m.30888.exon1;Parent=asmbl_34364|m.30888
[truncated: 8,545 more rows]
