# Supplementary material for: Transcriptome Profiling of Huanglongbing (HLB) Tolerant and Susceptible Citrus Plants Reveals the Role of Basal Resistance in HLB Tolerance
Source: Front Plant Sci. 2016 Jun 28;7:933. doi: 10.3389/fpls.2016.00933 (PMC4923198; doi:10.3389/fpls.2016.00933)
Supplement: Table S3 — Differential alternative splicing events identified by rMAST. [file Table3.CSV]

Table S3-I. Differential alternative splicing events identified by rMAST IJC_SAMPLE_1: inclusion junction counts for SAMPLE_1, replicates are separated by comma SJC_SAMPLE_1: skipping junction counts for SAMPLE_1, replicates are separated by comma IJC_SAMPLE_2: inclusion junction counts for SAMPLE_2, replicates are separated by comma SJC_SAMPLE_2: skipping junction counts for SAMPLE_2, replicates…
ID	GeneID		chr	strand	exonStart_0base	exonEnd	'IJC_SAMPLE_1'	'SJC_SAMPLE_1'	'IJC_SAMPLE_2'	'SJC_SAMPLE_2'	PValue	FDR
1934	Ciclev10021646m.g	| Symbols: SRp34a, SR34a, At-SR34a | SER/ARG-rich protein 34A | chr3:18332668-18334829 FORWARD LENGTH=300	scaffold_3	+	13393738	13394004	'92,75,74'	'1,1,2'	'100,123,43'	'84,84,21'	0	0
2810	Ciclev10012826m.g	| Symbols: NPQ7 | Protein of unknown function (DUF565) | chr1:24297669-24298374 REVERSE LENGTH=197	scaffold_6	-	9326894	9326938	'32,72,70'	'4,11,8'	'0,0,0'	'41,31,7'	0	0
3701	Ciclev10030474m.g	| Symbols: DME | HhH-GPD base excision DNA repair family protein | chr5:1310671-1318091 FORWARD LENGTH=1729	scaffold_4	-	9550890	9550927	'338,334,190'	'1,0,1'	'249,225,83'	'39,27,6'	0	0
4870	Ciclev10033420m.g	| Symbols: FLC | K-box region and MADS-box transcription factor family protein | chr5:3173724-3179339 REVERSE LENGTH=182	scaffold_4	+	21066902	21066998	'181,300,209'	'2,1,1'	'117,106,72'	'41,40,11'	0	0
4871	Ciclev10033420m.g	| Symbols: FLC | K-box region and MADS-box transcription factor family protein | chr5:3173724-3179339 REVERSE LENGTH=182	scaffold_4	+	21066902	21066944	'178,301,208'	'2,1,1'	'142,129,92'	'41,40,11'	0	0
5414	Ciclev10033128m.g	| Symbols: STOMAGEN, EPFL9 | stomagen | chr4:7586244-7586798 REVERSE LENGTH=102	scaffold_4	-	16316581	16316763	'762,1243,1201'	'0,0,0'	'1156,428,1042'	'72,28,2'	0	0
5639	Ciclev10011848m.g	| Symbols: CRT3, PSL1, EBS2, AtCRT3 | calreticulin 3 | chr1:2668008-2671800 REVERSE LENGTH=424	scaffold_6	-	8879030	8879057	'473,862,937'	'1,4,2'	'773,783,246'	'62,149,26'	0	0
5757	Ciclev10020455m.g	'not assigned.unknown'	scaffold_3	-	39856129	39856253	'34,37,31'	'12,26,10'	'0,0,0'	'22,24,41'	0	0
5786	Ciclev10005033m.g	| Symbols: ATGTF2H2, GTF2H2 | general transcription factor II H2 | chr1:1448913-1450852 REVERSE LENGTH=421	scaffold_9	-	10318158	10318411	'25,25,24'	'145,137,134'	'3,9,0'	'376,304,103'	0	0
3309	Ciclev10012967m.g	'not assigned.unknown'	scaffold_6	+	16345704	16345775	'496,323,256'	'97,42,38'	'81,101,10'	'72,61,6'	1.11E-16	6.47E-14
4399	Ciclev10033027m.g	| Symbols: | Chaperone DnaJ-domain superfamily protein | chr5:5463446-5465075 REVERSE LENGTH=128	scaffold_4	+	17940065	17940113	'0,1,0'	'39,88,66'	'44,48,90'	'76,66,30'	1.22E-15	6.47E-13
1211	Ciclev10012515m.g	| Symbols: | Protein of unknown function (DUF1997) | chr5:15826285-15827517 REVERSE LENGTH=239	scaffold_6	+	25126332	25126422	'42,53,29'	'24,18,27'	'31,37,117'	'0,1,0'	1.98E-14	9.60E-12
5611	Ciclev10001571m.g	| Symbols: | Tetrapyrrole (Corrin/Porphyrin) Methylases | chr1:17052572-17054546 FORWARD LENGTH=343	scaffold_5	+	41390641	41390709	'232,163,125'	'17,19,11'	'257,243,176'	'0,0,0'	5.06E-14	2.27E-11
2417	Ciclev10033122m.g	| Symbols: KIS | tubulin folding cofactor A (KIESEL) | chr2:12959812-12960552 FORWARD LENGTH=113	scaffold_4	-	17176738	17176825	'30,37,20'	'12,22,17'	'16,23,130'	'1,0,0'	2.23E-13	9.31E-11
1693	Ciclev10026125m.g	| Symbols: | unknown protein; Has 28 Blast hits to 28 proteins in 12 species: Archae - 0; Bacteria - 0; Metazoa - 0; Fungi - 0; Plants - 28; Viruses - 0; Other Eukaryotes - 0 (source: NCBI BLink). | chr1:27488264-27490593 FORWARD LENGTH=306	scaffold_7	+	15744355	15744443	'12,16,13'	'36,73,72'	'64,62,41'	'61,59,28'	2.72E-13	1.06E-10
122	Ciclev10030632m.g	| Symbols: | Leucine-rich repeat receptor-like protein kinase family protein | chr4:5636693-5640496 REVERSE LENGTH=1045	scaffold_4	-	7639417	7641550	'63,26,55'	'19,19,14'	'327,359,240'	'15,19,0'	7.37E-13	2.69E-10
4673	Ciclev10011420m.g	| Symbols: LUT1, CYP97C1 | Cytochrome P450 superfamily protein | chr3:19692812-19695278 FORWARD LENGTH=539	scaffold_6	-	6331367	6331508	'397,617,488'	'24,32,18'	'321,252,399'	'0,0,0'	1.42E-12	4.61E-10
5473	Ciclev10002290m.g	| Symbols: IAA16 | indoleacetic acid-induced protein 16 | chr3:1288993-1290415 REVERSE LENGTH=236	scaffold_5	-	29401363	29401425	'203,252,256'	'7,22,27'	'486,557,758'	'7,6,10'	1.38E-12	4.61E-10
1113	Ciclev10026628m.g	'not assigned.unknown'	scaffold_7	-	5137062	5137164	'409,652,254'	'2645,6298,1999'	'535,100,24'	'6194,1702,1093'	2.25E-12	6.72E-10
3819	Ciclev10011412m.g	| Symbols: | RING/U-box superfamily protein | chr2:15603748-15605988 REVERSE LENGTH=546	scaffold_6	+	10809653	10809763	'29,12,5'	'34,12,5'	'0,0,0'	'19,21,39'	2.31E-12	6.72E-10
1543	Ciclev10020608m.g	| Symbols: ATGGH2, GGH2 | gamma-glutamyl hydrolase 2 | chr1:29593933-29596037 FORWARD LENGTH=347	scaffold_3	+	31644206	31644296	'1284,1434,997'	'0,0,0'	'751,580,404'	'12,20,0'	1.10E-11	3.05E-09
614	Ciclev10023247m.g	| Symbols: | unknown protein; FUNCTIONS IN: molecular_function unknown; INVOLVED IN: biological_process unknown; LOCATED IN: mitochondrion; EXPRESSED IN: 23 plant structures; EXPRESSED DURING: 13 growth stages; Has 30 Blast hits to 30 proteins in 11 species: Archae - 0; Bacteria - 0; Metazoa - 0; Fungi - 0; Plants - 30; Viruses - 0; Other Eukaryotes - 0 (source: NCBI BLink). | chr2:18136444-18136…	scaffold_3	-	27989817	27989913	'35,26,28'	'196,223,158'	'1,4,0'	'133,148,109'	2.30E-11	6.10E-09
3885	Ciclev10008869m.g	| Symbols: | Sec14p-like phosphatidylinositol transfer family protein | chr1:20873891-20876018 FORWARD LENGTH=325	scaffold_1	-	23658378	23658407	'92,122,82'	'0,0,0'	'53,66,174'	'18,14,15'	3.79E-11	9.62E-09
1452	Ciclev10022968m.g	| Symbols: | Small nuclear ribonucleoprotein family protein | chr3:23235727-23236615 REVERSE LENGTH=109	scaffold_3	-	45813262	45813369	'21,48,58'	'149,179,176'	'109,88,49'	'159,115,96'	1.90E-10	4.62E-08
2013	Ciclev10005036m.g	| Symbols: | Ca(2)-dependent phospholipid-binding protein (Copine) family | chr1:29860812-29863023 FORWARD LENGTH=401	scaffold_9	-	31107743	31107828	'491,431,328'	'7,7,4'	'325,443,440'	'16,24,66'	3.24E-10	7.55E-08
3681	Ciclev10012934m.g	| Symbols: | Protein of unknown function, DUF538 | chr3:2706701-2707775 FORWARD LENGTH=170	scaffold_6	-	16929287	16929342	'1124,1331,976'	'2,8,3'	'838,890,869'	'24,30,11'	5.56E-10	1.25E-07
4902	Ciclev10011105m.g	| Symbols: CPL2 | carboxyl-terminal domain (ctd) phosphatase-like 2 | chr5:107943-112143 REVERSE LENGTH=774	scaffold_6	-	16160404	16160455	'136,152,200'	'48,81,61'	'166,103,67'	'22,8,3'	9.41E-10	2.03E-07
4249	Ciclev10029738m.g	'not assigned.unknown'	scaffold_8	+	14280610	14280769	'13,13,16'	'0,2,0'	'0,2,0'	'5,8,12'	1.01E-09	2.10E-07
1209	Ciclev10004648m.g	| Symbols: RANGAP2 | RAN GTPase activating protein 2 | chr5:6505310-6506947 REVERSE LENGTH=545	scaffold_9	-	3241583	3241679	'5,1,5'	'231,114,90'	'6,4,17'	'31,21,67'	1.33E-09	2.67E-07
2145	Ciclev10013063m.g	| Symbols: ATH9, TRX H9, TH9 | thioredoxin H-type 9 | chr3:2645590-2646304 FORWARD LENGTH=140	scaffold_6	-	17751548	17751628	'27,14,17'	'57,67,65'	'13,15,63'	'12,14,44'	1.85E-09	3.61E-07
3583	Ciclev10007450m.g	| Symbols: | MuDR family transposase | chr1:23847756-23849915 FORWARD LENGTH=719	scaffold_1	+	25967954	25968105	'0,0,0'	'131,40,13'	'0,0,30'	'6,14,67'	2.58E-09	4.86E-07
611	Ciclev10023247m.g	| Symbols: | unknown protein; FUNCTIONS IN: molecular_function unknown; INVOLVED IN: biological_process unknown; LOCATED IN: mitochondrion; EXPRESSED IN: 23 plant structures; EXPRESSED DURING: 13 growth stages; Has 30 Blast hits to 30 proteins in 11 species: Archae - 0; Bacteria - 0; Metazoa - 0; Fungi - 0; Plants - 30; Viruses - 0; Other Eukaryotes - 0 (source: NCBI BLink). | chr2:18136444-18136…	scaffold_3	-	27989817	27989943	'27,22,21'	'196,223,158'	'0,4,0'	'133,148,109'	3.82E-09	6.96E-07
3310	Ciclev10012967m.g	'not assigned.unknown'	scaffold_6	+	16345708	16345775	'406,237,183'	'97,42,38'	'82,104,13'	'72,61,6'	4.35E-09	7.69E-07
4697	Ciclev10020518m.g	| Symbols: | Pyridoxal phosphate (PLP)-dependent transferases superfamily protein | chr2:8779804-8782490 FORWARD LENGTH=490	scaffold_3	+	42854501	42854566	'291,439,463'	'0,7,0'	'668,434,359'	'39,32,1'	7.05E-09	1.21E-06
384	Ciclev10015609m.g	| Symbols: | nucleic acid binding;nucleic acid binding | chr1:10876853-10879017 FORWARD LENGTH=337	scaffold_2	+	31019715	31019781	'64,96,114'	'27,47,46'	'245,188,110'	'38,28,0'	2.09E-08	3.49E-06
1752	Ciclev10011536m.g	| Symbols: ATGPAT6, GPAT6 | glycerol-3-phosphate acyltransferase 6 | chr2:15952816-15955364 REVERSE LENGTH=501	scaffold_6	-	15880901	15880994	'50,30,48'	'1370,920,715'	'2,6,64'	'202,507,4917'	2.84E-08	4.60E-06
4118	Ciclev10031058m.g	| Symbols: | transducin family protein / WD-40 repeat family protein | chr5:2771104-2773827 REVERSE LENGTH=589	scaffold_4	-	15065362	15065416	'51,26,9'	'24,14,2'	'14,18,211'	'2,2,9'	7.93E-08	1.25E-05
381	Ciclev10020223m.g	| Symbols: AFC2, AME1, FC2 | FUS3-complementing gene 2 | chr4:12754729-12757653 REVERSE LENGTH=427	scaffold_3	-	3732211	3732260	'70,57,50'	'98,87,50'	'38,40,14'	'184,82,218'	1.51E-07	2.31E-05
1776	Ciclev10011553m.g	| Symbols: | Eukaryotic aspartyl protease family protein | chr2:15364949-15368016 REVERSE LENGTH=512	scaffold_6	-	6287514	6287526	'36,33,21'	'53,36,23'	'27,13,8'	'0,1,5'	1.55E-07	2.32E-05
464	Ciclev10012263m.g	| Symbols: | Homeodomain-like superfamily protein | chr3:2946459-2948270 FORWARD LENGTH=298	scaffold_6	-	11830204	11830262	'423,712,892'	'8,26,19'	'530,739,997'	'3,8,0'	2.00E-07	2.92E-05
4590	Ciclev10025822m.g	| Symbols: | NAD(P)H dehydrogenase (quinone)s | chr4:16942733-16944622 REVERSE LENGTH=376	scaffold_7	-	458637	458806	'11,6,10'	'23,22,15'	'1,0,0'	'32,27,35'	2.43E-07	3.46E-05
3871	Ciclev10018618m.g	| Symbols: CIP1 | COP1-interactive protein 1 | chr5:16727530-16732391 FORWARD LENGTH=1586	scaffold_3	-	1114008	1114167	'68,30,28'	'3,5,3'	'7,16,71'	'4,8,45'	3.47E-07	4.82E-05
612	Ciclev10023247m.g	| Symbols: | unknown protein; FUNCTIONS IN: molecular_function unknown; INVOLVED IN: biological_process unknown; LOCATED IN: mitochondrion; EXPRESSED IN: 23 plant structures; EXPRESSED DURING: 13 growth stages; Has 30 Blast hits to 30 proteins in 11 species: Archae - 0; Bacteria - 0; Metazoa - 0; Fungi - 0; Plants - 30; Viruses - 0; Other Eukaryotes - 0 (source: NCBI BLink). | chr2:18136444-18136…	scaffold_3	-	27989798	27989913	'19,14,15'	'196,223,158'	'1,0,0'	'133,148,109'	3.85E-07	5.22E-05
845	Ciclev10019615m.g	| Symbols: ETFQO | electron-transfer flavoprotein:ubiquinone oxidoreductase | chr2:18021304-18025041 FORWARD LENGTH=633	scaffold_3	-	38119584	38119634	'152,242,258'	'2,2,4'	'196,255,87'	'12,17,13'	4.44E-07	5.88E-05
1886	Ciclev10012586m.g	| Symbols: | Peptidyl-tRNA hydrolase family protein | chr5:15303491-15305381 FORWARD LENGTH=250	scaffold_6	+	23081497	23081548	'177,245,143'	'0,0,0'	'227,156,38'	'11,12,0'	4.85E-07	6.15E-05
2986	Ciclev10009318m.g	| Symbols: | Protein of unknown function (DUF1997) | chr4:15130243-15131847 FORWARD LENGTH=250	scaffold_1	+	69134	69220	'895,1816,1779'	'15,32,15'	'2486,2074,261'	'68,89,6'	4.85E-07	6.15E-05
4024	Ciclev10008900m.g	| Symbols: | FAD/NAD(P)-binding oxidoreductase | chr5:6782708-6786360 FORWARD LENGTH=328	scaffold_1	-	4725800	4725843	'402,233,175'	'0,0,0'	'108,125,265'	'17,5,0'	5.18E-07	6.30E-05
417	Ciclev10004880m.g	| Symbols: CIPK1, SnRK3.16 | CBL-interacting protein kinase 1 | chr3:5989309-5992627 REVERSE LENGTH=444	scaffold_9	+	168783	168864	'128,71,53'	'6,4,0'	'47,52,1359'	'2,0,0'	5.11E-07	6.30E-05
1721	Ciclev10000980m.g	| Symbols: ESL1 | ERD (early response to dehydration) six-like 1 | chr1:2867446-2870360 FORWARD LENGTH=470	scaffold_5	+	31943450	31943565	'1394,2305,2308'	'81,132,164'	'2674,3412,2220'	'131,161,13'	5.87E-07	6.85E-05
1892	Ciclev10003574m.g	| Symbols: AtPP2-B15, PP2-B15 | phloem protein 2-B15 | chr1:2949831-2950842 REVERSE LENGTH=289	scaffold_5	-	33718975	33719094	'4196,6654,1217'	'40,193,8'	'2119,2,10'	'93,0,0'	5.76E-07	6.85E-05
144	Ciclev10004661m.g	| Symbols: | TCP-1/cpn60 chaperonin family protein | chr5:9255561-9258891 REVERSE LENGTH=555	scaffold_9	-	31285234	31285309	'966,1013,842'	'5,2,3'	'1051,698,585'	'20,22,3'	6.36E-07	7.27E-05
547	Ciclev10012602m.g	| Symbols: | RNA-binding (RRM/RBD/RNP motifs) family protein | chr1:4897709-4898776 FORWARD LENGTH=244	scaffold_6	+	24796634	24796988	'23,17,18'	'194,201,101'	'13,20,26'	'42,57,71'	9.30E-07	0.00010426
1148	Ciclev10002741m.g	| Symbols: AHUS5, EMB1637, SCE1, SCE1A, ATSCE1 | sumo conjugation enzyme 1 | chr3:21428831-21430110 REVERSE LENGTH=160	scaffold_5	+	39958492	39958573	'5117,4104,2743'	'60,50,38'	'2904,3535,2020'	'71,104,34'	1.21E-06	0.000132949
2033	Ciclev10024301m.g	| Symbols: D-CDES, ATACD1, ACD1 | D-cysteine desulfhydrase | chr1:17896767-17898803 REVERSE LENGTH=401	scaffold_3	+	16292740	16292854	'72,84,49'	'8,8,2'	'105,107,239'	'2,0,0'	1.78E-06	0.000192118
4789	Ciclev10025673m.g	| Symbols: UBP1B | oligouridylate binding protein 1B | chr1:5951842-5954825 REVERSE LENGTH=419	scaffold_7	+	7347422	7347484	'380,185,127'	'0,2,0'	'113,127,110'	'6,4,8'	2.03E-06	0.000215074
5434	Ciclev10008089m.g	| Symbols: | zinc finger (CCCH-type) family protein / D111/G-patch domain-containing protein | chr2:10576993-10579154 REVERSE LENGTH=497	scaffold_1	-	880562	880623	'144,102,88'	'2,0,1'	'70,122,88'	'6,12,12'	2.17E-06	0.000225842
2217	Ciclev10011016m.g	| Symbols: HGL1 | heteroglycan glucosidase 1 | chr3:8502355-8509358 FORWARD LENGTH=991	scaffold_6	+	5971133	5971254	'2,3,3'	'3,9,5'	'100,128,24'	'14,26,8'	2.32E-06	0.000237137
5631	Ciclev10022233m.g	| Symbols: GIF2 | GRF1-interacting factor 2 | chr1:72583-73883 FORWARD LENGTH=195	scaffold_3	+	47726219	47726304	'2099,2201,2708'	'35,43,22'	'2153,1778,910'	'41,42,57'	2.37E-06	0.00023836
4053	Ciclev10025088m.g	| Symbols: PCK1, PEPCK | phosphoenolpyruvate carboxykinase 1 | chr4:17802974-17806332 REVERSE LENGTH=671	scaffold_7	-	4713087	4713386	'250,226,132'	'3,7,6'	'97,161,239'	'19,21,15'	3.39E-06	0.000334627
3520	Ciclev10029089m.g	| Symbols: | zinc knuckle (CCHC-type) family protein | chr1:28371420-28372717 REVERSE LENGTH=257	scaffold_8	-	6653980	6654186	'415,243,171'	'5,10,7'	'138,198,171'	'10,13,34'	3.57E-06	0.0003471
5546	Ciclev10011176m.g	| Symbols: P5CS1 | delta1-pyrroline-5-carboxylate synthase 1 | chr2:16598516-16602939 REVERSE LENGTH=717	scaffold_6	-	14814298	14814402	'343,701,603'	'4,12,7'	'916,559,1525'	'0,0,0'	4.03E-06	0.000385049
5087	Ciclev10005393m.g	| Symbols: BIN4 | double-stranded DNA binding | chr5:8432523-8435682 REVERSE LENGTH=432	scaffold_9	+	3263489	3263565	'471,393,454'	'2,6,6'	'439,430,207'	'11,28,10'	4.20E-06	0.000394891
1730	Ciclev10011957m.g	| Symbols: | Eukaryotic protein of unknown function (DUF914) | chr3:21928971-21931030 REVERSE LENGTH=333	scaffold_6	+	20703909	20703967	'87,89,82'	'1,2,1'	'65,71,157'	'35,37,5'	4.81E-06	0.000445322
1818	Ciclev10005228m.g	| Symbols: | Galactosyltransferase family protein | chr5:21641045-21643195 REVERSE LENGTH=338	scaffold_9	+	29931635	29931699	'59,124,128'	'0,0,0'	'59,49,100'	'29,39,0'	5.08E-06	0.000463012
1403	Ciclev10024128m.g	| Symbols: | Rho termination factor | chr1:1892467-1894078 REVERSE LENGTH=401	scaffold_3	-	43355723	43355891	'7,4,4'	'9,14,4'	'0,0,0'	'3,3,64'	5.50E-06	0.000493143
4472	Ciclev10009869m.g	| Symbols: | unknown protein; LOCATED IN: chloroplast; Has 35333 Blast hits to 34131 proteins in 2444 species: Archae - 798; Bacteria - 22429; Metazoa - 974; Fungi - 991; Plants - 531; Viruses - 0; Other Eukaryotes - 9610 (source: NCBI BLink). | chr5:22514587-22515260 REVERSE LENGTH=143	scaffold_1	-	23110509	23110559	'153,243,84'	'0,0,1'	'354,74,121'	'16,4,10'	5.81E-06	0.000505365
4688	Ciclev10011841m.g	| Symbols: PSY | PHYTOENE SYNTHASE | chr5:5659839-5662087 REVERSE LENGTH=422	scaffold_6	-	21394920	21394971	'182,256,209'	'1,0,0'	'255,288,342'	'11,25,0'	5.78E-06	0.000505365
3403	Ciclev10004142m.g	| Symbols: INO80, ATINO80 | INO80 ortholog | chr3:21199612-21207635 FORWARD LENGTH=1507	scaffold_9	-	21072376	21072464	'85,19,20'	'8,3,3'	'12,30,620'	'1,3,0'	6.77E-06	0.000580363
572	Ciclev10031802m.g	| Symbols: | Galactose oxidase/kelch repeat superfamily protein | chr1:25277294-25278529 FORWARD LENGTH=376	scaffold_4	+	21385035	21385102	'13,8,3'	'3,2,1'	'36,29,148'	'1,0,0'	7.50E-06	0.000634057
2174	Ciclev10020221m.g	| Symbols: | CONTAINS InterPro DOMAIN/s: Endoribonuclease XendoU (InterPro:IPR018998); Has 943 Blast hits to 770 proteins in 162 species: Archae - 0; Bacteria - 61; Metazoa - 472; Fungi - 40; Plants - 78; Viruses - 35; Other Eukaryotes - 257 (source: NCBI BLink). | chr4:9610164-9612513 REVERSE LENGTH=434	scaffold_3	+	4626470	4626527	'377,261,158'	'7,11,2'	'191,216,734'	'0,0,0'	8.53E-06	0.000710862
4396	Ciclev10013912m.g	| Symbols: | ubiquitin-protein ligases | chr2:15247894-15252800 FORWARD LENGTH=898	scaffold_6	+	20864753	20864822	'20,48,53'	'6,11,3'	'127,127,32'	'1,2,0'	9.44E-06	0.000775619
1885	Ciclev10012586m.g	| Symbols: | Peptidyl-tRNA hydrolase family protein | chr5:15303491-15305381 FORWARD LENGTH=250	scaffold_6	+	23081497	23081545	'47,59,39'	'0,0,0'	'64,26,3'	'11,12,0'	1.32E-05	0.001072288
1486	Ciclev10026133m.g	| Symbols: | Protein of unknown function (DUF1230) | chr5:26877667-26879465 REVERSE LENGTH=327	scaffold_7	-	3904183	3904219	'98,844,198'	'12,73,22'	'226,310,382'	'7,27,0'	1.47E-05	0.001170186
4605	Ciclev10018934m.g	| Symbols: | MIF4G domain-containing protein / MA3 domain-containing protein | chr5:5940131-5943952 REVERSE LENGTH=784	scaffold_3	-	41624695	41624795	'49,38,56'	'12,6,6'	'52,55,65'	'1,0,0'	1.48E-05	0.001170186
4280	Ciclev10032342m.g	| Symbols: SCL30, At-SCL30 | SC35-like splicing factor 30 | chr3:20561024-20563502 FORWARD LENGTH=262	scaffold_4	+	128484	128525	'569,949,1205'	'18,14,17'	'875,821,256'	'41,46,0'	1.57E-05	0.001222673
4890	Ciclev10012507m.g	| Symbols: | unknown protein; FUNCTIONS IN: molecular_function unknown; LOCATED IN: chloroplast; EXPRESSED IN: 22 plant structures; EXPRESSED DURING: 13 growth stages; Has 172 Blast hits to 172 proteins in 58 species: Archae - 0; Bacteria - 116; Metazoa - 0; Fungi - 0; Plants - 32; Viruses - 0; Other Eukaryotes - 24 (source: NCBI BLink). | chr2:15482167-15483676 REVERSE LENGTH=256	scaffold_6	-	4004185	4004258	'265,292,390'	'1,2,1'	'447,174,248'	'15,5,9'	2.32E-05	0.001781034
1109	Ciclev10020399m.g	| Symbols: | UDP-Glycosyltransferase superfamily protein | chr1:29625859-29627941 REVERSE LENGTH=403	scaffold_3	-	32815095	32815289	'53,79,88'	'20,34,26'	'121,94,30'	'15,10,0'	2.56E-05	0.001935719
95	Ciclev10016330m.g	| Symbols: ZEU1, ATTMPK.1 | P-loop containing nucleoside triphosphate hydrolases superfamily protein | chr5:23971533-23972729 FORWARD LENGTH=263	scaffold_2	-	14212319	14212667	'108,154,158'	'10,20,31'	'204,119,79'	'4,9,0'	3.44E-05	0.002573372
2913	Ciclev10031658m.g	| Symbols: | Auxin efflux carrier family protein | chr1:28715384-28717289 FORWARD LENGTH=390	scaffold_4	+	19525243	19525323	'643,336,234'	'5,3,1'	'112,200,116'	'6,6,5'	3.67E-05	0.002711216
642	Ciclev10000612m.g	| Symbols: anac017, NAC017 | NAC domain containing protein 17 | chr1:12451729-12453914 FORWARD LENGTH=557	scaffold_5	+	39218980	39219091	'9,9,8'	'499,501,530'	'19,35,4'	'519,585,99'	4.42E-05	0.003223524
989	Ciclev10022669m.g	| Symbols: ATUBC2, UBC2 | ubiquiting-conjugating enzyme 2 | chr2:774271-775149 FORWARD LENGTH=152	scaffold_3	-	2223496	2223522	'104,125,97'	'0,1,0'	'63,50,2'	'5,5,0'	5.04E-05	0.003630244
4510	Ciclev10027163m.g_Ciclev10027515m.g	| Symbols: | uridylyltransferase-related | chr1:5773796-5776125 FORWARD LENGTH=290	scaffold_7	-	15448479	15448537	'1438,3245,2301'	'24,36,25'	'2464,1979,978'	'40,88,6'	5.49E-05	0.003906547
3175	Ciclev10001873m.g	| Symbols: ATBCA5, BCA5 | beta carbonic anhydrase 5 | chr4:16139406-16141363 FORWARD LENGTH=301	scaffold_5	+	35662128	35662181	'161,269,209'	'2,1,0'	'248,443,383'	'17,26,0'	6.60E-05	0.004635063
61	Ciclev10016113m.g	| Symbols: | ACT domain-containing protein | chr5:1368713-1371391 REVERSE LENGTH=301	scaffold_2	+	2938943	2938998	'527,387,386'	'2,0,0'	'202,167,159'	'0,1,12'	8.27E-05	0.005742134
5260	Ciclev10009277m.g	| Symbols: | tRNA (guanine-N-7) methyltransferase | chr5:8533897-8534652 REVERSE LENGTH=251	scaffold_1	+	290223	291091	'247,113,70'	'0,0,1'	'38,36,10'	'0,0,5'	8.97E-05	0.006154599
3205	Ciclev10012469m.g	| Symbols: UBC22, ATUBC22 | ubiquitin-conjugating enzyme 22 | chr5:1498727-1499972 REVERSE LENGTH=251	scaffold_6	-	21570481	21570558	'26,7,8'	'141,93,60'	'9,10,48'	'36,25,30'	9.13E-05	0.006188845
722	Ciclev10012505m.g	| Symbols: ENH1 | rubredoxin family protein | chr5:5649335-5650975 FORWARD LENGTH=271	scaffold_6	-	5909408	5909477	'3,12,7'	'1,0,0'	'628,529,372'	'0,2,0'	9.34E-05	0.006257743
653	Ciclev10000418m.g	| Symbols: | CONTAINS InterPro DOMAIN/s: Streptomyces cyclase/dehydrase (InterPro:IPR005031); BEST Arabidopsis thaliana protein match is: Polyketide cyclase / dehydrase and lipid transport protein (TAIR:AT4G01650.1); Has 30201 Blast hits to 17322 proteins in 780 species: Archae - 12; Bacteria - 1396; Metazoa - 17338; Fungi - 3422; Plants - 5037; Viruses - 0; Other Eukaryotes - 2996 (source: NCBI …	scaffold_5	+	7295380	7295453	'412,802,559'	'1,3,0'	'650,697,586'	'2,30,0'	9.79E-05	0.00649108
1992	Ciclev10017092m.g	| Symbols: | Nucleic acid-binding, OB-fold-like protein | chr2:1574802-1575239 REVERSE LENGTH=145	scaffold_2	+	23336148	23336723	'249,244,181'	'7,15,4'	'198,182,216'	'0,2,0'	0.000126799	0.008308869
27	Ciclev10012214m.g	| Symbols: | NAD(P)-linked oxidoreductase superfamily protein | chr2:15834888-15836659 FORWARD LENGTH=315	scaffold_6	+	14775987	14776075	'198,411,284'	'0,1,5'	'230,206,155'	'10,13,0'	0.000133041	0.008621081
3188	Ciclev10025265m.g	| Symbols: MED8 | mediator subunit 8 | chr2:905978-908792 FORWARD LENGTH=524	scaffold_7	+	16292749	16292794	'140,168,162'	'10,7,4'	'142,196,181'	'0,2,0'	0.000141755	0.009084804
1683	Ciclev10022254m.g	| Symbols: | FUNCTIONS IN: molecular_function unknown; INVOLVED IN: protein folding, protein transport; LOCATED IN: chloroplast; EXPRESSED IN: 23 plant structures; EXPRESSED DURING: 13 growth stages; CONTAINS InterPro DOMAIN/s: Trigger factor, ribosome-binding, bacterial (InterPro:IPR008881); Has 35333 Blast hits to 34131 proteins in 2444 species: Archae - 798; Bacteria - 22429; Metazoa - 974; Fu…	scaffold_3	-	36973054	36973098	'168,234,131'	'1,2,2'	'184,91,213'	'3,2,23'	0.000156177	0.00990024
3483	Ciclev10011680m.g	| Symbols: PTB, ATPTB1, PTB1 | polypyrimidine tract-binding protein 1 | chr3:51732-54344 FORWARD LENGTH=399	scaffold_6	-	25041064	25041150	'26,18,28'	'82,98,82'	'85,76,19'	'71,64,64'	0.000163335	0.010242715
5674	Ciclev10015269m.g	| Symbols: ATHSFA1D, HSFA1D | heat shock transcription factor A1D | chr1:11657265-11660234 REVERSE LENGTH=485	scaffold_2	+	1188563	1188636	'2,0,0'	'21,14,8'	'11,5,27'	'9,19,17'	0.000166264	0.010315454
4944	Ciclev10009335m.g	| Symbols: | S-adenosyl-L-methionine-dependent methyltransferases superfamily protein | chr4:13284179-13285146 FORWARD LENGTH=232	scaffold_1	-	8671815	8671960	'46,109,108'	'1,8,9'	'207,213,254'	'6,4,0'	0.000169873	0.010428384
5059	Ciclev10027326m.g	'not assigned.unknown'	scaffold_7	+	19093997	19094077	'34,29,35'	'68,155,156'	'34,13,39'	'46,35,31'	0.000171909	0.010443501
44	Ciclev10025367m.g	| Symbols: SQE3 | squalene epoxidase 3 | chr4:17744085-17746426 FORWARD LENGTH=525	scaffold_7	+	4407406	4407518	'350,214,103'	'0,0,0'	'41,116,151'	'1,1,7'	0.000174957	0.010519042
1739	Ciclev10028566m.g	| Symbols: | NAD(P)-linked oxidoreductase superfamily protein | chr2:11803981-11805965 REVERSE LENGTH=384	scaffold_8	+	20082577	20082657	'1114,1726,1633'	'73,132,102'	'1802,1364,213'	'192,145,23'	0.000186293	0.011086341
5682	Ciclev10014448m.g	| Symbols: | Esterase/lipase/thioesterase family protein | chr5:16455312-16459198 REVERSE LENGTH=684	scaffold_2	+	12631577	12631682	'139,55,55'	'13,6,3'	'21,46,173'	'0,1,0'	0.000212915	0.012417224
771	Ciclev10011248m.g	| Symbols: | protein kinase family protein / protein phosphatase 2C ( PP2C) family protein | chr2:17053747-17057108 REVERSE LENGTH=658	scaffold_6	-	21810068	21810136	'17,13,11'	'4,5,4'	'13,16,54'	'1,0,0'	0.000211562	0.012417224
1879	Ciclev10005896m.g	| Symbols: | unknown protein; Has 2026 Blast hits to 792 proteins in 129 species: Archae - 2; Bacteria - 12; Metazoa - 1126; Fungi - 267; Plants - 292; Viruses - 0; Other Eukaryotes - 327 (source: NCBI BLink). | chr5:6153924-6155877 FORWARD LENGTH=168	scaffold_9	+	1978475	1978534	'132,393,474'	'1,1,3'	'615,361,101'	'23,8,0'	0.000222861	0.012868551
5381	Ciclev10003654m.g	| Symbols: | Protein kinase superfamily protein | chr4:10454770-10457468 REVERSE LENGTH=461	scaffold_5	-	24464009	24464073	'25,25,11'	'93,91,57'	'19,14,212'	'102,110,1771'	0.000243366	0.013914818
5838	Ciclev10011946m.g	| Symbols: | 4'-phosphopantetheinyl transferase superfamily | chr3:3610261-3612094 REVERSE LENGTH=300	scaffold_6	+	20387888	20388018	'33,51,48'	'0,0,0'	'68,62,42'	'6,20,4'	0.000261912	0.014829828
4903	Ciclev10011105m.g	| Symbols: CPL2 | carboxyl-terminal domain (ctd) phosphatase-like 2 | chr5:107943-112143 REVERSE LENGTH=774	scaffold_6	-	16160067	16160316	'43,49,53'	'112,117,147'	'70,54,43'	'130,58,53'	0.000280287	0.015717653
2191	Ciclev10032495m.g	| Symbols: TTN5, HAL, ARL2, ATARLC1 | ADP-ribosylation factor family protein | chr2:7988335-7989374 FORWARD LENGTH=185	scaffold_4	+	18796526	18796593	'97,77,52'	'3,1,0'	'50,62,40'	'10,11,1'	0.000293632	0.016309154
3189	Ciclev10025265m.g	| Symbols: MED8 | mediator subunit 8 | chr2:905978-908792 FORWARD LENGTH=524	scaffold_7	+	16292743	16292794	'169,201,203'	'10,7,4'	'159,233,191'	'0,2,0'	0.000305097	0.016786109
3811	Ciclev10029525m.g	| Symbols: NF-YB11 | nuclear factor Y, subunit B11 | chr2:11745196-11746375 REVERSE LENGTH=275	scaffold_8	-	19500198	19500301	'0,2,2'	'76,107,100'	'10,5,7'	'69,59,106'	0.000316771	0.01726551
1342	Ciclev10008752m.g	| Symbols: | RNI-like superfamily protein | chr4:13548813-13550644 REVERSE LENGTH=343	scaffold_1	+	22393083	22393228	'368,305,221'	'2,0,2'	'151,195,28'	'7,5,0'	0.000323135	0.01735451
2735	Ciclev10004340m.g	| Symbols: | P-loop containing nucleoside triphosphate hydrolases superfamily protein | chr3:5738020-5743042 REVERSE LENGTH=826	scaffold_9	+	7503482	7503868	'52,61,43'	'0,0,0'	'63,82,70'	'36,57,0'	0.000324356	0.01735451
613	Ciclev10023247m.g	| Symbols: | unknown protein; FUNCTIONS IN: molecular_function unknown; INVOLVED IN: biological_process unknown; LOCATED IN: mitochondrion; EXPRESSED IN: 23 plant structures; EXPRESSED DURING: 13 growth stages; Has 30 Blast hits to 30 proteins in 11 species: Archae - 0; Bacteria - 0; Metazoa - 0; Fungi - 0; Plants - 30; Viruses - 0; Other Eukaryotes - 0 (source: NCBI BLink). | chr2:18136444-18136…	scaffold_3	-	27989798	27989943	'11,10,8'	'196,223,158'	'0,0,0'	'133,148,109'	0.000338582	0.017950988
1293	Ciclev10021889m.g	| Symbols: NDPK2, NDPK1A, NDPK IA IA, NDPK IA, ATNDPK2 | nucleoside diphosphate kinase 2 | chr5:25372122-25373838 REVERSE LENGTH=231	scaffold_3	-	4119192	4119279	'127,267,221'	'4,5,4'	'467,325,535'	'0,4,0'	0.000348479	0.018309256
2457	Ciclev10021587m.g_Ciclev10022203m.g	| Symbols: | S-adenosyl-L-methionine-dependent methyltransferases superfamily protein | chr1:5687994-5691101 FORWARD LENGTH=521	scaffold_3	-	10471938	10472144	'335,352,429'	'0,0,0'	'254,188,80'	'2,7,0'	0.000372284	0.019385371
392	Ciclev10009149m.g	| Symbols: CcdA | cytochrome c biogenesis protein family | chr5:22051097-22053923 FORWARD LENGTH=354	scaffold_1	-	18693320	18693352	'328,314,160'	'12,21,11'	'175,177,64'	'23,25,4'	0.000379718	0.019597506
1126	Ciclev10001194m.g	| Symbols: TAPX | thylakoidal ascorbate peroxidase | chr1:29117688-29120046 FORWARD LENGTH=426	scaffold_5	-	37517435	37517496	'97,153,108'	'0,0,0'	'249,185,412'	'1,0,55'	0.000391278	0.020016965
94	Ciclev10016330m.g	| Symbols: ZEU1, ATTMPK.1 | P-loop containing nucleoside triphosphate hydrolases superfamily protein | chr5:23971533-23972729 FORWARD LENGTH=263	scaffold_2	-	14212319	14212667	'108,152,154'	'10,13,9'	'198,116,64'	'3,3,0'	0.000407807	0.020681126
4340	Ciclev10019785m.g	| Symbols: | 2-oxoglutarate (2OG) and Fe(II)-dependent oxygenase superfamily protein | chr3:4130242-4131912 REVERSE LENGTH=474	scaffold_3	+	10954325	10954396	'29,40,77'	'44,44,40'	'41,36,0'	'81,72,15'	0.000424174	0.021325703
4827	Ciclev10022132m.g	| Symbols: | Putative thiol-disulphide oxidoreductase DCC | chr5:20371916-20373172 FORWARD LENGTH=214	scaffold_3	-	2792761	2792904	'93,158,69'	'3,2,4'	'127,87,952'	'2,3,0'	0.000503812	0.025113084
4946	Ciclev10009335m.g	| Symbols: | S-adenosyl-L-methionine-dependent methyltransferases superfamily protein | chr4:13284179-13285146 FORWARD LENGTH=232	scaffold_1	-	8671815	8671931	'28,80,66'	'1,8,9'	'181,189,177'	'6,4,0'	0.000528992	0.026144741
3575	Ciclev10028228m.g	| Symbols: | Arabidopsis phospholipase-like protein (PEARLI 4) family | chr4:16712660-16713987 REVERSE LENGTH=386	scaffold_8	+	925556	925721	'39,34,26'	'3,1,1'	'33,32,387'	'0,1,0'	0.000572026	0.028034082
158	Ciclev10013346m.g	| Symbols: | DNA-binding bromodomain-containing protein | chr1:7164537-7167933 REVERSE LENGTH=652	scaffold_6	-	17892998	17893132	'74,85,59'	'11,9,12'	'40,3,71'	'25,4,26'	0.000603805	0.028863851
1686	Ciclev10032956m.g	| Symbols: EIF-5A, ELF5A-1, ATELF5A-1, EIF5A | eukaryotic elongation factor 5A-1 | chr1:4773631-4774668 FORWARD LENGTH=158	scaffold_4	-	24242203	24242260	'2419,3133,2847'	'39,28,15'	'3865,3593,276'	'34,106,0'	0.000594445	0.028863851
3223	Ciclev10012434m.g	| Symbols: APE1 | acclimation of photosynthesis to environment | chr5:15473285-15475497 REVERSE LENGTH=286	scaffold_6	+	23345539	23345593	'94,197,163'	'0,0,0'	'162,104,202'	'12,4,0'	0.000602232	0.028863851
5376	Ciclev10020238m.g	| Symbols: | Transducin/WD40 repeat-like superfamily protein | chr1:10255355-10258238 FORWARD LENGTH=468	scaffold_3	+	4230198	4230254	'79,151,106'	'2,5,4'	'279,252,113'	'36,20,13'	0.000618029	0.029303615
5179	Ciclev10002303m.g	| Symbols: | unknown protein; INVOLVED IN: biological_process unknown; LOCATED IN: chloroplast; EXPRESSED IN: 22 plant structures; EXPRESSED DURING: 13 growth stages; CONTAINS InterPro DOMAIN/s: Uncharacterised protein family UPF0047 (InterPro:IPR001602); Has 3800 Blast hits to 3784 proteins in 1137 species: Archae - 215; Bacteria - 2154; Metazoa - 42; Fungi - 99; Plants - 99; Viruses - 0; Other …	scaffold_5	+	43188503	43188555	'32,31,49'	'40,96,55'	'42,23,0'	'100,118,45'	0.000705691	0.033190225
5558	Ciclev10023109m.g	'not assigned.unknown'	scaffold_3	+	10151837	10152100	'1,0,5'	'35,45,46'	'13,6,3'	'32,39,19'	0.000842066	0.039287426
5384	Ciclev10031014m.g	| Symbols: CCD1, ATCCD1, ATNCED1, NCED1 | carotenoid cleavage dioxygenase 1 | chr3:23452940-23455896 FORWARD LENGTH=538	scaffold_4	+	25504501	25504625	'282,472,472'	'11,19,25'	'493,308,1305'	'18,18,3'	0.000887936	0.041098744
921	Ciclev10003828m.g	| Symbols: ERCC1, UVR7 | nucleotide repair protein, putative | chr3:1479591-1481823 FORWARD LENGTH=410	scaffold_5	+	32626126	32626226	'16,20,11'	'3,1,1'	'32,40,8'	'19,22,7'	0.000917433	0.042129699
2327	Ciclev10008034m.g	| Symbols: | Translation elongation factor EF1A/initiation factor IF2gamma family protein | chr1:6214236-6218211 REVERSE LENGTH=532	scaffold_1	+	14717107	14717158	'569,1054,1196'	'23,67,26'	'1268,1084,782'	'55,143,31'	0.000943049	0.042967692
4261	Ciclev10012366m.g	'not assigned.no ontology'	scaffold_6	+	24227991	24228054	'604,722,799'	'12,6,9'	'1201,1103,303'	'0,2,0'	0.000986815	0.044613203
4711	Ciclev10007317m.g	| Symbols: | Protein kinase superfamily protein | chr1:6249126-6253835 FORWARD LENGTH=992	scaffold_1	-	14111347	14111397	'83,84,138'	'8,6,5'	'173,96,127'	'28,38,11'	0.000995792	0.044672743
2723	Ciclev10012367m.g	| Symbols: | NAD(P)-binding Rossmann-fold superfamily protein | chr5:3390822-3392947 REVERSE LENGTH=287	scaffold_6	+	23524374	23524430	'65,57,46'	'1,7,5'	'86,35,88'	'0,0,0'	0.001056137	0.047018264
2812	Ciclev10000657m.g	| Symbols: | Endomembrane protein 70 protein family | chr1:5037669-5040199 FORWARD LENGTH=592	scaffold_5	-	481787	481828	'397,72,43'	'0,0,0'	'16,28,122'	'0,1,5'	0.001102417	0.048340593
5114	Ciclev10014587m.g	| Symbols: TDP1 | tyrosyl-DNA phosphodiesterase-related | chr5:4926300-4929307 REVERSE LENGTH=605	scaffold_2	-	32260778	32260855	'213,138,76'	'5,2,3'	'71,70,89'	'5,7,8'	0.00110104	0.048340593
4301	Ciclev10020130m.g	| Symbols: EPR1, RVE7 | Homeodomain-like superfamily protein | chr1:6306196-6307640 REVERSE LENGTH=346	scaffold_3	-	16080565	16080627	'445,447,204'	'8,5,1'	'60,181,1251'	'4,29,9'	0.001125883	0.049001101
Table S3-II. Differential gene splicing (Alternative 5' splice site, A5SS) identified using rMAST
ID	GeneID		chr	strand	longExonStart_0base	longExonEnd	shortES	shortEE	'IJC_SAMPLE_1'	'SJC_SAMPLE_1'	'IJC_SAMPLE_2'	'SJC_SAMPLE_2'	PValue	FDR
115	Ciclev10001685m.g	| Symbols: APX4, TL29 | ascorbate peroxidase 4 | chr4:5777502-5779338 REVERSE LENGTH=349	scaffold_5	+	36097456	36097587	36097456	36097548	'232,428,387'	'0,0,0'	'221,194,233'	'17,14,29'	0	0
163	Ciclev10011038m.g	| Symbols: | ARM repeat superfamily protein | chr5:1938781-1944197 FORWARD LENGTH=877	scaffold_6	+	19922313	19922526	19922313	19922456	'46,64,59'	'21,28,19'	'13,26,37'	'110,159,104'	0	0
334	Ciclev10002925m.g	'not assigned.unknown'	scaffold_5	+	34520798	34520910	34520798	34520880	'98,44,53'	'428,567,222'	'19,48,15'	'407,1011,833'	0	0
335	Ciclev10021646m.g	| Symbols: SRp34a, SR34a, At-SR34a | SER/ARG-rich protein 34A | chr3:18332668-18334829 FORWARD LENGTH=300	scaffold_3	+	13392859	13394004	13392859	13393029	'93,75,75'	'1,1,2'	'96,121,32'	'84,84,21'	0	0
892	Ciclev10019894m.g	| Symbols: | Protein kinase protein with tetratricopeptide repeat domain | chr1:23556015-23558403 FORWARD LENGTH=487	scaffold_3	+	2035152	2035434	2035152	2035412	'11,21,27'	'1,10,8'	'3,4,2'	'59,62,11'	0	0
212	Ciclev10011312m.g	| Symbols: CYP97A3, LUT5 | cytochrome P450, family 97, subfamily A, polypeptide 3 | chr1:11396440-11399470 FORWARD LENGTH=595	scaffold_6	-	6833046	6833128	6833073	6833128	'127,136,126'	'118,45,26'	'159,156,27'	'0,0,0'	6.66E-16	1.08E-13
415	Ciclev10012305m.g	| Symbols: SINAT2 | seven in absentia of Arabidopsis 2 | chr3:21489612-21491085 FORWARD LENGTH=308	scaffold_6	+	19093055	19093251	19093055	19093242	'22,20,8'	'21,15,7'	'0,0,0'	'13,12,46'	3.03E-13	4.22E-11
916	Ciclev10005301m.g	| Symbols: | Protein phosphatase 2C family protein | chr5:21549228-21552132 FORWARD LENGTH=420	scaffold_9	+	30172956	30173357	30172956	30173125	'6,2,4'	'172,145,82'	'20,13,44'	'90,96,100'	1.03E-12	1.25E-10
391	Ciclev10022229m.g	| Symbols: ATHAL3A, HAL3A, HAL3, ATHAL3 | HAL3-like protein A | chr3:6167883-6168629 REVERSE LENGTH=209	scaffold_3	+	4004147	4005098	4004147	4004549	'26,14,9'	'72,44,18'	'2,6,8'	'89,162,73'	2.46E-11	2.66E-09
970	Ciclev10032020m.g	| Symbols: BIM2 | BES1-interacting Myc-like protein 2 | chr1:25941804-25943599 FORWARD LENGTH=311	scaffold_4	+	20369944	20370112	20369944	20370074	'9,16,16'	'141,195,256'	'59,51,62'	'277,254,175'	9.54E-11	9.29E-09
543	Ciclev10011800m.g	| Symbols: ATGTF2H2, GTF2H2 | general transcription factor II H2 | chr1:1448913-1450852 REVERSE LENGTH=421	scaffold_6	+	5891088	5891716	5891088	5891240	'621,507,582'	'8,12,4'	'136,95,218'	'32,30,6'	1.91E-10	1.69E-08
49	Ciclev10012475m.g	| Symbols: | Ubiquitin system component Cue protein | chr5:12077014-12078396 FORWARD LENGTH=265	scaffold_6	+	13209403	13209569	13209403	13209530	'110,118,77'	'51,54,70'	'51,59,51'	'113,129,100'	3.37E-10	2.74E-08
544	Ciclev10011800m.g	| Symbols: ATGTF2H2, GTF2H2 | general transcription factor II H2 | chr1:1448913-1450852 REVERSE LENGTH=421	scaffold_6	+	5891088	5891864	5891088	5891240	'618,488,553'	'8,12,4'	'129,93,220'	'32,30,6'	4.21E-10	3.15E-08
433	Ciclev10011430m.g	| Symbols: GLT1, PGLCT | plastidic GLC translocator | chr5:5272904-5275678 FORWARD LENGTH=546	scaffold_6	-	23071794	23072126	23071818	23072126	'174,141,62'	'98,65,48'	'118,129,204'	'28,25,10'	1.53E-09	1.06E-07
92	Ciclev10014969m.g	| Symbols: | B-box zinc finger family protein | chr1:25559384-25561004 FORWARD LENGTH=356	scaffold_2	-	28650986	28651644	28651010	28651644	'0,0,0'	'28,12,13'	'13,8,8'	'5,4,0'	2.64E-09	1.71E-07
756	Ciclev10004660m.g	| Symbols: MPK16 | mitogen-activated protein kinase 16 | chr5:6345096-6347676 REVERSE LENGTH=567	scaffold_9	-	2734302	2734463	2734311	2734463	'11,9,16'	'42,55,46'	'4,6,17'	'137,155,239'	2.48E-08	1.51E-06
289	Ciclev10004696m.g	| Symbols: | Arabidopsis thaliana protein of unknown function (DUF821) | chr5:8038126-8040741 FORWARD LENGTH=542	scaffold_9	+	28974275	28975257	28974275	28974872	'4,2,1'	'273,76,91'	'10,8,5'	'54,34,62'	3.90E-08	2.11E-06
862	Ciclev10004547m.g	| Symbols: LPD1, ptlpd1 | lipoamide dehydrogenase 1 | chr3:5786508-5790383 REVERSE LENGTH=623	scaffold_9	+	987320	988206	987320	987958	'3,7,6'	'167,99,38'	'14,5,33'	'24,29,115'	3.71E-08	2.11E-06
361	Ciclev10006302m.g	| Symbols: | cAMP-regulated phosphoprotein 19-related protein | chr4:9142663-9144356 REVERSE LENGTH=102	scaffold_9	+	1067471	1067888	1067471	1067705	'66,26,54'	'761,977,767'	'19,11,0'	'698,331,711'	4.55E-08	2.31E-06
908	Ciclev10011645m.g	| Symbols: | Mitochondrial ATP synthase D chain-related protein | chr2:16138838-16142371 FORWARD LENGTH=482	scaffold_6	+	17763362	17763413	17763362	17763407	'15,23,18'	'16,26,28'	'0,0,0'	'22,20,8'	4.73E-08	2.31E-06
905	Ciclev10014098m.g	| Symbols: | hydrolases, acting on ester bonds | chr3:10095956-10102087 FORWARD LENGTH=1121	scaffold_2	+	14597645	14597802	14597645	14597799	'150,64,63'	'2,0,0'	'41,21,25'	'17,12,0'	6.92E-08	3.21E-06
678	Ciclev10009089m.g	| Symbols: | zinc finger protein-related | chr5:22192607-22194260 REVERSE LENGTH=472	scaffold_1	+	23078006	23079029	23078006	23078830	'23,34,37'	'277,623,251'	'27,0,9'	'347,63,1021'	1.07E-07	4.72E-06
857	Ciclev10011105m.g	| Symbols: CPL2 | carboxyl-terminal domain (ctd) phosphatase-like 2 | chr5:107943-112143 REVERSE LENGTH=774	scaffold_6	-	16160404	16160611	16160534	16160611	'112,117,147'	'48,81,61'	'130,58,53'	'22,8,3'	4.21E-07	1.78E-05
834	Ciclev10022710m.g	| Symbols: UBC28 | ubiquitin-conjugating enzyme 28 | chr1:23833792-23835220 FORWARD LENGTH=148	scaffold_3	-	1185681	1187030	1186633	1187030	'288,327,442'	'1451,1996,1578'	'487,240,55'	'2570,2494,611'	5.45E-07	2.21E-05
655	Ciclev10018970m.g	| Symbols: ORP2A | OSBP(oxysterol binding protein)-related protein 2A | chr4:11860969-11866108 REVERSE LENGTH=721	scaffold_3	+	5781600	5781703	5781600	5781697	'0,0,0'	'63,48,46'	'6,7,16'	'18,13,123'	1.01E-06	3.93E-05
824	Ciclev10029307m.g	| Symbols: MEE59 | maternal effect embryo arrest 59 | chr4:17554805-17555498 FORWARD LENGTH=173	scaffold_8	+	24159344	24159590	24159344	24159572	'77,32,91'	'3062,1184,2828'	'185,88,3'	'13820,5440,94'	1.23E-06	4.61E-05
197	Ciclev10032916m.g	| Symbols: UBC7, ATUBC7 | ubiquitin carrier protein 7 | chr5:23919868-23921304 REVERSE LENGTH=203	scaffold_4	+	2768280	2768917	2768280	2768381	'123,125,111'	'333,527,295'	'178,167,83'	'289,349,158'	8.55E-06	0.000308284
397	Ciclev10019265m.g	| Symbols: CER1 | Fatty acid hydroxylase superfamily | chr1:418818-422154 FORWARD LENGTH=625	scaffold_3	-	50865240	50865779	50865555	50865779	'460,156,155'	'0,0,0'	'42,22,49'	'0,0,5'	2.05E-05	0.000713365
602	Ciclev10020154m.g	| Symbols: | UDP-Glycosyltransferase superfamily protein | chr3:2218120-2221590 REVERSE LENGTH=637	scaffold_3	+	42488516	42488944	42488516	42488854	'60,22,16'	'16,7,8'	'36,40,147'	'0,3,11'	2.24E-05	0.00075396
771	Ciclev10019785m.g	| Symbols: | 2-oxoglutarate (2OG) and Fe(II)-dependent oxygenase superfamily protein | chr3:4130242-4131912 REVERSE LENGTH=474	scaffold_3	+	10951563	10954396	10951563	10954093	'101,120,162'	'44,44,40'	'96,105,0'	'81,72,15'	2.36E-05	0.000765349
210	Ciclev10024430m.g	| Symbols: | unknown protein; FUNCTIONS IN: molecular_function unknown; INVOLVED IN: biological_process unknown; LOCATED IN: chloroplast; EXPRESSED IN: 20 plant structures; EXPRESSED DURING: 13 growth stages; CONTAINS InterPro DOMAIN/s: Protein of unknown function DUF2499 (InterPro:IPR019634); Has 319 Blast hits to 317 proteins in 103 species: Archae - 0; Bacteria - 147; Metazoa - 0; Fungi - 0; P…	scaffold_3	-	6420769	6420943	6420906	6420943	'45,68,45'	'18,29,26'	'226,139,68'	'41,13,0'	2.64E-05	0.000828973
948	Ciclev10020238m.g	| Symbols: | Transducin/WD40 repeat-like superfamily protein | chr1:10255355-10258238 FORWARD LENGTH=468	scaffold_3	+	4229184	4230254	4229184	4230074	'42,77,40'	'2,5,4'	'77,96,29'	'36,20,13'	2.78E-05	0.000845532
195	Ciclev10019185m.g	| Symbols: | endoribonucleases | chr3:1193988-1197320 REVERSE LENGTH=718	scaffold_3	-	34304537	34304921	34304566	34304921	'0,0,0'	'54,55,47'	'7,12,9'	'94,74,37'	2.99E-05	0.000882988
107	Ciclev10025094m.g	| Symbols: TRFL6 | TRF-like 6 | chr1:27350253-27353483 FORWARD LENGTH=630	scaffold_7	-	6987340	6987420	6987361	6987420	'0,0,0'	'129,52,29'	'0,0,8'	'16,15,12'	4.29E-05	0.001228275
775	Ciclev10016417m.g	| Symbols: | RING/U-box superfamily protein | chr5:3980485-3982093 REVERSE LENGTH=254	scaffold_2	+	7944949	7945080	7944949	7945061	'463,395,425'	'19,18,8'	'260,439,107'	'21,24,22'	4.85E-05	0.001349786
299	Ciclev10022301m.g	| Symbols: | Protein of unknown function (DUF962) | chr1:27979208-27980371 REVERSE LENGTH=208	scaffold_3	+	7367247	7367472	7367247	7367310	'1,1,0'	'0,0,1'	'842,698,28'	'0,0,0'	6.51E-05	0.001760461
129	Ciclev10015550m.g	| Symbols: | alpha/beta-Hydrolases superfamily protein | chr5:6709976-6711662 REVERSE LENGTH=359	scaffold_2	+	412763	412908	412763	412856	'127,181,137'	'60,71,79'	'157,156,341'	'41,41,87'	7.72E-05	0.001978084
984	Ciclev10018411m.g	| Symbols: FAR1 | FRS (FAR1 Related Sequences) transcription factor family | chr4:8614806-8617870 FORWARD LENGTH=827	scaffold_2	+	29947996	29948083	29947996	29948052	'2,2,1'	'3,2,1'	'0,0,0'	'3,6,45'	7.66E-05	0.001978084
731	Ciclev10022027m.g	| Symbols: | unknown protein; BEST Arabidopsis thaliana protein match is: unknown protein (TAIR:AT1G19330.2); Has 104 Blast hits to 104 proteins in 22 species: Archae - 0; Bacteria - 0; Metazoa - 0; Fungi - 0; Plants - 104; Viruses - 0; Other Eukaryotes - 0 (source: NCBI BLink). | chr1:28181481-28183285 REVERSE LENGTH=242	scaffold_3	+	1678139	1678371	1678139	1678276	'15,16,20'	'116,135,151'	'54,33,42'	'176,132,158'	9.15E-05	0.002227764
982	Ciclev10026210m.g	| Symbols: XTH6 | xyloglucan endotransglucosylase/hydrolase 6 | chr5:26299080-26300290 FORWARD LENGTH=292	scaffold_7	-	4532411	4533340	4532684	4533340	'2378,3250,1298'	'10,18,10'	'966,5678,3548'	'24,61,37'	9.14E-05	0.002227764
486	Ciclev10033256m.g	| Symbols: | unknown protein; Has 25 Blast hits to 25 proteins in 9 species: Archae - 0; Bacteria - 0; Metazoa - 0; Fungi - 0; Plants - 25; Viruses - 0; Other Eukaryotes - 0 (source: NCBI BLink). | chr1:1823347-1823670 FORWARD LENGTH=78	scaffold_4	+	13582829	13583082	13582829	13583055	'2,1,0'	'75,66,38'	'7,4,38'	'83,38,32'	0.00014617	0.00347243
773	Ciclev10026798m.g	| Symbols: ELF4-L4 | ELF4-like 4 | chr1:5997932-5998276 FORWARD LENGTH=114	scaffold_7	-	7004402	7004692	7004410	7004692	'0,0,0'	'24,24,18'	'4,5,33'	'21,24,90'	0.000167876	0.003893115
209	Ciclev10011099m.g	| Symbols: TKI1 | TSL-kinase interacting protein 1 | chr2:15523552-15527245 FORWARD LENGTH=741	scaffold_6	+	2646853	2647264	2646853	2647240	'109,175,206'	'100,120,136'	'328,372,85'	'140,161,15'	0.000184694	0.004183536
765	Ciclev10002686m.g	| Symbols: | Thioredoxin superfamily protein | chr1:2380214-2381127 FORWARD LENGTH=204	scaffold_5	-	40186585	40187309	40186832	40187309	'6,25,25'	'69,224,199'	'62,46,37'	'271,185,169'	0.00019027	0.004211885
70	Ciclev10004959m.g	| Symbols: UXS2, ATUXS2 | NAD(P)-binding Rossmann-fold superfamily protein | chr3:23232539-23235353 FORWARD LENGTH=445	scaffold_9	-	1701507	1702169	1702094	1702169	'42,19,22'	'312,251,180'	'0,0,0'	'47,13,86'	0.00024657	0.005336861
67	Ciclev10020467m.g	| Symbols: | translation elongation factor Ts (EF-Ts), putative | chr4:6778066-6779934 FORWARD LENGTH=395	scaffold_3	+	41878267	41878403	41878267	41878356	'9,11,9'	'85,87,77'	'1,7,0'	'130,128,44'	0.000307094	0.006432103
796	Ciclev10021522m.g	| Symbols: VAM3, ATVAM3, SYP22, ATSYP22, SGR3 | Syntaxin/t-SNARE family protein | chr5:19012342-19013795 REVERSE LENGTH=268	scaffold_3	+	40123253	40123411	40123253	40123353	'975,1419,1451'	'18,19,32'	'1572,1378,412'	'58,45,12'	0.000310379	0.006432103
134	Ciclev10012680m.g	'not assigned.unknown'	scaffold_6	-	16293210	16293376	16293234	16293376	'16,29,12'	'41,78,49'	'15,9,18'	'15,8,23'	0.000338665	0.006872074
1015	Ciclev10022933m.g	| Symbols: | unknown protein; Has 28 Blast hits to 28 proteins in 11 species: Archae - 0; Bacteria - 0; Metazoa - 0; Fungi - 0; Plants - 28; Viruses - 0; Other Eukaryotes - 0 (source: NCBI BLink). | chr2:9083191-9083687 FORWARD LENGTH=93	scaffold_3	-	21082881	21084233	21084181	21084233	'3,7,5'	'50,85,54'	'0,0,0'	'86,94,71'	0.000388154	0.00771556
665	Ciclev10019859m.g	| Symbols: | 6-phosphogluconate dehydrogenase family protein | chr1:23825549-23827012 REVERSE LENGTH=487	scaffold_3	+	1218662	1220574	1218662	1220381	'26,33,41'	'27,40,23'	'54,36,21'	'10,3,10'	0.000495033	0.009643248
498	Ciclev10015702m.g	| Symbols: ATGA2OX8, GA2OX8 | gibberellin 2-oxidase 8 | chr4:11302751-11306601 FORWARD LENGTH=338	scaffold_2	+	32272784	32275284	32272784	32272852	'3282,2170,1709'	'0,1,1'	'720,133,585'	'0,0,15'	0.000505225	0.009648801
965	Ciclev10007753m.g	| Symbols: | signal recognition particle receptor alpha subunit family protein | chr4:14938142-14940600 REVERSE LENGTH=634	scaffold_1	+	28373834	28374066	28373834	28373983	'50,18,15'	'2,0,2'	'17,13,75'	'8,5,23'	0.000628725	0.011776507
19	Ciclev10000172m.g	| Symbols: | Ubiquitin-like superfamily protein | chr5:16872962-16877455 FORWARD LENGTH=879	scaffold_5	-	42463211	42463541	42463298	42463541	'87,104,63'	'32,19,14'	'64,106,93'	'7,11,7'	0.000751999	0.013819759
1000	Ciclev10002056m.g	| Symbols: ZIM, GATA25 | GATA-type zinc finger protein with TIFY domain | chr4:12645785-12647734 FORWARD LENGTH=309	scaffold_5	-	35450412	35450875	35450769	35450875	'6,4,6'	'54,89,81'	'1,3,0'	'154,175,24'	0.000872339	0.015734412
468	Ciclev10013072m.g	| Symbols: CDC25, ARATH;CDC25, ACR2 | Rhodanese/Cell cycle control phosphatase superfamily protein | chr5:862592-863949 FORWARD LENGTH=146	scaffold_6	+	1715682	1715821	1715682	1715776	'256,402,343'	'51,69,40'	'350,256,204'	'99,79,39'	0.000995207	0.017624209
336	Ciclev10019696m.g	| Symbols: GSH1 | glutamate-cysteine ligase | chr4:12103458-12106751 REVERSE LENGTH=522	scaffold_3	+	1885859	1886052	1885859	1885952	'22,47,36'	'305,325,252'	'81,86,44'	'393,342,328'	0.001046243	0.01819715
140	Ciclev10004168m.g	| Symbols: | COP1-interacting protein-related | chr5:17379883-17385387 REVERSE LENGTH=1164	scaffold_9	+	5742481	5742693	5742481	5742678	'9,3,0'	'436,121,113'	'0,0,25'	'86,68,247'	0.001285413	0.021964772
977	Ciclev10028150m.g	| Symbols: | Mechanosensitive ion channel protein | chr4:123097-125300 REVERSE LENGTH=497	scaffold_8	+	19269125	19269551	19269125	19269226	'131,83,101'	'91,84,64'	'184,224,43'	'76,80,26'	0.001431586	0.024040779
298	Ciclev10001001m.g	| Symbols: | DNA-directed RNA polymerase II protein | chr4:5433760-5436326 FORWARD LENGTH=473	scaffold_5	+	36810868	36811669	36810868	36811456	'11,20,10'	'17,25,31'	'33,13,9'	'78,56,98'	0.001948061	0.031623523
597	Ciclev10032970m.g	| Symbols: | unknown protein; FUNCTIONS IN: molecular_function unknown; INVOLVED IN: biological_process unknown; EXPRESSED IN: 25 plant structures; EXPRESSED DURING: 15 growth stages; Has 44 Blast hits to 44 proteins in 12 species: Archae - 0; Bacteria - 0; Metazoa - 0; Fungi - 0; Plants - 44; Viruses - 0; Other Eukaryotes - 0 (source: NCBI BLink). | chr1:9481788-9482576 FORWARD LENGTH=142	scaffold_4	+	21090365	21091624	21090365	21091106	'6,3,7'	'46,104,66'	'15,18,35'	'97,155,83'	0.001942887	0.031623523
785	Ciclev10000984m.g	| Symbols: SNF4, ATSNF4 | homolog of yeast sucrose nonfermenting 4 | chr1:2900149-2904212 REVERSE LENGTH=487	scaffold_5	-	33033583	33033688	33033600	33033688	'15,8,4'	'118,57,38'	'12,7,25'	'29,38,70'	0.00206708	0.033005515
473	Ciclev10031443m.g	| Symbols: RCA | rubisco activase | chr2:16570951-16573345 REVERSE LENGTH=474	scaffold_4	+	644036	644358	644036	644318	'4667,21791,15462'	'4489,24997,18543'	'15522,29862,9994'	'14686,25237,5502'	0.002421389	0.038039246
446	Ciclev10016584m.g	| Symbols: | Ubiquitin-like superfamily protein | chr1:25556542-25558173 FORWARD LENGTH=215	scaffold_2	-	28656196	28656252	28656211	28656252	'11,10,6'	'2,2,2'	'7,12,172'	'1,1,5'	0.002484896	0.038417276
130	Ciclev10018702m.g	| Symbols: FKGP, AtFKGP | L-fucokinase/GDP-L-fucose pyrophosphorylase | chr1:91750-95552 FORWARD LENGTH=1055	scaffold_3	+	47926640	47927017	47926640	47926905	'2,1,3'	'74,28,10'	'1,3,11'	'10,17,27'	0.0026844	0.040853215
Table S3-III. Differential gene splicing (Alternative 3' splice site, A3SS) identified using rMAST
ID	GeneID		chr	strand	longExonStart_0base	longExonEnd	shortES	shortEE	'IJC_SAMPLE_1'	'SJC_SAMPLE_1'	'IJC_SAMPLE_2'	'SJC_SAMPLE_2'	PValue	FDR
1067	Ciclev10019250m.g	| Symbols: MIRO2, ATCBG | MIRO-related GTP-ase 2 | chr3:23329200-23332692 REVERSE LENGTH=643	scaffold_3	-	44601628	44601967	44601628	44601697	'15,9,4'	'77,41,34'	'20,22,134'	'14,18,85'	0	0
1204	Ciclev10011412m.g	| Symbols: | RING/U-box superfamily protein | chr2:15603748-15605988 REVERSE LENGTH=546	scaffold_6	+	10812240	10812990	10812282	10812990	'244,102,108'	'75,28,32'	'98,130,252'	'3,4,0'	0	0
1316	Ciclev10027758m.g	| Symbols: | ATP binding microtubule motor family protein | chr2:9114396-9118292 REVERSE LENGTH=862	scaffold_8	+	6726995	6727315	6727001	6727315	'110,187,173'	'2,0,1'	'203,144,342'	'122,114,117'	0	0
1449	Ciclev10023139m.g	'not assigned.unknown'	scaffold_3	+	254358	254505	254364	254505	'18,49,66'	'5,16,19'	'0,0,0'	'40,31,85'	0	0
1451	Ciclev10023139m.g	'not assigned.unknown'	scaffold_3	+	254358	254505	254367	254505	'18,49,66'	'11,27,28'	'0,0,0'	'79,70,112'	0	0
186	Ciclev10027804m.g	| Symbols: CHB3, ATSWI3D | DNA-binding family protein | chr4:16461069-16464993 FORWARD LENGTH=983	scaffold_8	+	4863969	4864403	4863979	4864403	'96,153,121'	'4,1,3'	'103,87,31'	'56,44,12'	0	0
299	Ciclev10022669m.g	| Symbols: ATUBC2, UBC2 | ubiquiting-conjugating enzyme 2 | chr2:774271-775149 FORWARD LENGTH=152	scaffold_3	-	2223656	2223837	2223656	2223797	'713,634,684'	'175,158,95'	'2,4,1'	'164,130,244'	0	0
911	Ciclev10030836m.g	| Symbols: ZIGA4 | ARF GAP-like zinc finger-containing protein ZIGA4 | chr1:2762820-2768387 FORWARD LENGTH=651	scaffold_4	-	16772331	16772451	16772331	16772448	'3,3,1'	'442,269,241'	'163,139,33'	'198,243,115'	0	0
1748	Ciclev10029519m.g	| Symbols: | G10 family protein | chr4:11267673-11268774 FORWARD LENGTH=145	scaffold_8	+	20191025	20191233	20191059	20191233	'36,29,25'	'0,0,0'	'20,22,79'	'25,20,57'	4.88E-15	9.62E-13
849	Ciclev10022728m.g	| Symbols: | Ribosomal protein S19e family protein | chr3:364138-365161 REVERSE LENGTH=143	scaffold_3	-	7854198	7854292	7854198	7854289	'114,71,57'	'3543,2788,1756'	'0,0,0'	'1403,886,128'	1.21E-13	2.15E-11
899	Ciclev10015244m.g	| Symbols: | FUNCTIONS IN: molecular_function unknown; INVOLVED IN: mitosis; LOCATED IN: plasma membrane; EXPRESSED IN: cultured cell; CONTAINS InterPro DOMAIN/s: Kinetochore protein Nuf2 (InterPro:IPR005549); Has 50972 Blast hits to 29793 proteins in 2070 species: Archae - 902; Bacteria - 7404; Metazoa - 23628; Fungi - 4156; Plants - 2312; Viruses - 158; Other Eukaryotes - 12412 (source: NCBI BL…	scaffold_2	-	6831331	6831550	6831331	6831474	'164,194,171'	'0,0,0'	'38,45,69'	'7,6,10'	2.13E-13	3.43E-11
1596	Ciclev10004918m.g	| Symbols: EIF2 GAMMA | eukaryotic translation initiation factor 2 gamma subunit | chr1:1097423-1099702 FORWARD LENGTH=465	scaffold_9	-	1698908	1699087	1698908	1699052	'310,138,108'	'27,18,9'	'50,33,222'	'42,32,88'	3.22E-13	4.76E-11
1737	Ciclev10027858m.g	| Symbols: emb1138 | DEAD box RNA helicase (RH3) | chr5:9285540-9288871 REVERSE LENGTH=748	scaffold_8	-	16467205	16467278	16467205	16467275	'83,145,81'	'232,331,249'	'85,81,18'	'600,492,150'	2.43E-12	3.31E-10
267	Ciclev10012086m.g	| Symbols: SOS4 | pfkB-like carbohydrate kinase family protein | chr5:15065621-15068783 FORWARD LENGTH=309	scaffold_6	+	22644839	22644969	22644866	22644969	'21,10,4'	'71,43,17'	'0,0,0'	'51,48,92'	9.15E-11	1.16E-08
1157	Ciclev10012934m.g	| Symbols: | Protein of unknown function, DUF538 | chr3:2706701-2707775 FORWARD LENGTH=170	scaffold_6	-	16927789	16929342	16927789	16928654	'540,767,704'	'2,8,3'	'467,508,629'	'24,30,11'	1.38E-10	1.63E-08
997	Ciclev10009322m.g	| Symbols: | chloroplast thylakoid lumen protein | chr4:1112335-1114005 REVERSE LENGTH=216	scaffold_1	+	4318709	4321627	4318757	4321627	'218,355,225'	'25,45,51'	'348,217,333'	'21,8,7'	8.86E-10	9.81E-08
1758	Ciclev10011176m.g	| Symbols: P5CS1 | delta1-pyrroline-5-carboxylate synthase 1 | chr2:16598516-16602939 REVERSE LENGTH=717	scaffold_6	-	14814046	14814402	14814046	14814122	'212,302,215'	'4,12,7'	'394,227,1054'	'0,0,0'	1.06E-09	1.10E-07
1623	Ciclev10004269m.g	| Symbols: | RING/U-box superfamily protein | chr4:1324602-1327348 FORWARD LENGTH=814	scaffold_9	-	2480290	2481403	2480290	2481240	'16,22,14'	'176,229,209'	'47,43,74'	'228,209,161'	1.22E-09	1.20E-07
216	Ciclev10011609m.g	| Symbols: FTSZ2-1, ATFTSZ2-1 | Tubulin/FtsZ family protein | chr2:15197661-15199932 REVERSE LENGTH=478	scaffold_6	-	20544853	20545604	20544853	20545501	'274,120,59'	'21,6,5'	'39,34,247'	'11,17,75'	1.71E-09	1.59E-07
710	Ciclev10007931m.g	| Symbols: | ENTH/ANTH/VHS superfamily protein | chr5:13462463-13465581 REVERSE LENGTH=544	scaffold_1	-	25845184	25845405	25845184	25845309	'6,7,1'	'257,111,116'	'7,11,98'	'73,72,49'	2.29E-09	2.02E-07
530	Ciclev10026125m.g	| Symbols: | unknown protein; Has 28 Blast hits to 28 proteins in 12 species: Archae - 0; Bacteria - 0; Metazoa - 0; Fungi - 0; Plants - 28; Viruses - 0; Other Eukaryotes - 0 (source: NCBI BLink). | chr1:27488264-27490593 FORWARD LENGTH=306	scaffold_7	+	15744355	15745452	15745112	15745452	'6,7,4'	'36,73,72'	'29,26,23'	'61,59,28'	5.44E-09	4.59E-07
519	Ciclev10011130m.g	| Symbols: APTX | APRATAXIN-like | chr5:125304-128960 FORWARD LENGTH=912	scaffold_6	-	16713845	16714016	16713845	16713961	'71,88,84'	'4,0,3'	'55,96,20'	'28,17,9'	1.36E-08	1.10E-06
1231	Ciclev10008869m.g	| Symbols: | Sec14p-like phosphatidylinositol transfer family protein | chr1:20873891-20876018 FORWARD LENGTH=325	scaffold_1	-	23657673	23658407	23657673	23657757	'34,41,46'	'0,0,0'	'48,31,66'	'18,14,15'	1.84E-08	1.42E-06
78	Ciclev10031249m.g	| Symbols: | Tetratricopeptide repeat (TPR)-like superfamily protein | chr1:9151816-9154407 FORWARD LENGTH=630	scaffold_4	+	20784251	20784671	20784533	20784671	'0,2,1'	'90,140,101'	'17,28,14'	'253,187,24'	2.92E-08	2.16E-06
841	Ciclev10032170m.g	| Symbols: RSZ33, ATRSZ33, RS2Z33, AT-RS2Z33 | arginine/serine-rich zinc knuckle-containing protein 33 | chr2:15670372-15672331 REVERSE LENGTH=290	scaffold_4	+	3419162	3419410	3419370	3419410	'11,12,12'	'30,27,17'	'32,36,37'	'17,12,9'	3.62E-08	2.57E-06
1456	Ciclev10012287m.g	| Symbols: BCCP2, CAC1-B | biotin carboxyl carrier protein 2 | chr5:5038955-5040437 FORWARD LENGTH=255	scaffold_6	+	8256948	8257026	8256972	8257026	'2,3,1'	'110,177,184'	'18,12,9'	'161,143,44'	4.13E-08	2.82E-06
1552	Ciclev10033420m.g	| Symbols: FLC | K-box region and MADS-box transcription factor family protein | chr5:3173724-3179339 REVERSE LENGTH=182	scaffold_4	+	21066866	21068049	21068007	21068049	'21,44,25'	'2,1,1'	'19,17,37'	'41,40,11'	6.94E-08	4.56E-06
169	Ciclev10025307m.g	| Symbols: DSK2 | ubiquitin family protein | chr2:7482133-7485090 REVERSE LENGTH=551	scaffold_7	-	291952	292204	291952	292177	'141,48,37'	'77,17,16'	'19,33,290'	'6,7,3'	1.07E-06	6.78E-05
1440	Ciclev10019170m.g	| Symbols: YSL3 | YELLOW STRIPE like 3 | chr5:21756081-21758776 FORWARD LENGTH=675	scaffold_3	+	12866494	12866943	12866513	12866943	'20,11,10'	'26,9,6'	'1,7,93'	'17,40,349'	3.04E-06	0.000185622
331	Ciclev10001194m.g	| Symbols: TAPX | thylakoidal ascorbate peroxidase | chr1:29117688-29120046 FORWARD LENGTH=426	scaffold_5	-	37517094	37517496	37517094	37517336	'259,481,415'	'0,0,0'	'798,584,842'	'1,0,55'	5.25E-06	0.000309943
1454	Ciclev10023139m.g	'not assigned.unknown'	scaffold_3	+	254361	254505	254367	254505	'0,2,7'	'11,27,28'	'0,0,0'	'79,70,112'	6.02E-06	0.000344058
1630	Ciclev10020157m.g	'not assigned.unknown'	scaffold_3	+	8088286	8088693	8088386	8088693	'26,22,15'	'7,4,4'	'31,9,14'	'26,11,30'	8.05E-06	0.000445792
371	Ciclev10010492m.g	| Symbols: ATRPA1A, RPA1A, RPA70A, ATRPA70A | replication protein A 1A | chr2:2585215-2587601 FORWARD LENGTH=640	scaffold_1	+	12045814	12049043	12046156	12049043	'0,5,2'	'64,30,19'	'2,7,38'	'17,16,36'	1.53E-05	0.000820884
1452	Ciclev10023139m.g	'not assigned.unknown'	scaffold_3	+	254361	254505	254364	254505	'0,2,7'	'5,16,19'	'0,0,0'	'40,31,85'	3.42E-05	0.001780542
171	Ciclev10029260m.g	| Symbols: SHL1 | PHD finger family protein / bromo-adjacent homology (BAH) domain-containing protein | chr4:18218298-18220134 REVERSE LENGTH=228	scaffold_8	+	6066926	6068053	6067917	6068053	'5,5,1'	'198,257,203'	'1,9,42'	'247,395,84'	4.82E-05	0.002438949
235	Ciclev10013208m.g	| Symbols: | Mitochondrial ribosomal protein L27 | chr5:16040190-16041529 REVERSE LENGTH=94	scaffold_6	+	24883004	24884771	24883959	24884771	'217,393,379'	'2,1,0'	'164,135,6'	'3,7,0'	6.75E-05	0.003320969
1094	Ciclev10018879m.g	| Symbols: | unknown protein; INVOLVED IN: biological_process unknown; EXPRESSED IN: 23 plant structures; EXPRESSED DURING: 13 growth stages; Has 28929 Blast hits to 19542 proteins in 1425 species: Archae - 211; Bacteria - 3079; Metazoa - 14558; Fungi - 2157; Plants - 966; Viruses - 80; Other Eukaryotes - 7878 (source: NCBI BLink). | chr5:21781217-21785061 FORWARD LENGTH=682	scaffold_3	+	13231614	13231908	13231647	13231908	'23,18,9'	'112,116,91'	'2,5,0'	'93,65,67'	7.29E-05	0.003399496
979	Ciclev10032005m.g	| Symbols: | unknown protein; FUNCTIONS IN: molecular_function unknown; INVOLVED IN: biological_process unknown; LOCATED IN: mitochondrion; EXPRESSED IN: 18 plant structures; EXPRESSED DURING: 11 growth stages; BEST Arabidopsis thaliana protein match is: unknown protein (TAIR:AT4G27610.3); Has 35333 Blast hits to 34131 proteins in 2444 species: Archae - 798; Bacteria - 22429; Metazoa - 974; Fungi…	scaffold_4	-	17801404	17801679	17801404	17801562	'80,45,27'	'11,3,8'	'46,58,121'	'1,1,0'	7.19E-05	0.003399496
1551	Ciclev10030921m.g	| Symbols: | Amidase family protein | chr5:2326925-2330011 REVERSE LENGTH=659	scaffold_4	-	14459048	14459480	14459048	14459273	'18,20,12'	'66,70,72'	'42,17,43'	'72,42,61'	8.06E-05	0.003663581
1487	Ciclev10014466m.g	| Symbols: | Protein kinase superfamily protein | chr5:4748212-4752642 REVERSE LENGTH=674	scaffold_2	+	9264054	9264603	9264283	9264603	'15,4,3'	'33,5,3'	'3,4,95'	'2,1,4'	9.82E-05	0.004349806
354	Ciclev10027704m.g	| Symbols: ATUBA1, MOS5, UBA1 | ubiquitin-activating enzyme 1 | chr2:12852632-12857369 REVERSE LENGTH=1080	scaffold_8	+	24778122	24778523	24778146	24778523	'652,1010,1042'	'39,40,47'	'1807,1231,891'	'99,76,192'	0.000112613	0.004867089
23	Ciclev10007581m.g	| Symbols: | Ubiquitin-like superfamily protein | chr5:8757577-8762002 REVERSE LENGTH=658	scaffold_1	-	28842015	28842188	28842015	28842113	'181,96,87'	'5,8,4'	'61,63,342'	'1,0,0'	0.000134029	0.005654763
981	Ciclev10032005m.g	| Symbols: | unknown protein; FUNCTIONS IN: molecular_function unknown; INVOLVED IN: biological_process unknown; LOCATED IN: mitochondrion; EXPRESSED IN: 18 plant structures; EXPRESSED DURING: 11 growth stages; BEST Arabidopsis thaliana protein match is: unknown protein (TAIR:AT4G27610.3); Has 35333 Blast hits to 34131 proteins in 2444 species: Archae - 798; Bacteria - 22429; Metazoa - 974; Fungi…	scaffold_4	-	17801404	17801645	17801404	17801562	'99,49,28'	'11,3,8'	'49,59,126'	'1,1,0'	0.000160554	0.006616307
542	Ciclev10011957m.g	| Symbols: | Eukaryotic protein of unknown function (DUF914) | chr3:21928971-21931030 REVERSE LENGTH=333	scaffold_6	+	20705415	20705808	20705721	20705808	'57,124,219'	'0,4,3'	'161,112,152'	'17,22,5'	0.000178121	0.007173403
285	Ciclev10010938m.g	| Symbols: | Pentatricopeptide repeat (PPR) superfamily protein | chr5:24900186-24903110 REVERSE LENGTH=974	scaffold_6	+	18394449	18395071	18394472	18395071	'18,28,38'	'1,2,7'	'78,92,11'	'0,0,0'	0.000195023	0.007679563
1012	Ciclev10031519m.g	| Symbols: | glycine-rich protein | chr1:9404041-9406098 REVERSE LENGTH=420	scaffold_4	-	23448828	23449789	23448828	23449774	'14,9,9'	'128,137,129'	'24,22,32'	'117,110,171'	0.000208533	0.007937756
1220	Ciclev10026686m.g	| Symbols: FRO1 | NADH-ubiquinone oxidoreductase-related | chr5:26958073-26959356 FORWARD LENGTH=154	scaffold_7	-	4215386	4215734	4215386	4215416	'132,214,220'	'37,54,53'	'133,72,4'	'47,45,31'	0.000210539	0.007937756
777	Ciclev10004925m.g	| Symbols: ckl10 | casein kinase I-like 10 | chr3:8351047-8353791 FORWARD LENGTH=442	scaffold_9	+	5686272	5686656	5686525	5686656	'2,0,1'	'24,21,32'	'6,5,34'	'25,35,53'	0.000231963	0.008563289
1527	Ciclev10008442m.g	| Symbols: HPT1, TPT1, ATHPT, VTE2 | homogentisate phytyltransferase 1 | chr2:8207491-8210047 FORWARD LENGTH=393	scaffold_1	-	27093415	27093720	27093415	27093705	'4,1,2'	'235,118,54'	'4,1,36'	'76,62,361'	0.000237594	0.008592167
1284	Ciclev10015030m.g	| Symbols: BGLU42 | beta glucosidase 42 | chr5:14542164-14546090 REVERSE LENGTH=490	scaffold_2	-	29495681	29495907	29495681	29495884	'15,13,6'	'18,13,10'	'10,22,180'	'6,13,4'	0.000297278	0.010535515
364	Ciclev10026265m.g	| Symbols: ATPS2, PS2 | phosphate starvation-induced gene 2 | chr1:27464780-27466180 REVERSE LENGTH=295	scaffold_7	+	6292027	6292561	6292051	6292561	'29,29,34'	'27,26,16'	'26,6,24'	'5,1,3'	0.000341353	0.011860327
540	Ciclev10015754m.g	| Symbols: | 6-phosphogluconate dehydrogenase family protein | chr4:11198627-11201036 REVERSE LENGTH=347	scaffold_2	-	31320589	31320704	31320589	31320685	'176,130,102'	'58,34,33'	'115,73,163'	'72,68,72'	0.000363594	0.012390149
387	Ciclev10010345m.g	'not assigned.unknown'	scaffold_1	-	1500891	1501659	1500891	1501576	'1,0,0'	'206,11,8'	'0,0,7'	'4,15,51'	0.000382391	0.012784837
947	Ciclev10028264m.g	| Symbols: | MATE efflux family protein | chr1:17451724-17454110 FORWARD LENGTH=484	scaffold_8	-	4296276	4296829	4296276	4296515	'5,3,5'	'0,1,0'	'9,2,16'	'0,1,0'	0.000405461	0.013305132
18	Ciclev10026773m.g	| Symbols: | SNARE-like superfamily protein | chr4:5417887-5420295 FORWARD LENGTH=181	scaffold_7	+	6725417	6726031	6725593	6726031	'1,2,3'	'9,7,5'	'0,0,0'	'6,17,55'	0.000441455	0.014222867
1306	Ciclev10014910m.g	| Symbols: | Metallo-hydrolase/oxidoreductase superfamily protein | chr1:8900279-8903220 REVERSE LENGTH=524	scaffold_2	-	28911710	28912017	28911710	28911885	'24,33,42'	'263,239,219'	'48,42,56'	'258,213,89'	0.000473627	0.014986904
1710	Ciclev10011182m.g	| Symbols: | mRNA capping enzyme family protein | chr3:2788435-2792913 REVERSE LENGTH=672	scaffold_6	+	15526610	15526733	15526634	15526733	'523,253,164'	'0,0,0'	'230,292,432'	'0,2,18'	0.000509978	0.01585405
855	Ciclev10013013m.g	| Symbols: SIS | Encodes a protein involved in salt tolerance, names SIS (Salt Induced Serine rich). | chr5:386557-387921 REVERSE LENGTH=149	scaffold_6	+	15159820	15160020	15159841	15160020	'8,5,10'	'278,517,979'	'8,30,54'	'1017,1569,477'	0.000535279	0.016353697
1437	Ciclev10014373m.g	| Symbols: HDG2 | homeodomain GLABROUS 2 | chr1:1513388-1517024 REVERSE LENGTH=721	scaffold_2	+	21915950	21916143	21915995	21916143	'14,4,1'	'41,7,6'	'0,0,6'	'2,5,96'	0.000723344	0.021724844
91	Ciclev10025317m.g	| Symbols: | FAD-linked oxidases family protein | chr4:17197265-17200472 FORWARD LENGTH=559	scaffold_7	+	1657663	1657779	1657673	1657779	'11,17,11'	'98,98,45'	'25,35,82'	'88,121,184'	0.000800348	0.02363693
80	Ciclev10020858m.g	| Symbols: | Uncharacterized protein family (UPF0016) | chr1:23809047-23812579 REVERSE LENGTH=370	scaffold_3	+	1288514	1288764	1288526	1288764	'43,38,24'	'3,5,5'	'29,21,88'	'0,0,0'	0.000830504	0.024125451
888	Ciclev10020133m.g	| Symbols: ATBZIP25, BZO2H4, BZIP25 | basic leucine zipper 25 | chr3:20218085-20220341 REVERSE LENGTH=403	scaffold_3	+	43910856	43911076	43910886	43911076	'43,44,23'	'39,33,23'	'28,26,74'	'15,10,18'	0.000907513	0.025937306
1574	Ciclev10027745m.g	| Symbols: PHOT2, NPL1 | phototropin 2 | chr5:23524771-23529993 FORWARD LENGTH=915	scaffold_8	+	33845	34494	34371	34494	'311,533,496'	'2,0,1'	'332,500,222'	'3,14,0'	0.000998674	0.028089694
717	Ciclev10028768m.g	| Symbols: UXS5 | UDP-XYL synthase 5 | chr3:17089268-17091611 REVERSE LENGTH=341	scaffold_8	-	23186664	23186980	23186664	23186775	'320,46,40'	'80,32,25'	'27,110,165'	'5,20,27'	0.00111355	0.030831404
189	Ciclev10000175m.g	| Symbols: | alpha/beta-Hydrolases superfamily protein | chr4:16414113-16419542 FORWARD LENGTH=1228	scaffold_5	+	40349313	40350491	40349330	40350491	'4,1,1'	'10,2,2'	'3,4,8'	'0,1,0'	0.001351114	0.036833447
508	Ciclev10000643m.g	| Symbols: | S-adenosyl-L-methionine-dependent methyltransferases superfamily protein | chr1:11431165-11433443 FORWARD LENGTH=603	scaffold_5	+	24400178	24401473	24401178	24401473	'14,4,7'	'198,74,67'	'4,14,49'	'61,38,272'	0.001561272	0.041917782
1230	Ciclev10007554m.g	| Symbols: NIG | NSP (nuclear shuttle protein)-interacting GTPase | chr4:7770170-7773321 REVERSE LENGTH=602	scaffold_1	+	5469585	5469715	5469605	5469715	'17,21,19'	'25,44,39'	'19,21,33'	'94,63,125'	0.001612409	0.04242755
1481	Ciclev10005129m.g	| Symbols: RECA3 | RECA homolog 3 | chr3:3134984-3137069 FORWARD LENGTH=389	scaffold_9	+	21238089	21238325	21238110	21238325	'5,2,0'	'41,17,18'	'3,1,6'	'4,4,9'	0.001628145	0.04242755
1368	Ciclev10028680m.g	| Symbols: | unknown protein; FUNCTIONS IN: molecular_function unknown; INVOLVED IN: biological_process unknown; LOCATED IN: chloroplast, chloroplast envelope; EXPRESSED IN: 22 plant structures; EXPRESSED DURING: 13 growth stages; Has 49 Blast hits to 49 proteins in 20 species: Archae - 0; Bacteria - 0; Metazoa - 0; Fungi - 0; Plants - 44; Viruses - 0; Other Eukaryotes - 5 (source: NCBI BLink). |…	scaffold_8	-	6204504	6205038	6204504	6204610	'12,14,9'	'10,29,11'	'32,21,22'	'16,7,11'	0.001687821	0.04334519
1286	Ciclev10012261m.g	| Symbols: ABA2, SIS4, GIN1, SDR1, ISI4, SRE1, ATABA2, ATSDR1 | NAD(P)-binding Rossmann-fold superfamily protein | chr1:19489997-19491527 REVERSE LENGTH=285	scaffold_6	-	20146685	20148012	20146685	20147901	'39,24,34'	'804,323,291'	'45,21,46'	'334,303,293'	0.001754628	0.044417159
1050	Ciclev10012967m.g	'not assigned.unknown'	scaffold_6	+	16345704	16345775	16345708	16345775	'135,123,110'	'45,37,37'	'6,3,0'	'7,6,3'	0.00186409	0.044637404
1227	Ciclev10032000m.g	| Symbols: | unknown protein; Has 1807 Blast hits to 1807 proteins in 277 species: Archae - 0; Bacteria - 0; Metazoa - 736; Fungi - 347; Plants - 385; Viruses - 0; Other Eukaryotes - 339 (source: NCBI BLink). | chr5:4156789-4158235 FORWARD LENGTH=354	scaffold_4	-	20948834	20949075	20948834	20948951	'169,123,86'	'4,1,3'	'62,64,153'	'8,3,12'	0.001790519	0.044637404
1550	Ciclev10030921m.g	| Symbols: | Amidase family protein | chr5:2326925-2330011 REVERSE LENGTH=659	scaffold_4	-	14461735	14462012	14461735	14461837	'2,3,4'	'31,21,6'	'3,6,29'	'7,5,33'	0.001846905	0.044637404
2	Ciclev10015698m.g	| Symbols: | adenosine/AMP deaminase family protein | chr4:2465055-2467103 REVERSE LENGTH=355	scaffold_2	-	32107639	32107762	32107639	32107753	'24,26,30'	'23,34,46'	'33,23,98'	'25,16,13'	0.00181947	0.044637404
783	Ciclev10025812m.g	| Symbols: LPA3 | Low PSII Accumulation 3 | chr1:27479027-27481258 FORWARD LENGTH=358	scaffold_7	+	14649955	14650067	14649974	14650067	'346,409,340'	'19,24,15'	'161,215,293'	'23,27,16'	0.002039594	0.047554738
952	Ciclev10000480m.g	| Symbols: | Protein kinase protein with adenine nucleotide alpha hydrolases-like domain | chr5:25588254-25591229 FORWARD LENGTH=705	scaffold_5	+	16239593	16240142	16239626	16240142	'17,24,18'	'185,129,117'	'18,27,74'	'119,83,251'	0.002033775	0.047554738
905	Ciclev10008025m.g	| Symbols: UKL3 | uridine kinase-like 3 | chr1:20861273-20864003 FORWARD LENGTH=466	scaffold_1	+	23864281	23864649	23864472	23864649	'13,37,31'	'4,4,2'	'50,33,99'	'2,0,0'	0.002119702	0.048780667
874	Ciclev10008358m.g	'protein.degradation.ubiquitin.E3.SCF.FBOX'	scaffold_1	+	28017772	28018677	28017822	28018677	'1,1,0'	'59,36,31'	'1,4,5'	'19,31,9'	0.002183469	0.049603928
Table S3-IV. Differential gene splicing (Mutually exclusive exons, MXE) identified using rMAST
ID	GeneID		chr	strand	1stExonStart_0base	1stExonEnd	2ndExonStart_0base	2ndExonEnd	'IJC_SAMPLE_1'	'SJC_SAMPLE_1'	IJC_SAMPLE_2	SJC_SAMPLE_2	PValue	FDR
152	Ciclev10012826m.g	| Symbols: NPQ7 | Protein of unknown function (DUF565) | chr1:24297669-24298374 REVERSE LENGTH=197	scaffold_6	-	9326894	9326938	9327612	9328054	'16,42,30'	'6,20,15'	91,88,107	0,0,0	0	0
211	Ciclev10021292m.g	| Symbols: | 2-oxoglutarate (2OG) and Fe(II)-dependent oxygenase superfamily protein | chr4:9434571-9437168 REVERSE LENGTH=325	scaffold_3	+	5354008	5354054	5354713	5354848	'66,132,169'	'1,2,0'	100,97,8	56,42,0	0	0
235	Ciclev10031853m.g	| Symbols: ATPTPKIS1, DSP4, SEX4, ATSEX4 | dual specificity protein phosphatase (DsPTP1) family protein | chr3:19349884-19353459 REVERSE LENGTH=379	scaffold_4	-	7408521	7408629	7409139	7409199	'69,97,105'	'352,440,275'	1,116,595,152	496,381,77	0	0
243	Ciclev10012221m.g	| Symbols: | NAD(P)-binding Rossmann-fold superfamily protein | chr2:12586498-12587684 FORWARD LENGTH=262	scaffold_6	+	14627262	14627479	14627590	14627703	'173,231,213'	'335,527,273'	3,3,50	273,192,231	0	0
293	Ciclev10025314m.g	| Symbols: HAB1 | homology to ABI1 | chr1:27390998-27392851 FORWARD LENGTH=511	scaffold_7	+	6786611	6787638	6788182	6788542	'8,12,11'	'762,613,674'	16,14,130	678,641,650	4.39E-09	2.65E-07
213	Ciclev10008327m.g	| Symbols: | ATP-dependent caseinolytic (Clp) protease/crotonase family protein | chr4:7775133-7777701 FORWARD LENGTH=421	scaffold_1	-	5362502	5362555	5362780	5362845	'64,48,36'	'26,26,6'	56,67,214	4,6,8	2.15E-08	1.08E-06
278	Ciclev10002713m.g	'not assigned.unknown'	scaffold_5	+	22712278	22712325	22712577	22712662	'54,19,12'	'11501,7145,6057'	15,14,69	50,393,908,952	6.59E-08	2.85E-06
294	Ciclev10025314m.g	| Symbols: HAB1 | homology to ABI1 | chr1:27390998-27392851 FORWARD LENGTH=511	scaffold_7	+	6786595	6787638	6788182	6788542	'16,18,30'	'762,613,674'	32,35,80	678,641,650	6.76E-07	2.55E-05
240	Ciclev10026263m.g	| Symbols: | Plastid-lipid associated protein PAP / fibrillin family protein | chr5:3056090-3057380 REVERSE LENGTH=273	scaffold_7	+	17424865	17424988	17425086	17425185	'55,132,63'	'15,28,17'	42,64,133	21,37,100	1.57E-06	5.27E-05
219	Ciclev10022257m.g	| Symbols: | unknown protein; FUNCTIONS IN: molecular_function unknown; INVOLVED IN: biological_process unknown; LOCATED IN: cellular_component unknown; BEST Arabidopsis thaliana protein match is: Arabidopsis protein of unknown function (DUF241) (TAIR:AT4G35680.1). | chr4:689077-690192 REVERSE LENGTH=200	scaffold_3	-	8827935	8828061	8828325	8828446	'145,93,69'	'24,30,23'	54,42,19	45,26,37	1.04E-05	0.000312918
72	Ciclev10023047m.g	| Symbols: | FUNCTIONS IN: molecular_function unknown; INVOLVED IN: biological_process unknown; LOCATED IN: chloroplast; EXPRESSED IN: 24 plant structures; EXPRESSED DURING: 15 growth stages; CONTAINS InterPro DOMAIN/s: Ubiquitin ligase, Det1/DDB1-complexing (InterPro:IPR018276); Has 1807 Blast hits to 1807 proteins in 277 species: Archae - 0; Bacteria - 0; Metazoa - 736; Fungi - 347; Plants - 38…	scaffold_3	+	1466982	1467043	1467640	1467702	'812,707,564'	'49,68,50'	345,279,21	72,52,17	1.20E-05	0.000329521
157	Ciclev10009318m.g	| Symbols: | Protein of unknown function (DUF1997) | chr4:15130243-15131847 FORWARD LENGTH=250	scaffold_1	+	68096	68205	69134	69220	'40,118,77'	'822,1596,1503'	204,168,105	22,571,815,233	2.18E-05	0.000548768
204	Ciclev10031947m.g	| Symbols: | NAD(P)-binding Rossmann-fold superfamily protein | chr5:6556493-6558123 FORWARD LENGTH=326	scaffold_4	+	24958858	24959025	24959257	24959449	'126,150,150'	'57,133,134'	88,80,61	138,102,133	6.54E-05	0.001519908
96	Ciclev10000980m.g	| Symbols: ESL1 | ERD (early response to dehydration) six-like 1 | chr1:2867446-2870360 FORWARD LENGTH=470	scaffold_5	+	31941183	31941243	31941430	31941496	'379,348,214'	'464,432,262'	152,241,443	303,441,783	9.13E-05	0.001968423
20	Ciclev10000807m.g	| Symbols: NDC1 | NAD(P)H dehydrogenase C1 | chr5:2848752-2851323 REVERSE LENGTH=519	scaffold_5	-	15627028	15627095	15628439	15628535	'14,14,12'	'102,91,80'	20,19,35	63,47,99	0.000152069	0.003061656
70	Ciclev10021423m.g	| Symbols: CLPR4 | CLP protease R subunit 4 | chr4:9586740-9589297 REVERSE LENGTH=305	scaffold_3	+	4844847	4844925	4845756	4845870	'335,455,397'	'626,840,559'	526,305,198	1,245,813,454	0.000202866	0.003829097
229	Ciclev10019205m.g	| Symbols: LACS1 | AMP-dependent synthetase and ligase family protein | chr2:19393835-19397616 FORWARD LENGTH=660	scaffold_3	-	46733367	46733455	46733834	46733945	'213,88,58'	'32,18,19'	37,113,224	21,32,150	0.000259383	0.004607866
263	Ciclev10018840m.g	| Symbols: | DNA mismatch repair protein MutS, type 2 | chr5:21948283-21952550 REVERSE LENGTH=796	scaffold_3	+	14472440	14472568	14473328	14473376	'34,27,23'	'26,33,13'	22,38,64	54,48,195	0.000316536	0.005310772
74	Ciclev10003535m.g	| Symbols: | ATP-dependent protease La (LON) domain protein | chr1:12977768-12979749 FORWARD LENGTH=316	scaffold_5	-	39680834	39680976	39681208	39681324	'57,73,86'	'81,206,194'	120,115,17	330,264,644	0.000694576	0.011040097
75	Ciclev10003535m.g	| Symbols: | ATP-dependent protease La (LON) domain protein | chr1:12977768-12979749 FORWARD LENGTH=316	scaffold_5	-	39680834	39681008	39681208	39681324	'57,73,86'	'75,199,186'	120,115,17	308,259,566	0.001188415	0.017945062
32	Ciclev10007707m.g	| Symbols: emb1027 | Arginyl-tRNA synthetase, class Ic | chr4:13308400-13313109 REVERSE LENGTH=642	scaffold_1	+	7904345	7904421	7904548	7904650	'48,24,25'	'557,296,208'	22,21,199	201,202,699	0.001252327	0.018009656
86	Ciclev10009383m.g	| Symbols: PRA1.H | prenylated RAB acceptor 1.H | chr4:13753449-13754660 REVERSE LENGTH=241	scaffold_1	+	17148783	17148920	17149675	17149747	'114,105,67'	'10,19,9'	89,98,15	38,20,13	0.001465583	0.020118453
303	Ciclev10019395m.g	| Symbols: | Leucine-rich repeat transmembrane protein kinase | chr1:19926626-19931494 REVERSE LENGTH=953	scaffold_3	+	35709797	35709866	35710208	35710277	'30,21,18'	'162,238,278'	24,53,80	181,212,70	0.001687475	0.022157279
6	Ciclev10018476m.g	| Symbols: MEE44 | Nucleotidyltransferase family protein | chr4:21437-27996 FORWARD LENGTH=1481	scaffold_3	-	50069376	50069478	50069649	50069738	'204,196,297'	'35,44,57'	281,226,184	89,61,64	0.00189596	0.023857501
182	Ciclev10008448m.g	| Symbols: | Tyrosine transaminase family protein | chr5:21910676-21912594 FORWARD LENGTH=414	scaffold_1	-	16658036	16658192	16658433	16658493	'63,72,33'	'20,44,24'	30,56,40	36,44,78	0.002163838	0.026139167
171	Ciclev10012434m.g	| Symbols: APE1 | acclimation of photosynthesis to environment | chr5:15473285-15475497 REVERSE LENGTH=286	scaffold_6	+	23344429	23344513	23345539	23345593	'49,144,66'	'94,197,163'	112,98,339	162,104,202	0.002414688	0.028014234
228	Ciclev10024947m.g	| Symbols: ATATH13, ATH13 | ABC2 homolog 13 | chr5:25949116-25953326 FORWARD LENGTH=761	scaffold_7	+	19279164	19279300	19279699	19279866	'521,1003,524'	'459,446,282'	8,376,841,592	225,273,728	0.002504584	0.028014234
117	Ciclev10020067m.g	| Symbols: | RNA-binding (RRM/RBD/RNP motifs) family protein | chr1:2979637-2982563 REVERSE LENGTH=442	scaffold_3	+	40996518	40996734	40997986	40998068	'4,2,3'	'156,134,158'	3,2,16	106,116,66	0.003619721	0.039041277
112	Ciclev10026581m.g	| Symbols: | phosphatidylinositolglycan-related | chr4:16871925-16873280 REVERSE LENGTH=195	scaffold_7	-	222696	222751	223054	223139	'8,8,9'	'81,93,117'	19,23,19	167,121,22	0.003976161	0.041406915
252	Ciclev10009335m.g	| Symbols: | S-adenosyl-L-methionine-dependent methyltransferases superfamily protein | chr4:13284179-13285146 FORWARD LENGTH=232	scaffold_1	-	8671524	8671656	8671815	8671931	'9,32,17'	'362,680,682'	60,59,50	12,581,224,583	0.004121629	0.041491064
47	Ciclev10025320m.g	| Symbols: | FUNCTIONS IN: molecular_function unknown; INVOLVED IN: biological_process unknown; EXPRESSED IN: 23 plant structures; EXPRESSED DURING: 13 growth stages; CONTAINS InterPro DOMAIN/s: Splicing factor, suppressor of white apricot (InterPro:IPR019147); Has 5391 Blast hits to 4388 proteins in 280 species: Archae - 1; Bacteria - 114; Metazoa - 3014; Fungi - 666; Plants - 308; Viruses - 14;…	scaffold_7	+	3205050	3205089	3205527	3205603	'8,9,5'	'243,366,268'	11,9,71	325,353,794	0.004570713	0.044527594
244	Ciclev10025673m.g	| Symbols: UBP1B | oligouridylate binding protein 1B | chr1:5951842-5954825 REVERSE LENGTH=419	scaffold_7	+	7347422	7347484	7347836	7347939	'355,168,115'	'40,31,38'	103,117,79	35,29,155	0.004746005	0.044790424
14	Ciclev10004394m.g	| Symbols: ATCSLG2, CSLG2 | cellulose synthase like G2 | chr4:12462142-12465471 FORWARD LENGTH=722	scaffold_9	-	4964862	4965075	4965283	4965421	'381,227,206'	'339,274,144'	150,156,795	1,871,851,193	0.005235923	0.046507317
35	Ciclev10022394m.g	| Symbols: APC10 | anaphase promoting complex 10 | chr2:7948522-7950096 REVERSE LENGTH=192	scaffold_3	+	7974337	7974408	7975119	7975224	'670,584,543'	'22,39,58'	487,364,347	48,39,36	0.005100122	0.046507317
22	Ciclev10015496m.g	| Symbols: | Plastid-lipid associated protein PAP / fibrillin family protein | chr1:18935380-18937484 FORWARD LENGTH=409	scaffold_2	+	5008895	5008949	5009402	5009477	'34,37,20'	'489,527,382'	34,29,68	385,359,134	0.00543959	0.046935889
120	Ciclev10028418m.g	| Symbols: CGL1, CGL, GNTI | alpha-1,3-mannosyl-glycoprotein beta-1,2-N-acetylglucosaminyltransferase, putative | chr4:17932006-17935209 REVERSE LENGTH=444	scaffold_8	-	202916	202983	203157	203220	'22,16,6'	'59,62,48'	16,19,67	34,42,35	0.005798168	0.048640191
Table S3-V. Differential gene splicing (Retained intron, RI) identified using rMAST
ID	GeneID		chr	strand	riExonStart_0base	riExonEnd	'IJC_SAMPLE_1'	'SJC_SAMPLE_1'	'IJC_SAMPLE_2'	'SJC_SAMPLE_2'	PValue	FDR
119	Ciclev10004541m.g	| Symbols: | Major facilitator superfamily protein | chr5:4296854-4299079 REVERSE LENGTH=624	scaffold_9	-	13517146	13518283	'4092,5764,5630'	'31,26,27'	'7545,5640,1047'	'228,371,119'	0	0
1238	Ciclev10020608m.g	| Symbols: ATGGH2, GGH2 | gamma-glutamyl hydrolase 2 | chr1:29593933-29596037 FORWARD LENGTH=347	scaffold_3	+	31644434	31644977	'22,52,70'	'1797,2326,2459'	'367,287,127'	'1048,788,319'	0	0
1259	Ciclev10020083m.g	| Symbols: | Major facilitator superfamily protein | chr4:13831203-13833521 FORWARD LENGTH=460	scaffold_3	-	12791656	12792657	'10,30,25'	'488,735,630'	'190,133,95'	'722,674,1045'	0	0
1381	Ciclev10011720m.g	| Symbols: CAX3, ATHCX1, CAX1-LIKE, ATCAX3 | cation exchanger 3 | chr3:19239458-19242519 FORWARD LENGTH=459	scaffold_6	-	16247493	16247780	'50,132,38'	'3873,5803,1820'	'9,15,31'	'11,17,27'	0	0
1406	Ciclev10011957m.g	| Symbols: | Eukaryotic protein of unknown function (DUF914) | chr3:21928971-21931030 REVERSE LENGTH=333	scaffold_6	+	20704821	20705484	'20,54,78'	'60,129,226'	'267,259,342'	'167,116,157'	0	0
1586	Ciclev10021646m.g	| Symbols: SRp34a, SR34a, At-SR34a | SER/ARG-rich protein 34A | chr3:18332668-18334829 FORWARD LENGTH=300	scaffold_3	+	13392859	13394270	'75,96,100'	'1,1,2'	'186,127,17'	'84,84,21'	0	0
1775	Ciclev10015476m.g	| Symbols: GAPA, GAPA-1 | glyceraldehyde 3-phosphate dehydrogenase A subunit | chr3:9795226-9796848 FORWARD LENGTH=396	scaffold_2	+	11600254	11601313	'434,1199,862'	'22398,46450,24015'	'792,1635,890'	'18257,27705,9638'	0	0
2166	Ciclev10012289m.g	| Symbols: | Calcineurin-like metallo-phosphoesterase superfamily protein | chr3:3063813-3065337 FORWARD LENGTH=309	scaffold_6	+	20917341	20918082	'318,172,96'	'211,107,86'	'23,26,84'	'250,321,158'	0	0
2368	Ciclev10030836m.g	| Symbols: ZIGA4 | ARF GAP-like zinc finger-containing protein ZIGA4 | chr1:2762820-2768387 FORWARD LENGTH=651	scaffold_4	-	16772331	16772708	'4,4,2'	'442,269,241'	'46,19,40'	'198,243,115'	0	0
2592	Ciclev10020515m.g	| Symbols: | GDSL-like Lipase/Acylhydrolase superfamily protein | chr5:12602773-12604670 REVERSE LENGTH=366	scaffold_3	+	40428283	40430191	'168,192,230'	'10546,9528,9753'	'406,369,236'	'5351,8151,3578'	0	0
2660	Ciclev10018883m.g	| Symbols: CYL1, NAGLU | alpha-N-acetylglucosaminidase family / NAGLU family | chr5:4415808-4420159 FORWARD LENGTH=806	scaffold_3	-	2727308	2727864	'0,0,0'	'158,76,25'	'19,27,127'	'22,18,45'	0	0
2668	Ciclev10028531m.g	| Symbols: ATJ3, ATJ | DNAJ homologue 3 | chr3:15869115-15871059 REVERSE LENGTH=420	scaffold_8	-	18155514	18156333	'3,49,8'	'511,1046,509'	'141,73,40'	'635,956,361'	0	0
2706	Ciclev10030507m.g	| Symbols: SNL3 | SIN3-like 3 | chr1:8563858-8569927 REVERSE LENGTH=1326	scaffold_4	-	23208665	23209333	'61,78,105'	'26,67,69'	'45,23,33'	'154,184,129'	0	0
2756	Ciclev10001058m.g	| Symbols: | Basic-leucine zipper (bZIP) transcription factor family protein | chr4:18139564-18141520 REVERSE LENGTH=547	scaffold_5	+	41664398	41665630	'59,141,212'	'93,110,166'	'30,15,4'	'154,179,23'	0	0
2972	Ciclev10011537m.g	| Symbols: SDG40 | SET domain group 40 | chr5:5666854-5668849 FORWARD LENGTH=491	scaffold_6	+	21400714	21401549	'97,97,100'	'23,23,28'	'222,239,58'	'0,0,0'	0	0
3098	Ciclev10001494m.g	| Symbols: CRB, CSP41B, HIP1.3 | chloroplast RNA binding | chr1:3015473-3018035 FORWARD LENGTH=378	scaffold_5	+	34254196	34255285	'31,92,109'	'435,1581,1076'	'154,200,307'	'997,1256,961'	0	0
3421	Ciclev10019071m.g	| Symbols: | Protein kinase superfamily protein | chr1:25327727-25330965 REVERSE LENGTH=752	scaffold_3	+	4206911	4207598	'204,549,855'	'0,0,0'	'1013,946,788'	'46,53,59'	0	0
3422	Ciclev10019071m.g	| Symbols: | Protein kinase superfamily protein | chr1:25327727-25330965 REVERSE LENGTH=752	scaffold_3	+	4206911	4208593	'212,547,860'	'0,0,0'	'1053,974,790'	'110,87,14'	0	0
3424	Ciclev10002266m.g	| Symbols: ATSC35, SC35, At-SC35 | ortholog of human splicing factor SC35 | chr5:25681849-25683553 REVERSE LENGTH=303	scaffold_5	+	36443770	36444236	'8,9,14'	'163,246,219'	'131,99,22'	'297,252,45'	0	0
3721	Ciclev10011552m.g	| Symbols: | S-adenosyl-L-methionine-dependent methyltransferases superfamily protein | chr2:13666476-13670924 FORWARD LENGTH=504	scaffold_6	-	18316619	18317502	'18,31,51'	'70,126,102'	'1,1,0'	'137,164,59'	0	0
3830	Ciclev10023768m.g	| Symbols: CID11 | CTC-interacting domain 11 | chr1:11875174-11877188 REVERSE LENGTH=358	scaffold_3	+	300732	301952	'31,19,20'	'211,275,345'	'121,141,25'	'375,419,76'	0	0
3874	Ciclev10025061m.g	| Symbols: | Small GTP-binding protein | chr5:2806533-2813220 REVERSE LENGTH=681	scaffold_7	-	5982054	5982689	'77,117,81'	'28,24,16'	'0,0,1'	'9,16,81'	0	0
4137	Ciclev10009877m.g	| Symbols: PFN3, PRF3 | profilin 3 | chr5:22909882-22910821 REVERSE LENGTH=168	scaffold_1	-	8008549	8009401	'56,45,37'	'1624,1936,2284'	'150,157,47'	'1777,1652,421'	0	0
4456	Ciclev10026210m.g	| Symbols: XTH6 | xyloglucan endotransglucosylase/hydrolase 6 | chr5:26299080-26300290 FORWARD LENGTH=292	scaffold_7	-	4532411	4533340	'44,72,44'	'2871,3571,1162'	'106,335,292'	'804,4960,3706'	0	0
4479	Ciclev10011176m.g	| Symbols: P5CS1 | delta1-pyrroline-5-carboxylate synthase 1 | chr2:16598516-16602939 REVERSE LENGTH=717	scaffold_6	-	14814046	14814402	'65,68,70'	'189,460,449'	'26,9,15'	'543,339,478'	0	0
4566	Ciclev10011848m.g	| Symbols: CRT3, PSL1, EBS2, AtCRT3 | calreticulin 3 | chr1:2668008-2671800 REVERSE LENGTH=424	scaffold_6	-	8879885	8880328	'4,2,0'	'419,616,602'	'41,50,129'	'503,713,761'	0	0
4761	Ciclev10025741m.g	| Symbols: | Auxin efflux carrier family protein | chr2:7607063-7608990 FORWARD LENGTH=396	scaffold_7	+	151658	152021	'42,64,60'	'1600,2000,2282'	'185,214,66'	'1743,2249,238'	0	0
4927	Ciclev10031088m.g	| Symbols: ROF1, ATFKBP62, FKBP62 | rotamase FKBP 1 | chr3:9188257-9191137 FORWARD LENGTH=551	scaffold_4	-	16561480	16562231	'7,27,3'	'972,2468,1193'	'121,94,82'	'1472,2421,593'	0	0
4962	Ciclev10028783m.g	| Symbols: bHLH121 | basic helix-loop-helix (bHLH) DNA-binding superfamily protein | chr3:6903842-6905863 FORWARD LENGTH=337	scaffold_8	-	8008656	8009673	'33,35,37'	'18,25,15'	'90,90,66'	'0,1,0'	0	0
820	g.26449	| Symbols: | BED zinc finger ;hAT family dimerisation domain | chr3:14321838-14323928 FORWARD LENGTH=696	scaffold_3	-	30861850	30862521	'8,14,10'	'72,114,84'	'94,75,18'	'132,119,19'	1.11E-16	1.77E-14
4227	Ciclev10019681m.g	| Symbols: | Transmembrane Fragile-X-F-associated protein | chr1:6356407-6360057 REVERSE LENGTH=467	scaffold_3	+	9312871	9313199	'2,4,4'	'298,365,317'	'77,79,6'	'610,768,202'	5.55E-16	8.59E-14
3364	Ciclev10025227m.g	| Symbols: | AMP-dependent synthetase and ligase family protein | chr2:7671041-7672936 FORWARD LENGTH=603	scaffold_7	-	344344	346701	'19,19,12'	'280,207,138'	'63,66,42'	'153,191,148'	1.78E-15	2.66E-13
1380	Ciclev10011720m.g	| Symbols: CAX3, ATHCX1, CAX1-LIKE, ATCAX3 | cation exchanger 3 | chr3:19239458-19242519 FORWARD LENGTH=459	scaffold_6	-	16246907	16247780	'64,223,116'	'575,1503,975'	'171,172,99'	'88,181,215'	2.55E-15	3.71E-13
1173	Ciclev10020776m.g	| Symbols: | Protein kinase superfamily protein | chr3:23029276-23030864 REVERSE LENGTH=361	scaffold_3	+	47001736	47003184	'36,85,70'	'2785,3108,3740'	'262,139,10'	'4366,2968,177'	3.33E-15	4.70E-13
117	Ciclev10004541m.g	| Symbols: | Major facilitator superfamily protein | chr5:4296854-4299079 REVERSE LENGTH=624	scaffold_9	-	13517146	13518283	'2077,1881,1895'	'7,8,13'	'1846,2085,3126'	'42,82,38'	7.66E-15	1.05E-12
3161	Ciclev10008869m.g	| Symbols: | Sec14p-like phosphatidylinositol transfer family protein | chr1:20873891-20876018 FORWARD LENGTH=325	scaffold_1	-	23654707	23655829	'102,154,175'	'584,618,569'	'264,193,171'	'452,418,253'	1.37E-14	1.82E-12
4627	Ciclev10009314m.g	| Symbols: | unknown protein; FUNCTIONS IN: molecular_function unknown; INVOLVED IN: biological_process unknown; LOCATED IN: chloroplast thylakoid membrane, chloroplast thylakoid lumen, chloroplast; EXPRESSED IN: 22 plant structures; EXPRESSED DURING: 13 growth stages; Has 38 Blast hits to 38 proteins in 13 species: Archae - 0; Bacteria - 0; Metazoa - 0; Fungi - 0; Plants - 38; Viruses - 0; Other…	scaffold_1	+	25336810	25337485	'10,48,63'	'725,2234,1863'	'136,112,28'	'2097,1559,292'	4.71E-14	6.10E-12
2349	Ciclev10031739m.g	| Symbols: | NAD(P)-linked oxidoreductase superfamily protein | chr1:2049742-2052039 REVERSE LENGTH=377	scaffold_4	-	15049891	15050519	'79,119,101'	'683,1498,1043'	'202,163,449'	'1003,878,830'	5.75E-14	7.26E-12
1081	Ciclev10020232m.g	| Symbols: | Cytidine/deoxycytidylate deaminase family protein | chr5:8448880-8451046 FORWARD LENGTH=400	scaffold_3	-	9143475	9144775	'20,5,7'	'62,22,19'	'48,33,114'	'16,10,5'	1.65E-13	2.03E-11
815	Ciclev10009053m.g	| Symbols: | Ankyrin repeat family protein | chr2:11157654-11159016 FORWARD LENGTH=190	scaffold_1	-	25076554	25076873	'0,0,0'	'137,147,154'	'35,18,6'	'168,174,38'	2.37E-13	2.84E-11
438	Ciclev10020159m.g	| Symbols: ACR8 | ACT domain repeat 8 | chr1:4226673-4228917 REVERSE LENGTH=441	scaffold_3	-	6353962	6354742	'7,2,4'	'197,130,146'	'10,16,85'	'89,91,135'	4.42E-13	5.17E-11
3114	Ciclev10019368m.g	| Symbols: ANAC062, NTL6, NAC062 | NAC domain containing protein 62 | chr3:18362639-18364717 REVERSE LENGTH=469	scaffold_3	-	13978620	13979306	'4,12,10'	'433,279,283'	'12,12,149'	'206,225,417'	6.75E-13	7.70E-11
2245	Ciclev10030728m.g	| Symbols: | Zinc finger (CCCH-type) family protein / RNA recognition motif (RRM)-containing protein | chr3:19278244-19280407 REVERSE LENGTH=540	scaffold_4	-	24789173	24789563	'330,174,359'	'1228,1313,1135'	'227,169,62'	'1901,1378,798'	8.34E-13	9.31E-11
4392	Ciclev10007726m.g	| Symbols: | neurochondrin family protein | chr4:15496620-15500717 FORWARD LENGTH=618	scaffold_1	+	1483177	1483423	'35,76,49'	'17,24,14'	'68,112,49'	'163,181,59'	9.90E-13	1.08E-10
4471	Ciclev10031532m.g	| Symbols: AFC2, AME1, FC2 | FUS3-complementing gene 2 | chr4:12754729-12757653 REVERSE LENGTH=427	scaffold_4	+	22048472	22048762	'81,87,81'	'323,360,348'	'331,228,109'	'528,431,209'	1.18E-12	1.26E-10
1890	Ciclev10008617m.g	| Symbols: ATHSFA2, HSFA2 | heat shock transcription factor A2 | chr2:11135856-11137217 FORWARD LENGTH=345	scaffold_1	+	4143894	4146073	'2,11,6'	'892,1450,336'	'92,19,157'	'1734,2175,1598'	1.47E-12	1.54E-10
4505	Ciclev10011970m.g	| Symbols: | Protein kinase superfamily protein | chr5:332829-334180 FORWARD LENGTH=333	scaffold_6	+	17525788	17526649	'70,98,79'	'313,341,378'	'307,339,103'	'384,578,73'	2.81E-12	2.87E-10
1386	Ciclev10025686m.g	| Symbols: | FAD/NAD(P)-binding oxidoreductase family protein | chr5:1575093-1576679 REVERSE LENGTH=406	scaffold_7	-	17303324	17304803	'5,4,10'	'222,105,80'	'4,7,61'	'24,33,115'	3.35E-12	3.35E-10
2983	Ciclev10032749m.g	| Symbols: | Chalcone-flavanone isomerase family protein | chr5:1563543-1564827 FORWARD LENGTH=209	scaffold_4	-	2174738	2175085	'463,156,197'	'513,143,251'	'120,66,481'	'56,23,231'	5.70E-12	5.57E-10
3962	Ciclev10008762m.g	| Symbols: | Aldolase superfamily protein | chr4:13391566-13392937 FORWARD LENGTH=358	scaffold_1	+	23866008	23866691	'3746,9022,5018'	'0,0,0'	'2018,4837,1634'	'21,60,25'	8.34E-12	8.00E-10
2001	Ciclev10000296m.g	| Symbols: SHD, HSP90.7, AtHsp90.7, AtHsp90-7 | Chaperone protein htpG family protein | chr4:12551902-12555851 REVERSE LENGTH=823	scaffold_5	-	42007115	42008209	'108,254,130'	'3935,5691,5152'	'316,219,50'	'3040,4790,909'	9.22E-12	8.67E-10
3771	Ciclev10021577m.g	| Symbols: CLPR2, NCLPP2, CLP2 | CLP protease proteolytic subunit 2 | chr1:4223099-4224954 FORWARD LENGTH=279	scaffold_3	+	6329318	6329547	'9,0,2'	'265,265,119'	'15,18,0'	'56,77,37'	1.11E-11	1.03E-09
3693	Ciclev10000765m.g	| Symbols: HEMA1 | Glutamyl-tRNA reductase family protein | chr1:21624028-21626051 REVERSE LENGTH=543	scaffold_5	+	35137841	35139227	'10,12,14'	'680,334,273'	'15,9,67'	'196,184,337'	1.27E-11	1.15E-09
3553	Ciclev10021427m.g	| Symbols: | Rhodanese/Cell cycle control phosphatase superfamily protein | chr4:12758422-12760749 REVERSE LENGTH=292	scaffold_3	-	3751796	3752490	'9,14,18'	'38,79,74'	'57,43,46'	'50,51,54'	1.44E-11	1.27E-09
3645	Ciclev10014451m.g	| Symbols: | Protein kinase superfamily protein | chr3:2459696-2463241 REVERSE LENGTH=695	scaffold_2	+	24537423	24538064	'45,99,46'	'125,218,172'	'58,46,73'	'483,362,424'	1.96E-11	1.71E-09
763	Ciclev10022669m.g	| Symbols: ATUBC2, UBC2 | ubiquiting-conjugating enzyme 2 | chr2:774271-775149 FORWARD LENGTH=152	scaffold_3	-	2222656	2223797	'11,6,6'	'31,46,52'	'6,11,4'	'1,2,1'	2.72E-11	2.33E-09
860	Ciclev10013083m.g	| Symbols: UBQ1, EMB2167, ERD16, HAP4 | ubiquitin extension protein 1 | chr3:19505668-19506681 FORWARD LENGTH=128	scaffold_6	+	20330410	20331886	'12,20,18'	'566,932,885'	'51,32,52'	'1144,657,244'	3.30E-11	2.77E-09
1859	Ciclev10021980m.g	| Symbols: STH | salt tolerance homologue | chr2:13382150-13383302 FORWARD LENGTH=238	scaffold_3	+	38215548	38216983	'536,1006,909'	'5385,6496,6443'	'1231,933,396'	'4139,4603,1982'	8.04E-11	6.65E-09
2546	Ciclev10011800m.g	| Symbols: ATGTF2H2, GTF2H2 | general transcription factor II H2 | chr1:1448913-1450852 REVERSE LENGTH=421	scaffold_6	+	5891088	5892169	'627,505,573'	'8,12,4'	'141,104,218'	'32,30,6'	1.05E-10	8.56E-09
1584	Ciclev10031407m.g	| Symbols: ICME-LIKE1 | alpha/beta-Hydrolases superfamily protein | chr1:9028656-9031402 REVERSE LENGTH=476	scaffold_4	-	19902407	19902705	'5,12,9'	'113,161,114'	'31,32,31'	'123,108,41'	1.50E-10	1.20E-08
1097	Ciclev10010897m.g	| Symbols: UPL4 | ubiquitin-protein ligase 4 | chr5:662643-668847 FORWARD LENGTH=1502	scaffold_6	-	11597892	11598182	'22,51,31'	'154,167,150'	'38,39,6'	'345,473,335'	1.89E-10	1.49E-08
2170	Ciclev10031443m.g	| Symbols: RCA | rubisco activase | chr2:16570951-16573345 REVERSE LENGTH=474	scaffold_4	+	644036	645079	'62,447,291'	'3238,14693,8072'	'300,757,804'	'9292,20272,6515'	2.13E-10	1.64E-08
2321	Ciclev10012630m.g	| Symbols: | Cysteine proteinases superfamily protein | chr2:15915239-15916692 REVERSE LENGTH=234	scaffold_6	-	15463935	15464711	'11,6,10'	'27,58,50'	'18,21,15'	'17,15,8'	2.35E-10	1.79E-08
2212	Ciclev10022582m.g	| Symbols: PDE225, PTAC7 | plastid transcriptionally active7 | chr5:8277750-8279099 FORWARD LENGTH=161	scaffold_3	+	12225370	12226615	'5,20,24'	'330,526,182'	'53,56,50'	'329,426,278'	2.56E-10	1.92E-08
1939	Ciclev10012305m.g	| Symbols: SINAT2 | seven in absentia of Arabidopsis 2 | chr3:21489612-21491085 FORWARD LENGTH=308	scaffold_6	+	19093303	19095136	'50,42,34'	'37,23,23'	'23,25,127'	'3,2,15'	3.10E-10	2.29E-08
2979	Ciclev10022652m.g	| Symbols: | Ribosomal protein S19 family protein | chr5:2954044-2954850 REVERSE LENGTH=150	scaffold_3	+	43754105	43754434	'6,6,6'	'200,157,173'	'28,23,36'	'174,144,180'	3.33E-10	2.42E-08
1258	Ciclev10015489m.g	| Symbols: | unknown protein; FUNCTIONS IN: molecular_function unknown; INVOLVED IN: biological_process unknown; LOCATED IN: chloroplast; EXPRESSED IN: 22 plant structures; EXPRESSED DURING: 13 growth stages; Has 30201 Blast hits to 17322 proteins in 780 species: Archae - 12; Bacteria - 1396; Metazoa - 17338; Fungi - 3422; Plants - 5037; Viruses - 0; Other Eukaryotes - 2996 (source: NCBI BLink). …	scaffold_2	-	25922473	25922833	'4,5,1'	'29,78,91'	'26,31,26'	'90,79,36'	3.70E-10	2.65E-08
2329	Ciclev10015210m.g	| Symbols: GPT2, ATGPT2 | glucose-6-phosphate/phosphate translocator 2 | chr1:22824527-22826459 FORWARD LENGTH=388	scaffold_2	-	32156088	32157070	'4,4,7'	'374,145,199'	'60,37,0'	'596,241,11'	4.02E-10	2.84E-08
4675	Ciclev10029427m.g	| Symbols: ATRABA2B, RAB-A2B, ATRAB-A2B, RABA2b | RAB GTPase homolog A2B | chr1:2276270-2277154 FORWARD LENGTH=214	scaffold_8	-	23914060	23914682	'17,17,8'	'310,184,74'	'22,19,37'	'71,74,38'	4.22E-10	2.93E-08
2112	Ciclev10009235m.g	| Symbols: | plastid developmental protein DAG, putative | chr1:3847273-3848938 FORWARD LENGTH=232	scaffold_1	+	20058202	20058558	'53,108,60'	'1268,2131,1660'	'268,169,30'	'2438,1769,591'	4.47E-10	3.02E-08
3647	Ciclev10011749m.g	| Symbols: | CONTAINS InterPro DOMAIN/s: Mediator complex subunit Med27 (InterPro:IPR021627); Has 112 Blast hits to 112 proteins in 38 species: Archae - 0; Bacteria - 0; Metazoa - 79; Fungi - 0; Plants - 23; Viruses - 0; Other Eukaryotes - 10 (source: NCBI BLink). | chr3:2819278-2821096 FORWARD LENGTH=402	scaffold_6	-	19905833	19906643	'5,0,2'	'42,47,36'	'98,71,10'	'30,21,22'	4.48E-10	3.02E-08
866	Ciclev10033159m.g	| Symbols: | unknown protein; INVOLVED IN: biological_process unknown; LOCATED IN: chloroplast; BEST Arabidopsis thaliana protein match is: unknown protein (TAIR:AT2G38450.1); Has 84 Blast hits to 84 proteins in 24 species: Archae - 0; Bacteria - 8; Metazoa - 0; Fungi - 0; Plants - 73; Viruses - 0; Other Eukaryotes - 3 (source: NCBI BLink). | chr5:1588356-1589178 FORWARD LENGTH=163	scaffold_4	-	1793689	1794790	'32,69,59'	'54,95,100'	'148,118,32'	'83,63,20'	4.63E-10	3.08E-08
3987	Ciclev10013333m.g	| Symbols: | Iron-sulphur cluster biosynthesis family protein | chr5:1048338-1051869 FORWARD LENGTH=523	scaffold_6	+	20501597	20502759	'10,19,21'	'190,293,317'	'85,75,38'	'497,370,173'	4.86E-10	3.19E-08
3251	Ciclev10018614m.g	| Symbols: SDG29, SET29, ATX5 | SET domain group 29 | chr5:21677623-21683166 FORWARD LENGTH=1043	scaffold_3	-	11079398	11079650	'5,8,11'	'103,161,175'	'37,59,5'	'188,191,32'	6.42E-10	4.16E-08
2811	Ciclev10004899m.g	| Symbols: | Pectin lyase-like superfamily protein | chr1:17766921-17769625 FORWARD LENGTH=475	scaffold_9	-	402208	403653	'26,53,51'	'279,406,675'	'46,2,111'	'174,4,419'	9.84E-10	6.29E-08
520	Ciclev10009141m.g	| Symbols: | Integral membrane Yip1 family protein | chr4:14816890-14818722 REVERSE LENGTH=280	scaffold_1	-	27286074	27287300	'89,58,78'	'480,311,251'	'107,80,56'	'260,143,72'	1.24E-09	7.82E-08
3633	Ciclev10011842m.g	| Symbols: CRD1, CHL27, ACSF | dicarboxylate diiron protein, putative (Crd1) | chr3:21076594-21078269 FORWARD LENGTH=409	scaffold_6	-	21598621	21599967	'332,433,356'	'2848,5760,4577'	'149,267,192'	'4697,5481,2647'	1.41E-09	8.78E-08
3179	Ciclev10008255m.g	| Symbols: VTC2 | mannose-1-phosphate guanylyltransferase (GDP)s;GDP-galactose:mannose-1-phosphate guanylyltransferases;GDP-galactose:glucose-1-phosphate guanylyltransferases;GDP-galactose:myoinositol-1- phosphate guanylyltransferases;glucose-1-phosphate guanylyltransferase | chr4:13499262-13501145 REVERSE LENGTH=442	scaffold_1	+	22760664	22762002	'128,156,104'	'2653,3353,2529'	'204,73,366'	'2445,1521,2934'	2.17E-09	1.33E-07
2358	Ciclev10028291m.g	| Symbols: MGT4, MRS2-3 | magnesium transporter 4 | chr3:6820969-6823104 FORWARD LENGTH=484	scaffold_8	+	1890377	1892092	'26,39,48'	'495,519,432'	'108,76,80'	'477,490,461'	2.23E-09	1.35E-07
1111	Ciclev10028615m.g	| Symbols: ABC4 | UbiA prenyltransferase family protein | chr1:22324807-22326759 REVERSE LENGTH=382	scaffold_8	+	12891687	12892196	'137,71,61'	'937,688,523'	'95,98,172'	'484,397,539'	2.29E-09	1.37E-07
2445	Ciclev10009318m.g	| Symbols: | Protein of unknown function (DUF1997) | chr4:15130243-15131847 FORWARD LENGTH=250	scaffold_1	+	69134	69447	'17,29,25'	'822,1596,1501'	'92,86,30'	'2257,1814,233'	2.80E-09	1.66E-07
1015	Ciclev10021529m.g	| Symbols: CKB1 | casein kinase II beta chain 1 | chr5:19124969-19126397 REVERSE LENGTH=287	scaffold_3	-	4670503	4671561	'16,29,31'	'439,674,511'	'101,85,91'	'977,1187,212'	3.22E-09	1.88E-07
3242	Ciclev10014632m.g	| Symbols: TPS14, ATTPS14 | terpene synthase 14 | chr1:22772455-22774687 REVERSE LENGTH=569	scaffold_2	+	32492005	32492987	'162,181,321'	'1427,2748,3133'	'67,48,96'	'494,307,207'	4.03E-09	2.33E-07
990	Ciclev10000804m.g	| Symbols: | Sec14p-like phosphatidylinositol transfer family protein | chr1:27153823-27155609 REVERSE LENGTH=490	scaffold_5	+	39695076	39695455	'14,13,18'	'224,200,198'	'30,40,35'	'141,159,149'	6.82E-09	3.89E-07
4629	Ciclev10009314m.g	| Symbols: | unknown protein; FUNCTIONS IN: molecular_function unknown; INVOLVED IN: biological_process unknown; LOCATED IN: chloroplast thylakoid membrane, chloroplast thylakoid lumen, chloroplast; EXPRESSED IN: 22 plant structures; EXPRESSED DURING: 13 growth stages; Has 38 Blast hits to 38 proteins in 13 species: Archae - 0; Bacteria - 0; Metazoa - 0; Fungi - 0; Plants - 38; Viruses - 0; Other…	scaffold_1	+	25334901	25337485	'14,12,16'	'90,223,99'	'34,40,24'	'95,132,36'	7.30E-09	4.12E-07
3619	Ciclev10009684m.g	| Symbols: DUT1 | DUTP-PYROPHOSPHATASE-LIKE 1 | chr3:17288367-17288867 REVERSE LENGTH=166	scaffold_1	+	23085395	23086626	'415,376,379'	'130,110,115'	'322,335,50'	'38,25,0'	7.68E-09	4.28E-07
1339	Ciclev10011130m.g	| Symbols: APTX | APRATAXIN-like | chr5:125304-128960 FORWARD LENGTH=912	scaffold_6	-	16713845	16714780	'84,93,100'	'4,0,3'	'68,105,32'	'28,17,9'	8.60E-09	4.74E-07
1038	Ciclev10032141m.g	| Symbols: | Ribosomal protein L10 family protein | chr3:2823364-2825020 REVERSE LENGTH=320	scaffold_4	-	993850	994810	'14,44,24'	'1475,2030,1535'	'73,55,52'	'1890,1877,680'	1.03E-08	5.64E-07
1362	Ciclev10008742m.g	| Symbols: RD22, ATRD22 | BURP domain-containing protein | chr5:8914498-8916684 REVERSE LENGTH=392	scaffold_1	-	2786367	2787709	'108,54,52'	'1619,999,1642'	'95,128,131'	'215,621,4497'	1.06E-08	5.64E-07
895	Ciclev10026213m.g	| Symbols: | RNA-binding (RRM/RBD/RNP motifs) family protein | chr3:4490859-4492632 REVERSE LENGTH=287	scaffold_7	-	6389494	6389803	'35,62,67'	'97,162,146'	'133,135,48'	'132,164,43'	1.05E-08	5.64E-07
2976	Ciclev10022624m.g	| Symbols: EIF-5A, ELF5A-1, ATELF5A-1, EIF5A | eukaryotic elongation factor 5A-1 | chr1:4773631-4774668 FORWARD LENGTH=158	scaffold_3	-	7577403	7578340	'3,6,23'	'941,943,723'	'41,56,19'	'864,1216,383'	1.17E-08	6.15E-07
2636	Ciclev10016559m.g	| Symbols: EBS | PHD finger family protein / bromo-adjacent homology (BAH) domain-containing protein | chr4:11728093-11730230 REVERSE LENGTH=224	scaffold_2	-	35629366	35631205	'10,8,18'	'216,339,215'	'35,33,37'	'225,169,283'	1.52E-08	7.83E-07
4747	Ciclev10014841m.g	| Symbols: RAP74, ATRAP74 | transcription activators;DNA binding;RNA polymerase II transcription factors;catalytics;transcription initiation factors | chr4:7455565-7457465 FORWARD LENGTH=400	scaffold_2	-	35821951	35822253	'0,1,0'	'96,37,21'	'1,1,210'	'25,31,98'	1.51E-08	7.83E-07
2569	Ciclev10025933m.g	| Symbols: ELI3-2, ELI3, ATCAD8, CAD-B2 | elicitor-activated gene 3-2 | chr4:17855964-17857388 FORWARD LENGTH=359	scaffold_7	+	4998373	4999175	'11,17,7'	'448,454,231'	'6,10,42'	'112,149,230'	1.78E-08	9.07E-07
4902	Ciclev10028716m.g	| Symbols: | Pathogenesis-related thaumatin superfamily protein | chr4:18066448-18067984 REVERSE LENGTH=345	scaffold_8	-	1156678	1158048	'21,18,33'	'424,541,432'	'51,36,14'	'329,109,241'	1.90E-08	9.58E-07
1995	Ciclev10020039m.g	| Symbols: PHR2 | photolyase/blue-light receptor 2 | chr2:19521888-19523732 FORWARD LENGTH=447	scaffold_3	-	45841290	45841876	'75,145,108'	'3370,4894,4005'	'281,183,53'	'7058,3815,530'	1.97E-08	9.85E-07
3039	Ciclev10011945m.g	| Symbols: RHF2A | RING-H2 group F2A | chr5:7277436-7279553 FORWARD LENGTH=375	scaffold_6	+	19621583	19622205	'136,117,123'	'30,23,21'	'301,284,131'	'15,23,0'	2.42E-08	1.20E-06
3040	Ciclev10011945m.g	| Symbols: RHF2A | RING-H2 group F2A | chr5:7277436-7279553 FORWARD LENGTH=375	scaffold_6	+	19621583	19622205	'143,119,133'	'767,579,464'	'312,295,117'	'546,847,118'	2.53E-08	1.24E-06
4256	Ciclev10000463m.g	| Symbols: TSD2, QUA2 | S-adenosyl-L-methionine-dependent methyltransferases superfamily protein | chr1:29433173-29435815 REVERSE LENGTH=684	scaffold_5	+	36321035	36321750	'11,11,15'	'63,146,130'	'115,101,114'	'311,393,299'	2.67E-08	1.29E-06
3923	Ciclev10025446m.g	| Symbols: | Sulfite exporter TauE/SafE family protein | chr2:10977174-10979677 FORWARD LENGTH=476	scaffold_7	-	2118089	2118523	'21,57,41'	'116,325,148'	'87,72,21'	'159,148,50'	2.87E-08	1.37E-06
2065	Ciclev10000938m.g	| Symbols: | FUNCTIONS IN: molecular_function unknown; INVOLVED IN: biological_process unknown; LOCATED IN: cellular_component unknown; EXPRESSED IN: 25 plant structures; EXPRESSED DURING: 13 growth stages; CONTAINS InterPro DOMAIN/s: Histone chaperone domain CHZ (InterPro:IPR019098); BEST Arabidopsis thaliana protein match is: unknown protein (TAIR:AT1G44780.2); Has 53711 Blast hits to 33687 pro…	scaffold_5	-	37262996	37264823	'11,21,28'	'115,224,298'	'56,63,46'	'265,274,89'	2.94E-08	1.40E-06
4530	Ciclev10005564m.g	| Symbols: RTNLB3 | Reticulan like protein B3 | chr1:23789395-23790669 FORWARD LENGTH=255	scaffold_9	+	29750884	29751347	'42,70,60'	'624,814,671'	'140,131,66'	'625,594,818'	3.19E-08	1.50E-06
2633	Ciclev10018577m.g	| Symbols: | Myosin heavy chain-related protein | chr1:23482193-23486067 FORWARD LENGTH=1029	scaffold_3	+	1911020	1911571	'19,17,30'	'384,354,453'	'60,22,15'	'247,176,194'	3.57E-08	1.65E-06
3582	Ciclev10009222m.g	| Symbols: | HAD superfamily, subfamily IIIB acid phosphatase | chr4:14422310-14423409 REVERSE LENGTH=255	scaffold_1	+	8048280	8049099	'25,41,49'	'298,571,448'	'98,75,125'	'573,526,453'	3.59E-08	1.65E-06
1595	Ciclev10014521m.g	| Symbols: CRK26 | cysteine-rich RLK (RECEPTOR-like protein kinase) 26 | chr4:18122339-18124943 FORWARD LENGTH=665	scaffold_2	+	32395039	32396363	'365,398,385'	'3,4,4'	'367,307,431'	'13,18,28'	4.73E-08	2.16E-06
4795	Ciclev10030925m.g	| Symbols: INV-E, At-A/N-InvE | alkaline/neutral invertase | chr5:7474974-7477479 REVERSE LENGTH=617	scaffold_4	-	9171771	9172750	'116,227,200'	'5,10,13'	'225,201,61'	'50,48,7'	4.92E-08	2.22E-06
3828	Ciclev10022130m.g	| Symbols: ATGPX6, PHGPX, LSC803, GPX6 | glutathione peroxidase 6 | chr4:7010021-7011330 REVERSE LENGTH=232	scaffold_3	+	2000591	2001220	'1,4,3'	'195,247,161'	'7,8,66'	'244,323,312'	5.77E-08	2.58E-06
865	Ciclev10033159m.g	| Symbols: | unknown protein; INVOLVED IN: biological_process unknown; LOCATED IN: chloroplast; BEST Arabidopsis thaliana protein match is: unknown protein (TAIR:AT2G38450.1); Has 84 Blast hits to 84 proteins in 24 species: Archae - 0; Bacteria - 8; Metazoa - 0; Fungi - 0; Plants - 73; Viruses - 0; Other Eukaryotes - 3 (source: NCBI BLink). | chr5:1588356-1589178 FORWARD LENGTH=163	scaffold_4	-	1793689	1794790	'45,100,87'	'29,46,40'	'165,144,32'	'22,27,6'	6.00E-08	2.66E-06
1387	Ciclev10020358m.g	| Symbols: CRT3, PSL1, EBS2, AtCRT3 | calreticulin 3 | chr1:2668008-2671800 REVERSE LENGTH=424	scaffold_3	+	37989806	37990803	'13,28,26'	'137,247,162'	'61,78,6'	'179,197,53'	6.48E-08	2.85E-06
4445	Ciclev10028150m.g	| Symbols: | Mechanosensitive ion channel protein | chr4:123097-125300 REVERSE LENGTH=497	scaffold_8	+	19269125	19269783	'249,256,222'	'91,84,64'	'448,543,177'	'76,80,26'	7.01E-08	3.06E-06
1587	Ciclev10021646m.g	| Symbols: SRp34a, SR34a, At-SR34a | SER/ARG-rich protein 34A | chr3:18332668-18334829 FORWARD LENGTH=300	scaffold_3	+	13397047	13398355	'3,10,6'	'0,0,1'	'12,16,20'	'60,48,52'	7.20E-08	3.11E-06
1549	Ciclev10001479m.g	| Symbols: IAA9 | indole-3-acetic acid inducible 9 | chr5:26254463-26256134 FORWARD LENGTH=336	scaffold_5	-	35161664	35162182	'0,0,0'	'372,344,272'	'32,23,30'	'468,386,964'	7.57E-08	3.24E-06
2078	Ciclev10022740m.g	| Symbols: | FKBP-like peptidyl-prolyl cis-trans isomerase family protein | chr1:9171800-9172716 FORWARD LENGTH=142	scaffold_3	+	7414219	7414888	'13,31,13'	'203,269,309'	'48,32,12'	'1561,1283,673'	7.92E-08	3.34E-06
2990	Ciclev10012182m.g	| Symbols: HD2C, HDT3 | histone deacetylase 2C | chr5:981994-983961 FORWARD LENGTH=294	scaffold_6	+	21128815	21129181	'6,9,14'	'5,9,7'	'76,63,53'	'2,6,1'	7.93E-08	3.34E-06
4683	Ciclev10012197m.g	| Symbols: | NAD(P)-binding Rossmann-fold superfamily protein | chr5:568609-570720 FORWARD LENGTH=331	scaffold_6	+	13442621	13443037	'73,40,78'	'543,398,426'	'36,19,36'	'424,280,844'	9.81E-08	4.09E-06
3559	Ciclev10021060m.g	| Symbols: | DCD (Development and Cell Death) domain protein | chr5:16815630-16816932 FORWARD LENGTH=349	scaffold_3	+	794999	795264	'13,14,17'	'376,380,413'	'76,50,93'	'907,1002,347'	9.90E-08	4.09E-06
4461	Ciclev10012191m.g	| Symbols: | alpha/beta-Hydrolases superfamily protein | chr3:19501145-19502795 FORWARD LENGTH=335	scaffold_6	+	20323622	20324509	'16,8,5'	'176,76,70'	'25,37,2'	'46,94,15'	1.01E-07	4.13E-06
1744	Ciclev10020342m.g	| Symbols: EMB3004, MEE32 | dehydroquinate dehydratase, putative / shikimate dehydrogenase, putative | chr3:1924536-1927701 REVERSE LENGTH=603	scaffold_3	-	45235336	45236120	'204,262,212'	'287,437,355'	'171,60,31'	'472,174,132'	1.03E-07	4.17E-06
21	Ciclev10031897m.g	| Symbols: | GDSL-like Lipase/Acylhydrolase superfamily protein | chr1:10375843-10377717 FORWARD LENGTH=363	scaffold_4	+	5092383	5093075	'9,4,13'	'57,61,105'	'4,4,19'	'4,1,15'	1.05E-07	4.23E-06
192	Ciclev10028433m.g	| Symbols: DRIP2 | DREB2A-interacting protein 2 | chr2:13026444-13030363 FORWARD LENGTH=420	scaffold_8	-	17514406	17514932	'1,0,2'	'39,38,59'	'17,15,15'	'58,62,23'	1.17E-07	4.66E-06
217	Ciclev10022105m.g	| Symbols: | PPPDE putative thiol peptidase family protein | chr5:19201325-19202674 FORWARD LENGTH=245	scaffold_3	+	5278926	5280089	'13,9,30'	'120,144,130'	'16,10,15'	'465,377,220'	1.25E-07	4.93E-06
2401	Ciclev10000405m.g	| Symbols: ATSWI3C, CHB4, SWI3C | SWITCH/sucrose nonfermenting 3C | chr1:7620156-7623978 REVERSE LENGTH=807	scaffold_5	+	37626084	37626983	'48,20,26'	'235,88,51'	'24,43,48'	'42,44,42'	1.34E-07	5.27E-06
3638	Ciclev10011527m.g	| Symbols: | phosphoadenosine phosphosulfate (PAPS) reductase family protein | chr5:849237-852867 REVERSE LENGTH=497	scaffold_6	-	1854994	1855818	'42,57,54'	'414,443,531'	'146,102,11'	'517,460,104'	1.36E-07	5.32E-06
4532	g.15493	| Symbols: HSP60, HSP60-3B | heat shock protein 60 | chr3:8669013-8672278 FORWARD LENGTH=577	scaffold_2	+	20870208	20870569	'107,118,115'	'72,54,81'	'209,246,281'	'60,61,71'	1.38E-07	5.33E-06
3086	Ciclev10028527m.g	| Symbols: | 5'-3' exonuclease family protein | chr5:9311882-9315458 REVERSE LENGTH=383	scaffold_8	-	16608679	16608863	'0,0,0'	'60,43,68'	'17,15,13'	'111,63,23'	1.76E-07	6.63E-06
4258	Ciclev10000463m.g	| Symbols: TSD2, QUA2 | S-adenosyl-L-methionine-dependent methyltransferases superfamily protein | chr1:29433173-29435815 REVERSE LENGTH=684	scaffold_5	+	36322126	36322968	'21,56,44'	'81,214,208'	'156,156,56'	'282,315,108'	1.75E-07	6.63E-06
4970	Ciclev10015634m.g	| Symbols: TBL39 | TRICHOME BIREFRINGENCE-LIKE 39 | chr2:17717498-17719921 REVERSE LENGTH=367	scaffold_2	-	10931390	10932470	'102,97,132'	'1361,1271,1028'	'143,226,129'	'901,1061,1059'	1.76E-07	6.63E-06
944	Ciclev10029039m.g	| Symbols: GAS41, TAF14B | YEATS family protein | chr5:18488059-18489666 FORWARD LENGTH=268	scaffold_8	-	7356573	7356964	'18,59,50'	'278,457,305'	'81,103,11'	'383,271,62'	1.79E-07	6.72E-06
2258	Ciclev10001277m.g	| Symbols: ATSK41, SK41 | shaggy-like protein kinase 41 | chr1:3196114-3199524 REVERSE LENGTH=421	scaffold_5	+	4611794	4612064	'28,29,37'	'1686,1407,1407'	'76,94,0'	'1449,1566,385'	1.87E-07	6.96E-06
104	Ciclev10028295m.g	| Symbols: | Protein kinase protein with tetratricopeptide repeat domain | chr5:23820578-23823099 REVERSE LENGTH=489	scaffold_8	+	24090974	24091549	'4,3,4'	'107,41,21'	'8,11,43'	'30,37,92'	1.97E-07	7.21E-06
2183	Ciclev10015516m.g	| Symbols: PP2A-4 | protein phosphatase 2A-4 | chr3:21635503-21638911 REVERSE LENGTH=313	scaffold_2	-	4444692	4445059	'82,82,97'	'523,555,457'	'158,153,80'	'566,523,171'	1.97E-07	7.21E-06
946	Ciclev10012515m.g	| Symbols: | Protein of unknown function (DUF1997) | chr5:15826285-15827517 REVERSE LENGTH=239	scaffold_6	+	25127143	25127581	'13,18,17'	'81,127,70'	'30,44,36'	'53,53,92'	2.11E-07	7.65E-06
4141	Ciclev10016873m.g	| Symbols: | Ribosomal L5P family protein | chr5:18565281-18566496 REVERSE LENGTH=182	scaffold_2	+	34346939	34347636	'6,12,6'	'215,193,141'	'19,24,9'	'93,100,111'	2.30E-07	8.29E-06
1046	Ciclev10020931m.g	| Symbols: | Succinyl-CoA ligase, alpha subunit | chr5:2667579-2669672 FORWARD LENGTH=347	scaffold_3	-	17742256	17742877	'20,23,32'	'191,290,344'	'57,46,12'	'283,194,29'	2.34E-07	8.36E-06
609	Ciclev10025701m.g	| Symbols: | PLC-like phosphodiesterases superfamily protein | chr4:17420098-17422047 REVERSE LENGTH=408	scaffold_7	+	3299650	3300090	'27,34,37'	'611,538,447'	'44,39,26'	'310,368,82'	2.68E-07	9.52E-06
774	Ciclev10025997m.g	| Symbols: | BEST Arabidopsis thaliana protein match is: kinectin-related (TAIR:AT5G66250.3); Has 7578 Blast hits to 6129 proteins in 783 species: Archae - 220; Bacteria - 1045; Metazoa - 3605; Fungi - 575; Plants - 442; Viruses - 38; Other Eukaryotes - 1653 (source: NCBI BLink). | chr2:7827480-7828596 FORWARD LENGTH=338	scaffold_7	+	1243232	1245226	'41,31,47'	'138,190,165'	'41,20,9'	'277,218,226'	2.88E-07	1.02E-05
485	Ciclev10000612m.g	| Symbols: anac017, NAC017 | NAC domain containing protein 17 | chr1:12451729-12453914 FORWARD LENGTH=557	scaffold_5	+	39218139	39219810	'34,55,50'	'499,501,530'	'88,119,20'	'519,585,99'	3.04E-07	1.07E-05
3648	Ciclev10011749m.g	| Symbols: | CONTAINS InterPro DOMAIN/s: Mediator complex subunit Med27 (InterPro:IPR021627); Has 112 Blast hits to 112 proteins in 38 species: Archae - 0; Bacteria - 0; Metazoa - 79; Fungi - 0; Plants - 23; Viruses - 0; Other Eukaryotes - 10 (source: NCBI BLink). | chr3:2819278-2821096 FORWARD LENGTH=402	scaffold_6	-	19906421	19906643	'3,1,6'	'8,17,16'	'69,65,10'	'10,5,7'	3.11E-07	1.08E-05
1834	Ciclev10019265m.g	| Symbols: CER1 | Fatty acid hydroxylase superfamily | chr1:418818-422154 FORWARD LENGTH=625	scaffold_3	-	50864664	50865476	'31,23,9'	'460,156,155'	'23,8,6'	'42,22,49'	3.26E-07	1.12E-05
3974	Ciclev10026004m.g	| Symbols: OST1, SNRK2-6, SRK2E, SNRK2.6, P44, ATOST1 | Protein kinase superfamily protein | chr4:16272364-16274657 FORWARD LENGTH=362	scaffold_7	+	5549078	5549415	'105,93,140'	'267,203,243'	'310,214,251'	'353,268,282'	3.60E-07	1.23E-05
3818	Ciclev10026239m.g	| Symbols: AKN2, APK2 | APS-kinase 2 | chr4:18519787-18521276 FORWARD LENGTH=293	scaffold_7	-	4271622	4272166	'22,19,13'	'6,7,4'	'21,27,80'	'0,0,0'	3.90E-07	1.33E-05
3180	Ciclev10009369m.g	| Symbols: EIF3K, TIF3K1, ATTIF3K1 | eukaryotic translation initiation factor 3K | chr4:16039066-16040617 REVERSE LENGTH=226	scaffold_1	+	24839255	24840130	'28,47,34'	'1181,1460,1524'	'107,77,0'	'1788,1107,259'	5.00E-07	1.69E-05
1896	Ciclev10029073m.g	| Symbols: | Ribosomal protein S18 | chr1:2215320-2216668 FORWARD LENGTH=261	scaffold_8	-	24471433	24472584	'11,30,27'	'95,141,157'	'78,56,104'	'209,182,157'	5.43E-07	1.82E-05
1621	Ciclev10019831m.g	| Symbols: GAD5 | glutamate decarboxylase 5 | chr3:6078893-6080838 REVERSE LENGTH=494	scaffold_3	+	16312718	16313905	'61,69,83'	'2136,2479,2379'	'164,89,84'	'2858,2486,883'	5.63E-07	1.88E-05
3355	Ciclev10006145m.g	| Symbols: ATRPS13A, RPS13, PFL2, RPS13A | ribosomal protein S13A | chr4:37172-38123 FORWARD LENGTH=151	scaffold_9	-	27828169	27830114	'88,94,111'	'438,506,370'	'130,141,117'	'350,398,188'	5.67E-07	1.88E-05
4365	Ciclev10019121m.g	| Symbols: | CONTAINS InterPro DOMAIN/s: Mediator complex subunit Med28 (InterPro:IPR021640); BEST Arabidopsis thaliana protein match is: unknown protein (TAIR:AT3G01670.1); Has 122 Blast hits to 112 proteins in 13 species: Archae - 0; Bacteria - 0; Metazoa - 0; Fungi - 0; Plants - 122; Viruses - 0; Other Eukaryotes - 0 (source: NCBI BLink). | chr3:252033-255246 FORWARD LENGTH=740	scaffold_3	-	7624293	7624623	'4,4,2'	'402,307,171'	'21,4,22'	'220,222,295'	6.82E-07	2.24E-05
3759	Ciclev10020360m.g	| Symbols: | basic helix-loop-helix (bHLH) DNA-binding superfamily protein | chr2:19239694-19242373 FORWARD LENGTH=371	scaffold_3	-	47551438	47552705	'130,321,306'	'1335,2163,2306'	'393,147,128'	'1857,834,500'	7.16E-07	2.34E-05
4492	Ciclev10011191m.g	| Symbols: ATROPGEF7, ROPGEF7 | RHO guanyl-nucleotide exchange factor 7 | chr5:383493-385698 FORWARD LENGTH=546	scaffold_6	-	15170510	15171820	'1,2,0'	'27,54,60'	'14,13,10'	'14,15,97'	7.31E-07	2.37E-05
2939	Ciclev10007740m.g	| Symbols: | S-adenosyl-L-methionine-dependent methyltransferases superfamily protein | chr4:13419629-13423418 FORWARD LENGTH=671	scaffold_1	-	23682762	23683240	'678,149,87'	'0,0,2'	'128,96,81'	'3,1,13'	7.63E-07	2.45E-05
3866	Ciclev10024617m.g	| Symbols: | Zinc-binding dehydrogenase family protein | chr3:698530-700278 REVERSE LENGTH=350	scaffold_3	+	27204695	27205094	'40,24,36'	'438,287,254'	'20,34,19'	'123,105,31'	8.39E-07	2.68E-05
2483	Ciclev10011411m.g	| Symbols: | RING/U-box superfamily protein | chr5:24354298-24356706 FORWARD LENGTH=487	scaffold_6	+	18085738	18086199	'11,1,6'	'36,27,35'	'0,0,0'	'59,67,53'	8.51E-07	2.70E-05
4237	Ciclev10005525m.g	| Symbols: | unknown protein; FUNCTIONS IN: molecular_function unknown; INVOLVED IN: biological_process unknown; LOCATED IN: chloroplast; EXPRESSED IN: 22 plant structures; EXPRESSED DURING: 13 growth stages; CONTAINS InterPro DOMAIN/s: Protein of unknown function DUF2301, transmembrane (InterPro:IPR019275); Has 140 Blast hits to 140 proteins in 72 species: Archae - 0; Bacteria - 86; Metazoa - 10…	scaffold_9	+	13242292	13243364	'74,34,68'	'449,452,477'	'50,33,21'	'1005,723,120'	9.37E-07	2.96E-05
2312	Ciclev10012826m.g	| Symbols: NPQ7 | Protein of unknown function (DUF565) | chr1:24297669-24298374 REVERSE LENGTH=197	scaffold_6	-	9327071	9330000	'15,17,10'	'12,31,22'	'11,14,0'	'50,57,100'	9.76E-07	3.05E-05
311	Ciclev10019462m.g	| Symbols: Hop3 | stress-inducible protein, putative | chr4:7338866-7341239 REVERSE LENGTH=558	scaffold_3	+	6075620	6075833	'3,13,7'	'124,366,326'	'62,38,34'	'614,711,201'	9.80E-07	3.05E-05
2353	Ciclev10021259m.g	'not assigned.unknown'	scaffold_3	-	4062255	4063232	'65,62,51'	'59,74,50'	'90,88,42'	'208,163,111'	1.01E-06	3.11E-05
336	Ciclev10014662m.g	| Symbols: ATMAP65-6, MAP65-6 | Microtubule associated protein (MAP65/ASE1) family protein | chr2:417191-420182 FORWARD LENGTH=608	scaffold_2	-	26515113	26515638	'1751,799,553'	'78,54,38'	'881,1119,698'	'73,120,128'	1.01E-06	3.11E-05
3609	Ciclev10014503m.g	| Symbols: B73, SIR4, CNX, CHL6, CNX1 | molybdopterin biosynthesis CNX1 protein / molybdenum cofactor biosynthesis enzyme CNX1 (CNX1) | chr5:7128737-7133397 REVERSE LENGTH=670	scaffold_2	+	10277484	10277895	'0,5,0'	'97,86,64'	'26,16,6'	'115,108,66'	1.05E-06	3.20E-05
926	g.62858	| Symbols: HCT | hydroxycinnamoyl-CoA shikimate/quinate hydroxycinnamoyl transferase | chr5:19836654-19838092 REVERSE LENGTH=433	scaffold_7	+	13770914	13772389	'26,27,7'	'427,274,129'	'18,13,68'	'63,65,420'	1.38E-06	4.19E-05
3515	Ciclev10032342m.g	| Symbols: SCL30, At-SCL30 | SC35-like splicing factor 30 | chr3:20561024-20563502 FORWARD LENGTH=262	scaffold_4	+	126669	128353	'12,13,6'	'133,173,105'	'29,18,45'	'113,150,129'	1.40E-06	4.21E-05
3809	Ciclev10021834m.g	| Symbols: AFO, FIL, YAB1 | Plant-specific transcription factor YABBY family protein | chr2:18628450-18630552 REVERSE LENGTH=229	scaffold_3	-	6002260	6002927	'119,50,106'	'702,237,406'	'46,52,113'	'156,102,113'	1.46E-06	4.35E-05
986	Ciclev10024891m.g	| Symbols: ATHB-15, ATHB15, CNA, ICU4 | Homeobox-leucine zipper family protein / lipid-binding START domain-containing protein | chr1:19410118-19413961 REVERSE LENGTH=794	scaffold_7	-	8509575	8510928	'37,20,28'	'100,134,117'	'19,22,6'	'201,197,136'	1.46E-06	4.35E-05
2749	Ciclev10027964m.g	| Symbols: | NOT2 / NOT3 / NOT5 family | chr1:2382090-2385856 FORWARD LENGTH=614	scaffold_8	+	22918089	22918418	'21,28,23'	'410,518,444'	'63,35,23'	'482,436,97'	1.68E-06	4.93E-05
4095	Ciclev10012597m.g	| Symbols: | F-box family protein | chr5:15724860-15725618 FORWARD LENGTH=252	scaffold_6	-	25389382	25390610	'732,652,528'	'33,48,44'	'703,636,144'	'86,92,19'	1.67E-06	4.93E-05
1221	Ciclev10018859m.g	| Symbols: EMB1865 | CRS1 / YhbY (CRM) domain-containing protein | chr3:6313572-6317584 FORWARD LENGTH=848	scaffold_3	-	10023693	10024625	'63,13,28'	'36,52,36'	'32,15,14'	'171,145,66'	1.76E-06	5.11E-05
2296	Ciclev10011390m.g	| Symbols: | FUNCTIONS IN: molecular_function unknown; INVOLVED IN: biological_process unknown; LOCATED IN: cellular_component unknown; EXPRESSED IN: 17 plant structures; EXPRESSED DURING: 7 growth stages; BEST Arabidopsis thaliana protein match is: proline-rich family protein (TAIR:AT3G09000.1); Has 108635 Blast hits to 60786 proteins in 2176 species: Archae - 287; Bacteria - 15142; Metazoa - 39…	scaffold_6	-	16195596	16196158	'12,12,12'	'28,35,28'	'4,4,27'	'1,0,5'	1.76E-06	5.11E-05
251	Ciclev10019403m.g	| Symbols: | GPI transamidase component PIG-S-related | chr3:2282455-2285475 REVERSE LENGTH=599	scaffold_3	+	42197666	42197964	'4,3,2'	'108,155,187'	'11,5,20'	'139,118,34'	1.78E-06	5.14E-05
2336	Ciclev10011119m.g	| Symbols: CAC3 | acetyl Co-enzyme a carboxylase carboxyltransferase alpha subunit | chr2:15917612-15920749 FORWARD LENGTH=769	scaffold_6	+	15481976	15483823	'8,7,4'	'150,166,91'	'7,6,10'	'51,23,10'	1.80E-06	5.17E-05
730	Ciclev10001705m.g	| Symbols: | NAD(P)-linked oxidoreductase superfamily protein | chr1:22347824-22349236 REVERSE LENGTH=346	scaffold_5	+	29648479	29648890	'25,61,56'	'325,376,355'	'76,70,86'	'375,303,216'	1.92E-06	5.47E-05
4612	Ciclev10001416m.g	| Symbols: CYCD3;1, CYCD3 | CYCLIN D3;1 | chr4:16357903-16359304 FORWARD LENGTH=376	scaffold_5	-	39875455	39876819	'32,34,27'	'826,587,463'	'12,5,122'	'212,202,710'	1.96E-06	5.55E-05
735	g.36330	''	scaffold_4	-	11696881	11698206	'35,75,52'	'23,39,34'	'40,30,158'	'83,48,181'	2.11E-06	5.95E-05
3147	Ciclev10025544m.g	| Symbols: NDF1, NDH48 | NDH-dependent cyclic electron flow 1 | chr1:5489314-5491199 FORWARD LENGTH=461	scaffold_7	+	14581378	14582122	'23,31,29'	'126,235,117'	'35,37,183'	'99,143,310'	2.15E-06	6.03E-05
3154	Ciclev10007554m.g	| Symbols: NIG | NSP (nuclear shuttle protein)-interacting GTPase | chr4:7770170-7773321 REVERSE LENGTH=602	scaffold_1	+	5475357	5476715	'42,37,28'	'669,482,464'	'70,55,15'	'448,501,62'	2.28E-06	6.32E-05
3349	Ciclev10019325m.g	| Symbols: | Vacuolar iron transporter (VIT) family protein | chr4:13878983-13882679 FORWARD LENGTH=761	scaffold_3	+	12700982	12701371	'0,3,0'	'103,96,66'	'24,19,0'	'89,102,138'	2.28E-06	6.32E-05
619	Ciclev10018996m.g	| Symbols: NTMC2TYPE6.1, NTMC2T6.1 | Calcium-dependent lipid-binding (CaLB domain) family protein | chr1:19996556-20000127 FORWARD LENGTH=751	scaffold_3	-	29985745	29986215	'4,3,1'	'206,48,56'	'11,10,0'	'27,37,38'	2.34E-06	6.45E-05
1298	Ciclev10000643m.g	| Symbols: | S-adenosyl-L-methionine-dependent methyltransferases superfamily protein | chr1:11431165-11433443 FORWARD LENGTH=603	scaffold_5	+	24399372	24401473	'17,6,13'	'198,74,67'	'15,12,89'	'61,38,272'	2.90E-06	7.91E-05
4760	Ciclev10025741m.g	| Symbols: | Auxin efflux carrier family protein | chr2:7607063-7608990 FORWARD LENGTH=396	scaffold_7	+	151040	152359	'38,18,38'	'494,519,541'	'59,68,24'	'484,600,121'	2.89E-06	7.91E-05
2046	Ciclev10025334m.g	| Symbols: ALAAT2 | alanine aminotransferase 2 | chr1:27233637-27236571 FORWARD LENGTH=540	scaffold_7	-	7893056	7893437	'0,8,3'	'184,263,174'	'21,17,8'	'208,175,165'	3.07E-06	8.30E-05
1783	Ciclev10019299m.g	| Symbols: | Transducin/WD40 repeat-like superfamily protein | chr2:8772888-8775518 REVERSE LENGTH=648	scaffold_3	-	42837849	42838707	'143,172,166'	'38,44,49'	'204,142,30'	'125,83,36'	3.14E-06	8.45E-05
4406	Ciclev10009248m.g	| Symbols: CRR6 | chlororespiratory reduction 6 | chr2:19614741-19615559 FORWARD LENGTH=246	scaffold_1	-	28860706	28861504	'42,74,103'	'602,722,581'	'137,82,44'	'665,507,126'	3.26E-06	8.74E-05
1436	Ciclev10012269m.g	| Symbols: | ribonuclease P family protein | chr2:17956220-17957833 FORWARD LENGTH=295	scaffold_6	+	11510629	11512034	'191,368,408'	'4,5,6'	'180,185,74'	'20,17,0'	3.73E-06	9.93E-05
4495	Ciclev10002672m.g	| Symbols: | unknown protein; Has 25 Blast hits to 25 proteins in 8 species: Archae - 0; Bacteria - 0; Metazoa - 0; Fungi - 0; Plants - 25; Viruses - 0; Other Eukaryotes - 0 (source: NCBI BLink). | chr2:14909014-14909720 REVERSE LENGTH=167	scaffold_5	+	27365248	27365777	'54,78,81'	'338,289,210'	'116,69,25'	'212,177,37'	3.96E-06	0.000104801
2534	Ciclev10016808m.g	| Symbols: Y14 | RNA-binding (RRM/RBD/RNP motifs) family protein | chr1:19103072-19104753 REVERSE LENGTH=202	scaffold_2	-	7208599	7209576	'7,5,4'	'294,398,347'	'27,32,11'	'477,440,299'	4.07E-06	0.000107106
770	Ciclev10011083m.g	| Symbols: PIP5K9 | phosphatidyl inositol monophosphate 5 kinase | chr3:3040426-3043676 REVERSE LENGTH=815	scaffold_6	-	5322744	5324142	'324,81,7'	'1,0,0'	'41,54,119'	'2,3,13'	4.20E-06	0.000109965
840	Ciclev10028078m.g	| Symbols: ASN1, DIN6, AT-ASN1 | glutamine-dependent asparagine synthase 1 | chr3:17438136-17441043 REVERSE LENGTH=584	scaffold_8	-	24558602	24558907	'8,14,13'	'302,533,217'	'4,11,22'	'56,216,70'	4.22E-06	0.000110075
1589	Ciclev10020669m.g	| Symbols: | unknown protein; FUNCTIONS IN: molecular_function unknown; INVOLVED IN: biological_process unknown; LOCATED IN: endomembrane system; Has 66 Blast hits to 66 proteins in 21 species: Archae - 0; Bacteria - 0; Metazoa - 6; Fungi - 4; Plants - 51; Viruses - 0; Other Eukaryotes - 5 (source: NCBI BLink). | chr1:23900309-23901956 FORWARD LENGTH=351	scaffold_3	-	988859	989812	'26,40,39'	'40,105,69'	'63,59,72'	'39,20,0'	4.26E-06	0.000110344
2232	Ciclev10030628m.g	| Symbols: AML1, ML1 | MEI2-like protein 1 | chr5:24879001-24883483 REVERSE LENGTH=915	scaffold_4	+	14072680	14073063	'12,14,11'	'409,441,330'	'10,7,34'	'219,199,127'	4.29E-06	0.000110538
2736	Ciclev10007338m.g	| Symbols: ACO3 | aconitase 3 | chr2:2141591-2146350 FORWARD LENGTH=990	scaffold_1	-	22394689	22395124	'1,6,6'	'77,90,68'	'27,32,3'	'77,89,61'	4.40E-06	0.000112925
956	Ciclev10015438m.g	| Symbols: PUX5 | serine/threonine protein phosphatase 2A 55 kDa regulatory subunit B prime gamma | chr4:8814868-8816596 FORWARD LENGTH=421	scaffold_2	-	22791288	22792214	'47,39,47'	'153,135,167'	'78,71,53'	'76,128,25'	4.77E-06	0.000121659
1738	Ciclev10031511m.g	| Symbols: | DNA primase, large subunit family | chr1:25205520-25208966 REVERSE LENGTH=454	scaffold_4	+	21020864	21021717	'10,20,21'	'57,95,59'	'9,4,16'	'11,5,12'	4.86E-06	0.000123425
1134	Ciclev10031856m.g	| Symbols: | Haloacid dehalogenase-like hydrolase (HAD) superfamily protein | chr3:20760797-20762892 REVERSE LENGTH=305	scaffold_4	-	1214672	1215939	'25,78,67'	'0,0,5'	'201,150,50'	'37,36,28'	4.89E-06	0.000123506
4160	Ciclev10028494m.g	| Symbols: CIB1 | cryptochrome-interacting basic-helix-loop-helix 1 | chr4:16498466-16499946 FORWARD LENGTH=335	scaffold_8	+	5155054	5156578	'42,38,32'	'38,114,89'	'39,54,11'	'147,226,292'	5.18E-06	0.000129978
1658	Ciclev10005036m.g	| Symbols: | Ca(2)-dependent phospholipid-binding protein (Copine) family | chr1:29860812-29863023 FORWARD LENGTH=401	scaffold_9	-	31105161	31106344	'19,33,46'	'416,593,601'	'51,64,87'	'699,716,266'	5.30E-06	0.000131681
2050	Ciclev10004162m.g	| Symbols: | SNF2 domain-containing protein / helicase domain-containing protein / F-box family protein | chr3:20162050-20167186 REVERSE LENGTH=1378	scaffold_9	-	12494844	12495694	'16,24,17'	'63,84,90'	'49,30,27'	'56,55,51'	5.29E-06	0.000131681
249	Ciclev10000596m.g	| Symbols: | Major facilitator superfamily protein | chr4:10606538-10609218 FORWARD LENGTH=572	scaffold_5	-	28837144	28838922	'20,41,30'	'139,234,181'	'51,56,62'	'149,214,109'	5.39E-06	0.000132576
3465	Ciclev10004660m.g	| Symbols: MPK16 | mitogen-activated protein kinase 16 | chr5:6345096-6347676 REVERSE LENGTH=567	scaffold_9	-	2732873	2734463	'6,14,16'	'42,55,46'	'13,17,11'	'137,155,239'	5.38E-06	0.000132576
2518	Ciclev10004691m.g	| Symbols: | Tic22-like family protein | chr5:25152873-25155872 REVERSE LENGTH=529	scaffold_9	+	29575706	29576510	'12,18,10'	'41,33,29'	'14,26,26'	'12,19,13'	5.45E-06	0.000133355
929	Ciclev10009806m.g	| Symbols: UBC28 | ubiquitin-conjugating enzyme 28 | chr1:23833792-23835220 FORWARD LENGTH=148	scaffold_1	+	24229774	24230485	'55,82,76'	'1303,1570,1616'	'77,103,59'	'1073,1021,724'	5.53E-06	0.000134627
1260	Ciclev10020083m.g	| Symbols: | Major facilitator superfamily protein | chr4:13831203-13833521 FORWARD LENGTH=460	scaffold_3	-	12791656	12792657	'49,63,65'	'448,561,464'	'83,40,24'	'911,699,673'	5.95E-06	0.000144004
4369	Ciclev10025642m.g	| Symbols: NMT1, ATNMT1 | myristoyl-CoA:protein N-myristoyltransferase | chr5:23075451-23076755 FORWARD LENGTH=434	scaffold_7	+	6754375	6756535	'125,197,140'	'9,7,10'	'243,269,280'	'3,4,0'	6.01E-06	0.00014426
4443	Ciclev10032613m.g	| Symbols: | Ankyrin repeat family protein | chr2:1036192-1037536 REVERSE LENGTH=240	scaffold_4	-	24308982	24309346	'312,518,144'	'229,414,133'	'640,20,32'	'627,67,174'	6.02E-06	0.00014426
1270	Ciclev10016210m.g	| Symbols: | unknown protein; LOCATED IN: chloroplast; EXPRESSED IN: 23 plant structures; EXPRESSED DURING: 15 growth stages; Has 30 Blast hits to 30 proteins in 13 species: Archae - 0; Bacteria - 0; Metazoa - 0; Fungi - 0; Plants - 30; Viruses - 0; Other Eukaryotes - 0 (source: NCBI BLink). | chr1:22995615-22997003 REVERSE LENGTH=267	scaffold_2	-	35467340	35467716	'19,86,67'	'254,675,541'	'157,151,101'	'737,1081,276'	6.20E-06	0.000147906
1227	g.1987	| Symbols: eIFiso4G1 | MIF4G domain-containing protein / MA3 domain-containing protein | chr5:23439755-23443433 FORWARD LENGTH=780	scaffold_1	+	957063	957411	'20,19,20'	'129,130,97'	'30,30,28'	'58,82,70'	6.48E-06	0.000153934
4028	Ciclev10025569m.g	| Symbols: | P-loop containing nucleoside triphosphate hydrolases superfamily protein | chr1:30217332-30219784 FORWARD LENGTH=456	scaffold_7	-	10000984	10001394	'12,22,25'	'154,380,321'	'53,40,34'	'364,247,192'	7.58E-06	0.000179084
3439	Ciclev10012117m.g	| Symbols: ALIS5 | ALA-interacting subunit 5 | chr1:29887831-29889904 FORWARD LENGTH=350	scaffold_6	+	21414020	21414737	'14,19,12'	'76,127,122'	'3,2,7'	'109,77,197'	7.62E-06	0.000179204
3446	Ciclev10020620m.g	| Symbols: HOT5, ADH2, GSNOR, ATGSNOR1, PAR2 | GroES-like zinc-binding dehydrogenase family protein | chr5:17684265-17686379 FORWARD LENGTH=379	scaffold_3	-	42762101	42762587	'28,16,14'	'971,419,402'	'49,32,10'	'267,472,465'	7.91E-06	0.000184282
4609	Ciclev10014895m.g	| Symbols: | unknown protein; Has 1807 Blast hits to 1807 proteins in 277 species: Archae - 0; Bacteria - 0; Metazoa - 736; Fungi - 347; Plants - 385; Viruses - 0; Other Eukaryotes - 339 (source: NCBI BLink). | chr5:19590785-19592487 FORWARD LENGTH=510	scaffold_2	+	25357810	25359430	'8,9,10'	'13,14,12'	'22,24,59'	'4,8,19'	7.95E-06	0.000184282
692	Ciclev10012657m.g	| Symbols: EDA14, UTP11 | embryo sac development arrest 14 | chr3:22312477-22314002 REVERSE LENGTH=228	scaffold_6	+	21538943	21539253	'10,13,17'	'198,194,201'	'43,45,9'	'238,251,62'	7.96E-06	0.000184282
1739	Ciclev10012898m.g	| Symbols: ATARFA1F, ARFA1F | ADP-ribosylation factor A1F | chr1:3513189-3514230 REVERSE LENGTH=181	scaffold_6	-	41282	42955	'4,5,10'	'213,282,246'	'8,9,24'	'182,150,111'	8.09E-06	0.000186475
4770	Ciclev10032054m.g	| Symbols: | uvrB/uvrC motif-containing protein | chr2:1030635-1032354 REVERSE LENGTH=330	scaffold_4	-	24291094	24291466	'7,11,4'	'148,202,130'	'21,21,23'	'191,180,74'	8.41E-06	0.000192986
4293	Ciclev10008947m.g	| Symbols: | unknown protein; FUNCTIONS IN: molecular_function unknown; INVOLVED IN: biological_process unknown; LOCATED IN: endomembrane system; EXPRESSED IN: male gametophyte, pollen tube; EXPRESSED DURING: L mature pollen stage, M germinated pollen stage; BEST Arabidopsis thaliana protein match is: unknown protein (TAIR:AT2G18690.1); Has 30201 Blast hits to 17322 proteins in 780 species: Archa…	scaffold_1	+	27779589	27782576	'44,39,31'	'236,165,197'	'69,49,29'	'118,99,122'	8.76E-06	0.000199965
252	Ciclev10031672m.g	| Symbols: HCF136 | photosystem II stability/assembly factor, chloroplast (HCF136) | chr5:7778154-7780463 FORWARD LENGTH=403	scaffold_4	+	18783639	18784684	'37,28,28'	'231,485,329'	'19,20,39'	'593,422,877'	9.56E-06	0.00021729
1613	Ciclev10025945m.g	| Symbols: PMDH1 | peroxisomal NAD-malate dehydrogenase 1 | chr2:9689995-9691923 REVERSE LENGTH=354	scaffold_7	+	4616332	4616635	'47,73,64'	'331,570,460'	'139,100,34'	'541,477,56'	1.03E-05	0.000232885
2456	Ciclev10031729m.g	'not assigned.unknown'	scaffold_4	-	325832	326317	'14,24,12'	'395,240,274'	'23,13,22'	'173,129,102'	1.04E-05	0.000234694
1079	Ciclev10029272m.g	| Symbols: | unknown protein; FUNCTIONS IN: molecular_function unknown; INVOLVED IN: biological_process unknown; LOCATED IN: chloroplast thylakoid membrane, chloroplast; EXPRESSED IN: 24 plant structures; EXPRESSED DURING: 15 growth stages; Has 72 Blast hits to 72 proteins in 27 species: Archae - 0; Bacteria - 0; Metazoa - 0; Fungi - 0; Plants - 72; Viruses - 0; Other Eukaryotes - 0 (source: NCBI…	scaffold_8	+	1691301	1692123	'13,16,25'	'270,472,360'	'31,29,52'	'408,315,271'	1.11E-05	0.00024924
4662	Ciclev10031168m.g	| Symbols: DPL1, ATDPL1 | dihydrosphingosine phosphate lyase | chr1:9748812-9752618 FORWARD LENGTH=544	scaffold_4	-	20982511	20983063	'9,38,12'	'75,173,206'	'14,13,0'	'323,261,49'	1.15E-05	0.000256963
2160	Ciclev10015449m.g	| Symbols: FATB | fatty acyl-ACP thioesterases B | chr1:2691546-2693409 REVERSE LENGTH=412	scaffold_2	+	28207570	28208315	'83,89,106'	'749,571,466'	'127,114,154'	'333,527,652'	1.18E-05	0.000261488
1356	Ciclev10030723m.g	| Symbols: CESA3, IXR1, ATCESA3, ATH-B, CEV1 | Cellulose synthase family protein | chr5:1530401-1535090 REVERSE LENGTH=1065	scaffold_4	+	25527862	25528738	'45,24,19'	'653,142,46'	'24,25,370'	'36,37,1650'	1.19E-05	0.00026251
4042	Ciclev10020647m.g	| Symbols: | unknown protein; CONTAINS InterPro DOMAIN/s: Protein of unknown function DUF1308 (InterPro:IPR010733); Has 162 Blast hits to 160 proteins in 67 species: Archae - 0; Bacteria - 2; Metazoa - 120; Fungi - 0; Plants - 34; Viruses - 0; Other Eukaryotes - 6 (source: NCBI BLink). | chr1:27589100-27590657 FORWARD LENGTH=434	scaffold_3	+	18616794	18617726	'166,218,253'	'1,3,1'	'154,102,63'	'6,7,7'	1.20E-05	0.000264201
2688	Ciclev10031871m.g	| Symbols: | Cobalamin biosynthesis CobW-like protein | chr1:9163448-9165594 REVERSE LENGTH=374	scaffold_4	-	20871504	20872271	'53,34,40'	'17,12,12'	'89,37,68'	'57,88,72'	1.26E-05	0.000276428
1963	Ciclev10023009m.g	| Symbols: | Signal recognition particle, SRP9/SRP14 subunit | chr3:18196944-18198298 FORWARD LENGTH=103	scaffold_3	-	43770885	43771333	'184,165,196'	'1,1,5'	'137,88,50'	'9,4,13'	1.30E-05	0.000282617
4817	Ciclev10013219m.g	| Symbols: | Splicing factor 3B subunit 5/RDS3 complex subunit 10 | chr3:8345808-8346856 FORWARD LENGTH=87	scaffold_6	-	2034770	2035022	'214,141,103'	'8,3,1'	'74,85,33'	'5,19,5'	1.30E-05	0.000282885
983	Ciclev10011099m.g	| Symbols: TKI1 | TSL-kinase interacting protein 1 | chr2:15523552-15527245 FORWARD LENGTH=741	scaffold_6	+	2646072	2647264	'8,12,6'	'52,44,34'	'15,14,33'	'19,25,46'	1.31E-05	0.000283502
4317	Ciclev10010976m.g	| Symbols: | RNA binding (RRM/RBD/RNP motifs) family protein | chr3:16748751-16753190 REVERSE LENGTH=989	scaffold_6	+	11714983	11715714	'71,117,76'	'64,113,79'	'29,37,7'	'60,74,31'	1.38E-05	0.000296286
1913	Ciclev10008707m.g	| Symbols: PEX3, PEX3-2 | peroxin 3 | chr1:17983951-17985966 FORWARD LENGTH=364	scaffold_1	+	14696332	14696797	'0,2,2'	'60,78,52'	'7,4,28'	'63,68,58'	1.46E-05	0.000312982
1124	Ciclev10012135m.g	| Symbols: BIM3 | BES1-interacting Myc-like protein 3 | chr5:15559083-15560911 FORWARD LENGTH=298	scaffold_6	-	23950980	23951979	'19,11,17'	'50,72,58'	'6,9,0'	'71,111,46'	1.51E-05	0.000322629
1347	Ciclev10000779m.g	| Symbols: PDE135 | Xanthine/uracil permease family protein | chr2:11274118-11277464 FORWARD LENGTH=551	scaffold_5	-	40503821	40504186	'1,6,14'	'214,96,84'	'22,44,0'	'80,109,112'	1.70E-05	0.000359921
1407	Ciclev10011957m.g	| Symbols: | Eukaryotic protein of unknown function (DUF914) | chr3:21928971-21931030 REVERSE LENGTH=333	scaffold_6	+	20705415	20705808	'53,119,106'	'84,205,228'	'276,269,425'	'310,270,487'	1.79E-05	0.000379138
3420	Ciclev10028667m.g	| Symbols: ATMPK3, MPK3, ATMAPK3 | mitogen-activated protein kinase 3 | chr3:16756918-16758476 FORWARD LENGTH=370	scaffold_8	-	22570664	22571140	'6,9,2'	'224,145,90'	'7,9,10'	'52,68,53'	1.82E-05	0.00038344
578	Ciclev10015550m.g	| Symbols: | alpha/beta-Hydrolases superfamily protein | chr5:6709976-6711662 REVERSE LENGTH=359	scaffold_2	+	412763	413482	'101,107,104'	'60,71,79'	'100,106,290'	'41,41,87'	1.86E-05	0.000389975
4844	Ciclev10016172m.g	| Symbols: | FUNCTIONS IN: molecular_function unknown; INVOLVED IN: biological_process unknown; LOCATED IN: nucleus; CONTAINS InterPro DOMAIN/s: Ribonuclease H2, subunit B (InterPro:IPR019024); Has 30201 Blast hits to 17322 proteins in 780 species: Archae - 12; Bacteria - 1396; Metazoa - 17338; Fungi - 3422; Plants - 5037; Viruses - 0; Other Eukaryotes - 2996 (source: NCBI BLink). | chr4:10980124…	scaffold_2	-	29379439	29379777	'2,4,10'	'103,236,245'	'15,21,17'	'275,195,84'	1.88E-05	0.000391948
3916	Ciclev10011730m.g	| Symbols: | Auxin efflux carrier family protein | chr5:377373-379600 REVERSE LENGTH=431	scaffold_6	-	17904980	17905744	'18,13,21'	'709,585,580'	'26,16,11'	'318,198,244'	1.89E-05	0.000392588
451	Ciclev10027804m.g	| Symbols: CHB3, ATSWI3D | DNA-binding family protein | chr4:16461069-16464993 FORWARD LENGTH=983	scaffold_8	+	4862457	4864403	'32,28,46'	'4,1,3'	'97,88,1'	'56,44,12'	1.90E-05	0.000392588
2873	Ciclev10021545m.g	| Symbols: | Pentapeptide repeat-containing protein | chr1:4159623-4161269 FORWARD LENGTH=206	scaffold_3	+	6013044	6014146	'0,4,8'	'83,244,192'	'20,23,21'	'171,201,338'	1.95E-05	0.000402186
2638	Ciclev10015440m.g	| Symbols: | Transketolase family protein | chr2:14568956-14570844 REVERSE LENGTH=406	scaffold_2	-	35257649	35257886	'5,6,3'	'223,150,49'	'6,4,63'	'51,41,486'	1.98E-05	0.000405886
2070	Ciclev10005374m.g	| Symbols: ACL5 | S-adenosyl-L-methionine-dependent methyltransferases superfamily protein | chr5:6589176-6591091 REVERSE LENGTH=339	scaffold_9	-	3464555	3465213	'7,0,3'	'25,5,10'	'0,3,5'	'21,22,215'	2.05E-05	0.000417818
2930	Ciclev10032910m.g	| Symbols: | Acid phosphatase/vanadium-dependent haloperoxidase-related protein | chr1:25336701-25337455 REVERSE LENGTH=163	scaffold_4	-	21572766	21573552	'1,1,4'	'38,68,58'	'6,9,7'	'40,29,13'	2.09E-05	0.000421566
3960	Ciclev10011563m.g	| Symbols: | RING/U-box superfamily protein | chr5:54280-55727 FORWARD LENGTH=360	scaffold_6	+	15439962	15443291	'114,107,67'	'124,71,73'	'109,117,64'	'42,56,27'	2.08E-05	0.000421566
943	Ciclev10029039m.g	| Symbols: GAS41, TAF14B | YEATS family protein | chr5:18488059-18489666 FORWARD LENGTH=268	scaffold_8	-	7353872	7356695	'44,91,75'	'28,36,38'	'143,112,33'	'24,19,1'	2.09E-05	0.000421566
2007	Ciclev10024268m.g	| Symbols: NAD-ME1 | NAD-dependent malic enzyme 1 | chr2:5650089-5655103 FORWARD LENGTH=623	scaffold_3	+	50837087	50838937	'35,30,17'	'674,350,277'	'49,14,78'	'302,203,552'	2.11E-05	0.000422171
527	Ciclev10026739m.g	| Symbols: | Histone superfamily protein | chr5:3472591-3473349 REVERSE LENGTH=136	scaffold_7	+	5522748	5523447	'785,663,728'	'12432,12785,18669'	'538,575,91'	'14682,18617,2638'	2.11E-05	0.000422171
1019	Ciclev10013051m.g	| Symbols: | 60S acidic ribosomal protein family | chr2:11816929-11817670 FORWARD LENGTH=115	scaffold_6	+	20835286	20836227	'4,6,8'	'74,80,92'	'22,16,11'	'67,33,81'	2.13E-05	0.000424492
764	Ciclev10022669m.g	| Symbols: ATUBC2, UBC2 | ubiquiting-conjugating enzyme 2 | chr2:774271-775149 FORWARD LENGTH=152	scaffold_3	-	2222656	2223522	'9,19,26'	'73,79,45'	'112,86,53'	'62,48,1'	2.24E-05	0.000443373
2448	Ciclev10015330m.g	| Symbols: | Protein phosphatase 2C family protein | chr1:25650262-25652255 REVERSE LENGTH=436	scaffold_2	+	28845739	28847181	'106,93,84'	'23,24,7'	'134,124,594'	'9,10,29'	2.28E-05	0.00045012
2014	Ciclev10031093m.g	| Symbols: PKp3 | plastidial pyruvate kinase 3 | chr1:11712205-11714963 FORWARD LENGTH=571	scaffold_4	-	11158788	11159258	'203,163,177'	'1325,1124,827'	'306,272,78'	'1249,856,367'	2.42E-05	0.000474483
636	Ciclev10021452m.g	| Symbols: LHCB5 | light harvesting complex of photosystem II 5 | chr4:6408200-6409496 FORWARD LENGTH=280	scaffold_3	-	23703339	23703675	'267,688,565'	'4442,10284,6650'	'761,1147,291'	'7673,7934,4076'	2.42E-05	0.000474483
329	Ciclev10000963m.g	| Symbols: | Thiamin diphosphate-binding fold (THDP-binding) superfamily protein | chr5:2884282-2886291 REVERSE LENGTH=401	scaffold_5	+	17167292	17167987	'109,84,122'	'476,566,647'	'182,111,35'	'502,389,134'	2.44E-05	0.000475969
831	Ciclev10025216m.g	| Symbols: | Protein of unknown function, DUF547 | chr4:17473719-17476716 FORWARD LENGTH=610	scaffold_7	-	2985901	2986504	'7,7,10'	'9,15,12'	'0,0,0'	'15,11,17'	2.45E-05	0.000476587
2609	Ciclev10012469m.g	| Symbols: UBC22, ATUBC22 | ubiquitin-conjugating enzyme 22 | chr5:1498727-1499972 REVERSE LENGTH=251	scaffold_6	-	21569200	21569504	'18,10,8'	'661,405,358'	'27,9,16'	'274,238,251'	2.56E-05	0.000495507
3680	Ciclev10020657m.g	| Symbols: | GTP-binding family protein | chr4:1247416-1249351 FORWARD LENGTH=372	scaffold_3	+	44555795	44556594	'154,345,299'	'22,56,69'	'610,453,278'	'75,41,2'	2.69E-05	0.00051761
1555	Ciclev10004771m.g	| Symbols: TPR4 | Tetratricopeptide repeat (TPR)-like superfamily protein | chr1:1234456-1235895 REVERSE LENGTH=310	scaffold_9	-	6909243	6910080	'42,13,11'	'61,24,31'	'37,34,112'	'23,31,49'	2.73E-05	0.000521249
4008	Ciclev10001352m.g	| Symbols: | Ribonuclease P protein subunit P38-related | chr3:16874566-16875984 REVERSE LENGTH=389	scaffold_5	+	27587664	27591677	'13,31,49'	'48,66,89'	'39,22,0'	'125,112,95'	2.73E-05	0.000521249
1973	Ciclev10024671m.g	| Symbols: UBC4, ATUBC4 | ubiquitin conjugating enzyme 4 | chr5:16538296-16539956 REVERSE LENGTH=187	scaffold_3	+	1697071	1698784	'31,56,46'	'443,633,675'	'128,113,22'	'826,794,249'	2.80E-05	0.000532445
854	Ciclev10031308m.g	| Symbols: | Tryptophan/tyrosine permease | chr5:6579019-6581699 FORWARD LENGTH=505	scaffold_4	-	4049854	4050361	'9,12,13'	'2,2,3'	'14,18,0'	'20,28,8'	2.83E-05	0.000536246
4262	Ciclev10004432m.g	| Symbols: CLA1, DEF, CLA, DXS, DXPS2 | Deoxyxylulose-5-phosphate synthase | chr4:8884218-8887254 FORWARD LENGTH=717	scaffold_9	-	2357295	2357962	'3522,1349,710'	'127,42,37'	'511,430,2451'	'28,21,509'	2.97E-05	0.000561099
1089	Ciclev10000742m.g	| Symbols: | Pseudouridine synthase family protein | chr1:7079049-7082504 REVERSE LENGTH=504	scaffold_5	-	42428031	42428515	'4,3,2'	'8,25,14'	'20,24,6'	'12,10,10'	3.00E-05	0.000562469
3530	Ciclev10009798m.g	| Symbols: | Ribosomal L28e protein family | chr2:8511752-8512995 FORWARD LENGTH=143	scaffold_1	+	8417168	8417536	'23,28,34'	'749,645,737'	'17,15,41'	'359,294,211'	3.00E-05	0.000562469
2152	Ciclev10032170m.g	| Symbols: RSZ33, ATRSZ33, RS2Z33, AT-RS2Z33 | arginine/serine-rich zinc knuckle-containing protein 33 | chr2:15670372-15672331 REVERSE LENGTH=290	scaffold_4	+	3418277	3419410	'35,19,28'	'30,27,17'	'54,41,68'	'17,12,9'	3.06E-05	0.000570437
1082	Ciclev10011870m.g	| Symbols: ATRBL15, RBL15 | RHOMBOID-like protein 15 | chr3:21623374-21626348 REVERSE LENGTH=403	scaffold_6	+	19426710	19427465	'15,15,39'	'401,573,502'	'11,11,1'	'722,634,134'	3.25E-05	0.000601886
3520	Ciclev10008269m.g	| Symbols: KNAT3 | KNOTTED1-like homeobox gene 3 | chr5:8736208-8738115 FORWARD LENGTH=431	scaffold_1	+	1465227	1466383	'140,193,217'	'25,46,20'	'290,236,204'	'85,93,85'	3.24E-05	0.000601886
2857	Ciclev10002268m.g	| Symbols: | Mog1/PsbP/DUF1795-like photosystem II reaction center PsbP family protein | chr5:9674634-9676118 REVERSE LENGTH=241	scaffold_5	+	31878852	31880246	'9,27,17'	'1,0,1'	'20,14,31'	'9,14,18'	3.27E-05	0.00060277
1594	Ciclev10025379m.g	| Symbols: | Lung seven transmembrane receptor family protein | chr1:27286304-27288339 REVERSE LENGTH=509	scaffold_7	+	7320490	7322155	'33,31,30'	'185,233,220'	'40,38,40'	'150,131,110'	3.30E-05	0.000607013
4124	Ciclev10000950m.g	| Symbols: | MATE efflux family protein | chr5:26123241-26126352 REVERSE LENGTH=486	scaffold_5	+	35951047	35951513	'0,1,8'	'40,48,72'	'48,22,37'	'209,125,35'	3.36E-05	0.000615073
1467	Ciclev10007513m.g	| Symbols: STT3A | staurosporin and temperature sensitive 3-like A | chr5:6652649-6658214 FORWARD LENGTH=779	scaffold_1	-	7219043	7219657	'15,15,24'	'73,215,268'	'48,49,3'	'108,143,89'	3.40E-05	0.00061961
1733	Ciclev10017311m.g	| Symbols: | unknown protein; CONTAINS InterPro DOMAIN/s: Protein of unknown function DUF701, zinc-binding putative (InterPro:IPR007808); Has 30201 Blast hits to 17322 proteins in 780 species: Archae - 12; Bacteria - 1396; Metazoa - 17338; Fungi - 3422; Plants - 5037; Viruses - 0; Other Eukaryotes - 2996 (source: NCBI BLink). | chr5:18670531-18671138 FORWARD LENGTH=120	scaffold_2	-	33843821	33844576	'412,248,253'	'112,79,90'	'217,349,83'	'129,185,113'	3.48E-05	0.000632359
3770	Ciclev10002540m.g	| Symbols: WLIM1 | GATA type zinc finger transcription factor family protein | chr1:3346677-3347763 REVERSE LENGTH=190	scaffold_5	+	34673788	34676831	'254,255,547'	'661,1086,1376'	'517,259,12'	'1711,1029,364'	3.49E-05	0.000632359
3017	Ciclev10012758m.g	| Symbols: SR33, ATSCL33, SCL33, At-SCL33 | SC35-like splicing factor 33 | chr1:20630676-20632567 FORWARD LENGTH=220	scaffold_6	-	19318107	19318840	'6,9,5'	'588,750,307'	'23,8,20'	'359,625,239'	3.59E-05	0.000645309
4459	Ciclev10029534m.g	| Symbols: SEP1 | stress enhanced protein 1 | chr4:16372606-16373511 REVERSE LENGTH=146	scaffold_8	+	2656217	2657021	'63,98,64'	'123,377,193'	'101,77,76'	'305,346,824'	3.61E-05	0.000645309
486	Ciclev10031706m.g	| Symbols: EIF4A-III | eukaryotic initiation factor 4A-III | chr3:6863790-6866242 FORWARD LENGTH=408	scaffold_4	+	18454452	18455397	'14,22,16'	'299,386,189'	'39,43,34'	'361,371,157'	3.59E-05	0.000645309
2347	Ciclev10015676m.g	| Symbols: | unknown protein; BEST Arabidopsis thaliana protein match is: unknown protein (TAIR:AT2G14910.1); Has 579 Blast hits to 397 proteins in 95 species: Archae - 0; Bacteria - 294; Metazoa - 0; Fungi - 0; Plants - 86; Viruses - 0; Other Eukaryotes - 199 (source: NCBI BLink). | chr5:4847368-4848760 FORWARD LENGTH=355	scaffold_2	+	8723565	8726131	'18,14,8'	'38,121,87'	'2,11,26'	'155,171,363'	3.65E-05	0.000651502
1430	Ciclev10011587m.g	| Symbols: | senescence-associated family protein | chr1:24729880-24732144 REVERSE LENGTH=417	scaffold_6	+	22218726	22219591	'75,206,187'	'7,19,35'	'282,392,356'	'76,104,194'	3.67E-05	0.000652592
1413	Ciclev10009319m.g	| Symbols: | RNA-binding (RRM/RBD/RNP motifs) family protein | chr1:28902707-28904085 REVERSE LENGTH=179	scaffold_1	+	25662514	25663331	'8,18,8'	'125,141,118'	'41,37,12'	'158,156,78'	3.77E-05	0.000664451
4684	Ciclev10012197m.g	| Symbols: | NAD(P)-binding Rossmann-fold superfamily protein | chr5:568609-570720 FORWARD LENGTH=331	scaffold_6	+	13442621	13443167	'27,26,26'	'406,211,268'	'29,24,58'	'295,170,97'	3.77E-05	0.000664451
2773	Ciclev10011809m.g	| Symbols: PECT1 | phosphorylethanolamine cytidylyltransferase 1 | chr2:16168979-16171680 FORWARD LENGTH=421	scaffold_6	-	6265374	6266160	'7,7,11'	'75,88,110'	'8,4,4'	'301,279,105'	3.83E-05	0.000673346
1171	Ciclev10020776m.g	| Symbols: | Protein kinase superfamily protein | chr3:23029276-23030864 REVERSE LENGTH=361	scaffold_3	+	47001736	47002101	'41,87,100'	'398,535,567'	'148,117,30'	'559,479,39'	3.96E-05	0.000693869
830	Ciclev10025216m.g	| Symbols: | Protein of unknown function, DUF547 | chr4:17473719-17476716 FORWARD LENGTH=610	scaffold_7	-	2985660	2986504	'8,11,15'	'18,25,25'	'6,7,2'	'44,29,55'	4.02E-05	0.00070014
2879	Ciclev10012490m.g	| Symbols: | D111/G-patch domain-containing protein | chr3:21442771-21443968 FORWARD LENGTH=265	scaffold_6	+	18740102	18741078	'5,1,6'	'28,66,72'	'20,14,24'	'64,87,38'	4.12E-05	0.000715541
236	Ciclev10019513m.g	| Symbols: | FUNCTIONS IN: molecular_function unknown; INVOLVED IN: rRNA processing; LOCATED IN: cytosol, nucleolus, nucleus; EXPRESSED IN: 22 plant structures; EXPRESSED DURING: 12 growth stages; CONTAINS InterPro DOMAIN/s: U3 small nucleolar ribonucleoprotein complex, subunit Mpp10p (InterPro:IPR012173), Mpp10 protein (InterPro:IPR007151); Has 30201 Blast hits to 17322 proteins in 780 species: …	scaffold_3	+	3231305	3231658	'17,35,24'	'166,310,199'	'31,15,0'	'374,362,215'	4.15E-05	0.000717963
1264	Ciclev10028355m.g	| Symbols: CYP707A4 | cytochrome P450, family 707, subfamily A, polypeptide 4 | chr3:6673885-6676400 REVERSE LENGTH=468	scaffold_8	+	3096955	3098059	'86,108,123'	'732,925,1346'	'180,114,47'	'1139,784,124'	4.27E-05	0.000735908
3488	Ciclev10026560m.g	| Symbols: | plastid developmental protein DAG, putative | chr1:27312999-27313937 FORWARD LENGTH=188	scaffold_7	-	7173710	7173918	'1,4,0'	'10,19,13'	'11,6,13'	'9,10,2'	4.48E-05	0.000770112
4428	Ciclev10033070m.g	| Symbols: | Yippee family putative zinc-binding protein | chr2:16748159-16749357 FORWARD LENGTH=130	scaffold_4	-	1117531	1118017	'18,13,5'	'36,39,30'	'10,9,73'	'24,27,1222'	4.86E-05	0.000832979
3913	Ciclev10001457m.g	| Symbols: | Zinc-binding alcohol dehydrogenase family protein | chr5:16894087-16897450 FORWARD LENGTH=390	scaffold_5	+	42476450	42477428	'9,5,11'	'81,191,132'	'20,31,70'	'217,228,258'	5.05E-05	0.000861244
1591	Ciclev10021526m.g	'not assigned.unknown'	scaffold_3	-	49264027	49264696	'26,11,6'	'349,149,144'	'11,14,30'	'99,126,41'	5.07E-05	0.000862061
3011	Ciclev10011329m.g	| Symbols: | DNAse I-like superfamily protein | chr3:21650880-21653896 REVERSE LENGTH=602	scaffold_6	+	19230214	19230938	'32,58,42'	'462,983,1130'	'153,122,0'	'1538,1110,175'	5.19E-05	0.000879936
3489	Ciclev10015772m.g	| Symbols: | Protein of unknown function (DUF803) | chr4:18080484-18082305 REVERSE LENGTH=326	scaffold_2	+	7674371	7674850	'32,32,42'	'296,270,196'	'57,45,56'	'227,236,109'	5.27E-05	0.000889534
1159	Ciclev10012601m.g	| Symbols: | RING/U-box superfamily protein | chr5:206797-208399 FORWARD LENGTH=242	scaffold_6	-	16225488	16226247	'44,68,80'	'222,380,397'	'89,82,7'	'735,671,180'	5.32E-05	0.000895527
2507	Ciclev10028967m.g	| Symbols: AtPPa6, PPa6 | pyrophosphorylase 6 | chr5:2991331-2993117 REVERSE LENGTH=300	scaffold_8	-	1360832	1361376	'15,34,30'	'672,1037,587'	'55,64,10'	'674,582,600'	5.34E-05	0.000895527
2591	Ciclev10001873m.g	| Symbols: ATBCA5, BCA5 | beta carbonic anhydrase 5 | chr4:16139406-16141363 FORWARD LENGTH=301	scaffold_5	+	35663181	35663430	'5,19,32'	'57,140,148'	'135,164,118'	'394,525,340'	5.42E-05	0.000905446
4018	Ciclev10031090m.g	| Symbols: | Plasma-membrane choline transporter family protein | chr5:4442102-4444565 FORWARD LENGTH=569	scaffold_4	-	24916579	24917637	'66,48,53'	'222,267,224'	'36,42,4'	'315,312,62'	5.49E-05	0.000914384
1176	Ciclev10001644m.g	| Symbols: ROL5 | repressor of lrx1 | chr2:18298078-18300153 REVERSE LENGTH=355	scaffold_5	-	42457082	42457329	'1,1,3'	'54,69,56'	'7,2,35'	'69,84,45'	5.56E-05	0.000922995
1073	Ciclev10004154m.g	| Symbols: GUN5, CCH, CHLH, CCH1, ABAR | magnesium-chelatase subunit chlH, chloroplast, putative / Mg-protoporphyrin IX chelatase, putative (CHLH) | chr5:4387567-4392082 REVERSE LENGTH=1381	scaffold_9	+	24670611	24671932	'31,80,84'	'3327,5808,3436'	'92,74,111'	'3823,3493,1730'	5.80E-05	0.00095822
130	Ciclev10007657m.g	| Symbols: | Protein kinase superfamily protein | chr4:15233126-15236764 FORWARD LENGTH=682	scaffold_1	+	373852	374153	'16,16,16'	'9,14,25'	'18,13,0'	'47,23,64'	5.86E-05	0.000966185
1409	Ciclev10011957m.g	| Symbols: | Eukaryotic protein of unknown function (DUF914) | chr3:21928971-21931030 REVERSE LENGTH=333	scaffold_6	+	20705415	20706876	'5,6,8'	'120,348,321'	'20,20,84'	'399,349,959'	5.92E-05	0.000971818
3584	Ciclev10033477m.g	| Symbols: | unknown protein; Has 39 Blast hits to 39 proteins in 15 species: Archae - 0; Bacteria - 0; Metazoa - 0; Fungi - 0; Plants - 39; Viruses - 0; Other Eukaryotes - 0 (source: NCBI BLink). | chr3:20878743-20879541 REVERSE LENGTH=173	scaffold_4	-	2019192	2019931	'13,46,29'	'142,326,142'	'40,95,74'	'248,594,2567'	6.20E-05	0.001015417
3798	Ciclev10014518m.g	| Symbols: | Actin binding Calponin homology (CH) domain-containing protein | chr5:19636225-19639365 REVERSE LENGTH=654	scaffold_2	-	25914558	25914971	'6,0,5'	'199,194,27'	'5,4,15'	'61,54,83'	6.44E-05	0.001049925
2495	Ciclev10020967m.g	| Symbols: MYB96 | myb domain protein 96 | chr5:25079434-25080858 REVERSE LENGTH=352	scaffold_3	+	7198184	7199519	'1,0,0'	'104,23,26'	'0,4,35'	'18,97,48'	6.84E-05	0.001111372
4940	Ciclev10015554m.g	| Symbols: | O-acyltransferase (WSD1-like) family protein | chr5:4024568-4026715 REVERSE LENGTH=480	scaffold_2	+	16278116	16278752	'2,6,8'	'15,12,10'	'10,4,44'	'3,2,17'	7.14E-05	0.001156568
4913	Ciclev10000521m.g	| Symbols: AST68, SULTR2;1 | slufate transporter 2;1 | chr5:3193225-3196818 FORWARD LENGTH=677	scaffold_5	+	36698661	36699570	'325,54,65'	'13,4,1'	'48,35,159'	'6,20,22'	7.35E-05	0.001187287
2019	Ciclev10015490m.g	| Symbols: AGT, AGT1, SGAT | alanine:glyoxylate aminotransferase | chr2:5539417-5540902 REVERSE LENGTH=401	scaffold_2	+	7665341	7667512	'23,161,126'	'158,774,607'	'69,270,170'	'668,1316,2085'	7.54E-05	0.001212831
2248	Ciclev10032408m.g	| Symbols: CRL | crumpled leaf | chr5:20745560-20747165 REVERSE LENGTH=269	scaffold_4	-	14352799	14353751	'16,11,20'	'219,337,311'	'47,41,35'	'463,515,107'	7.57E-05	0.001213439
174	Ciclev10031249m.g	| Symbols: | Tetratricopeptide repeat (TPR)-like superfamily protein | chr1:9151816-9154407 FORWARD LENGTH=630	scaffold_4	+	20781346	20782525	'3,4,1'	'113,59,27'	'8,21,0'	'36,38,36'	7.63E-05	0.001220284
455	Ciclev10018558m.g	| Symbols: | cell division cycle protein 48-related / CDC48-related | chr1:1790796-1796503 FORWARD LENGTH=1210	scaffold_3	+	38626781	38628103	'11,17,21'	'160,229,204'	'42,26,36'	'238,233,98'	7.90E-05	0.001258115
2843	Ciclev10020142m.g	| Symbols: | Flavin-binding monooxygenase family protein | chr1:4137627-4139835 FORWARD LENGTH=465	scaffold_3	+	5929308	5929687	'1,2,0'	'12,16,11'	'7,15,10'	'11,13,4'	7.95E-05	0.001262201
2501	Ciclev10021440m.g	| Symbols: | unknown protein; Has 30201 Blast hits to 17322 proteins in 780 species: Archae - 12; Bacteria - 1396; Metazoa - 17338; Fungi - 3422; Plants - 5037; Viruses - 0; Other Eukaryotes - 2996 (source: NCBI BLink). | chr4:9775982-9777765 FORWARD LENGTH=294	scaffold_3	-	4933730	4935277	'1,4,2'	'17,25,43'	'32,19,18'	'56,38,64'	8.16E-05	0.001291034
3104	Ciclev10004358m.g	| Symbols: LUH | LEUNIG_homolog | chr2:13867235-13871844 FORWARD LENGTH=785	scaffold_9	+	14799173	14800420	'40,69,67'	'156,69,36'	'132,99,65'	'37,51,26'	8.28E-05	0.001298506
3292	Ciclev10031855m.g	| Symbols: | Zinc-binding alcohol dehydrogenase family protein | chr5:16894087-16897450 FORWARD LENGTH=390	scaffold_4	-	17929290	17930086	'1,1,4'	'35,45,27'	'43,20,21'	'70,93,89'	8.29E-05	0.001298506
4860	Ciclev10012405m.g	| Symbols: | unknown protein; LOCATED IN: chloroplast; BEST Arabidopsis thaliana protein match is: unknown protein (TAIR:AT3G59870.1); Has 292 Blast hits to 292 proteins in 84 species: Archae - 0; Bacteria - 122; Metazoa - 0; Fungi - 0; Plants - 46; Viruses - 0; Other Eukaryotes - 124 (source: NCBI BLink). | chr2:18197995-18199988 REVERSE LENGTH=289	scaffold_6	-	8893537	8894720	'17,17,9'	'34,71,29'	'16,15,10'	'85,63,206'	8.25E-05	0.001298506
3851	Ciclev10022710m.g	| Symbols: UBC28 | ubiquitin-conjugating enzyme 28 | chr1:23833792-23835220 FORWARD LENGTH=148	scaffold_3	-	1185487	1187030	'189,154,264'	'1451,1996,1578'	'260,179,31'	'2570,2494,611'	8.40E-05	0.001312374
2121	Ciclev10011779m.g	| Symbols: TBL3 | Plant protein of unknown function (DUF828) | chr5:147608-149316 REVERSE LENGTH=434	scaffold_6	+	16581049	16581741	'10,7,1'	'11,4,2'	'0,12,0'	'5,61,17'	8.48E-05	0.001319407
4569	Ciclev10011295m.g	| Symbols: | Carbohydrate-binding X8 domain superfamily protein | chr1:3053901-3055090 FORWARD LENGTH=330	scaffold_6	+	1108740	1110478	'56,20,120'	'1396,1141,2043'	'21,15,6'	'1090,800,335'	8.52E-05	0.001321459
4599	Ciclev10020762m.g	| Symbols: BT1 | BTB and TAZ domain protein 1 | chr5:25333485-25335399 REVERSE LENGTH=365	scaffold_3	-	3882309	3883034	'9,13,26'	'124,189,128'	'33,56,24'	'125,311,42'	9.34E-05	0.001444517
3148	Ciclev10019724m.g	| Symbols: CDPK6, CPK3 | calcium-dependent protein kinase 6 | chr4:12324967-12327415 REVERSE LENGTH=529	scaffold_3	+	1320175	1320828	'11,13,21'	'152,149,126'	'10,14,12'	'147,160,627'	9.46E-05	0.001458969
2209	Ciclev10032334m.g	| Symbols: | Nucleic acid-binding, OB-fold-like protein | chr2:17021875-17022748 FORWARD LENGTH=171	scaffold_4	+	2366881	2367463	'3,8,2'	'74,98,110'	'26,18,5'	'98,104,86'	9.59E-05	0.001473269
4597	Ciclev10013082m.g	| Symbols: | carbon-sulfur lyases | chr5:5571797-5572204 REVERSE LENGTH=135	scaffold_6	+	22178261	22179663	'126,182,173'	'0,2,0'	'128,112,115'	'4,11,4'	9.63E-05	0.001474655
3434	Ciclev10025045m.g	| Symbols: GCN5, ATGCN5 | general control non-repressible 5 | chr5:25916956-25919693 REVERSE LENGTH=692	scaffold_7	-	18964007	18964417	'30,103,34'	'340,941,507'	'27,80,68'	'621,826,2050'	9.83E-05	0.001500472
2678	Ciclev10019835m.g	| Symbols: | Phosphoenolpyruvate carboxylase family protein | chr2:17953719-17955774 REVERSE LENGTH=478	scaffold_3	+	39471312	39471774	'58,105,57'	'7,11,8'	'134,100,38'	'2,3,0'	9.96E-05	0.001516212
4510	Ciclev10009162m.g	| Symbols: | Ribosomal protein L30/L7 family protein | chr2:132943-134264 REVERSE LENGTH=242	scaffold_1	+	26577253	26577529	'13,22,18'	'193,212,100'	'69,36,41'	'175,177,290'	0.000100032	0.001517897
4142	Ciclev10018855m.g	| Symbols: ANL2, AHDP | Homeobox-leucine zipper family protein / lipid-binding START domain-containing protein | chr4:299741-304103 REVERSE LENGTH=802	scaffold_3	-	49322738	49323202	'11,12,25'	'116,134,139'	'17,17,33'	'76,79,63'	0.000101551	0.001536073
3780	Ciclev10031853m.g	| Symbols: ATPTPKIS1, DSP4, SEX4, ATSEX4 | dual specificity protein phosphatase (DsPTP1) family protein | chr3:19349884-19353459 REVERSE LENGTH=379	scaffold_4	-	7407966	7408629	'2,8,7'	'349,437,274'	'18,20,9'	'484,378,77'	0.000105493	0.001585699
4059	Ciclev10010934m.g	| Symbols: SMC3 | structural maintenance of chromosome 3 | chr5:19701908-19709091 FORWARD LENGTH=1244	scaffold_6	+	24932314	24933127	'5,9,3'	'10,22,3'	'9,20,18'	'2,2,8'	0.000105181	0.001585699
1383	Ciclev10011868m.g	| Symbols: | Class I glutamine amidotransferase-like superfamily protein | chr3:586336-588088 FORWARD LENGTH=388	scaffold_6	+	21349793	21350274	'49,27,16'	'162,79,47'	'43,55,65'	'38,68,132'	0.000107103	0.001604864
974	Ciclev10031028m.g	| Symbols: PIL6, PIF5 | phytochrome interacting factor 3-like 6 | chr3:21828189-21829895 REVERSE LENGTH=442	scaffold_4	-	15043632	15044339	'2,7,3'	'159,235,252'	'27,29,12'	'468,487,105'	0.000108365	0.00161873
1811	Ciclev10033913m.g	| Symbols: | Ran BP2/NZF zinc finger-like superfamily protein | chr1:25209825-25212412 REVERSE LENGTH=287	scaffold_4	-	21178041	21180081	'45,66,89'	'3,4,7'	'230,236,289'	'7,4,0'	0.000110627	0.001647381
1392	Ciclev10002515m.g	| Symbols: PBC1 | proteasome beta subunit C1 | chr1:7626394-7628070 FORWARD LENGTH=204	scaffold_5	-	37601652	37601983	'8,15,21'	'367,512,376'	'24,30,36'	'488,400,282'	0.000112983	0.001677257
2392	Ciclev10020457m.g	| Symbols: | YTH family protein | chr4:7181223-7183265 FORWARD LENGTH=359	scaffold_3	-	6549293	6549862	'11,0,1'	'32,29,25'	'10,9,48'	'25,18,69'	0.000117407	0.001737549
3053	Ciclev10015444m.g	| Symbols: STL2P, ATSEC12 | SEC12P-like 2 protein | chr2:212215-214435 REVERSE LENGTH=393	scaffold_2	+	27740589	27741116	'9,13,12'	'243,324,238'	'46,24,25'	'319,301,329'	0.000118689	0.001751119
1641	Ciclev10005766m.g	| Symbols: ATAILP1, AILP1 | Aluminium induced protein with YGL and LRDR motifs | chr5:6423398-6425785 FORWARD LENGTH=234	scaffold_9	+	3114513	3114978	'11,17,35'	'103,151,323'	'66,95,112'	'453,535,209'	0.000119464	0.001757153
312	Ciclev10004880m.g	| Symbols: CIPK1, SnRK3.16 | CBL-interacting protein kinase 1 | chr3:5989309-5992627 REVERSE LENGTH=444	scaffold_9	+	169743	170809	'7,19,7'	'373,607,812'	'19,6,49'	'446,456,701'	0.000119835	0.001757216
1418	Ciclev10007906m.g	| Symbols: | unknown protein; BEST Arabidopsis thaliana protein match is: unknown protein (TAIR:AT2G24100.1); Has 109 Blast hits to 109 proteins in 18 species: Archae - 0; Bacteria - 0; Metazoa - 1; Fungi - 0; Plants - 95; Viruses - 0; Other Eukaryotes - 13 (source: NCBI BLink). | chr4:14990523-14992855 FORWARD LENGTH=589	scaffold_1	+	28132435	28133278	'3,12,12'	'112,79,67'	'17,16,20'	'72,61,47'	0.000120935	0.001767935
316	Ciclev10004959m.g	| Symbols: UXS2, ATUXS2 | NAD(P)-binding Rossmann-fold superfamily protein | chr3:23232539-23235353 FORWARD LENGTH=445	scaffold_9	-	1700797	1701424	'101,32,47'	'565,494,479'	'7,0,38'	'48,3,85'	0.000121834	0.001775664
3575	Ciclev10033822m.g	| Symbols: | Protein of unknown function (DUF616) | chr2:847335-849371 REVERSE LENGTH=460	scaffold_4	-	23822592	23823044	'4,3,0'	'34,35,48'	'7,10,21'	'54,24,19'	0.00012488	0.001814539
2695	Ciclev10004441m.g	| Symbols: TCX2, ATTCX2 | TESMIN/TSO1-like CXC 2 | chr4:8481522-8484825 REVERSE LENGTH=674	scaffold_9	+	3948147	3948392	'12,17,7'	'81,86,88'	'11,4,35'	'17,23,78'	0.000127215	0.00184289
900	Ciclev10032916m.g	| Symbols: UBC7, ATUBC7 | ubiquitin carrier protein 7 | chr5:23919868-23921304 REVERSE LENGTH=203	scaffold_4	+	2768280	2769775	'178,211,175'	'333,527,295'	'250,270,97'	'289,349,158'	0.000131368	0.001897312
4401	Ciclev10020055m.g	| Symbols: CBL | cystathionine beta-lyase | chr3:21111939-21114521 REVERSE LENGTH=464	scaffold_3	-	26485183	26486191	'7,1,4'	'146,68,24'	'1,4,27'	'27,40,71'	0.000134434	0.001935775
462	Ciclev10029052m.g	| Symbols: ATSMO2, SMO2-1 | sterol 4-alpha-methyl-oxidase 2-1 | chr1:2277910-2280033 FORWARD LENGTH=266	scaffold_8	-	23877408	23878041	'9,7,4'	'225,124,117'	'9,6,36'	'64,69,263'	0.000141106	0.002025761
2169	Ciclev10031443m.g	| Symbols: RCA | rubisco activase | chr2:16570951-16573345 REVERSE LENGTH=474	scaffold_4	+	644036	645079	'1475,7439,7644'	'4489,24997,18543'	'6463,10167,4089'	'14686,25237,5502'	0.000143496	0.00202968
2425	Ciclev10014926m.g	| Symbols: | MATE efflux family protein | chr3:7638750-7641861 FORWARD LENGTH=506	scaffold_2	-	22101527	22102748	'0,3,5'	'125,239,202'	'10,9,44'	'391,234,412'	0.000143252	0.00202968
2709	Ciclev10018484m.g	| Symbols: | Transducin/WD40 repeat-like superfamily protein | chr4:6854461-6859490 FORWARD LENGTH=1446	scaffold_3	+	1436335	1439594	'81,8,8'	'4,0,1'	'8,8,30'	'2,7,19'	0.000143076	0.00202968
3285	Ciclev10008383m.g	| Symbols: | DEAD/DEAH box RNA helicase family protein | chr5:3553334-3556646 FORWARD LENGTH=427	scaffold_1	+	1880949	1881189	'4,5,11'	'364,454,334'	'22,22,17'	'483,501,233'	0.000142492	0.00202968
858	Ciclev10015545m.g	| Symbols: ARP2, ATARP2, WRM | actin related protein 2 | chr3:9952787-9955784 REVERSE LENGTH=389	scaffold_2	-	13111815	13112697	'5,11,12'	'89,123,132'	'5,4,24'	'37,38,51'	0.000143194	0.00202968
3305	Ciclev10001214m.g	| Symbols: ATRBP47C, RBP47C | RNA-binding protein 47C | chr1:17424801-17427182 FORWARD LENGTH=432	scaffold_5	+	40387458	40388589	'101,166,135'	'458,542,451'	'281,187,144'	'529,452,450'	0.000149757	0.002112011
2475	Ciclev10000480m.g	| Symbols: | Protein kinase protein with adenine nucleotide alpha hydrolases-like domain | chr5:25588254-25591229 FORWARD LENGTH=705	scaffold_5	+	16240848	16241154	'20,27,34'	'278,260,218'	'34,36,50'	'146,143,294'	0.000152098	0.002138736
2122	Ciclev10007859m.g	| Symbols: | Tetratricopeptide repeat (TPR)-like superfamily protein | chr5:8531226-8533266 FORWARD LENGTH=593	scaffold_1	-	302235	302908	'41,94,38'	'12,27,36'	'35,40,49'	'4,4,1'	0.000155639	0.002182129
3781	Ciclev10031853m.g	| Symbols: ATPTPKIS1, DSP4, SEX4, ATSEX4 | dual specificity protein phosphatase (DsPTP1) family protein | chr3:19349884-19353459 REVERSE LENGTH=379	scaffold_4	-	7407966	7409199	'21,24,28'	'308,455,295'	'40,33,15'	'1549,946,159'	0.000159828	0.00223433
3155	Ciclev10004753m.g	| Symbols: | FRIGIDA-like protein | chr3:7959854-7961886 FORWARD LENGTH=532	scaffold_9	+	3691338	3692717	'67,50,105'	'1446,1027,1146'	'107,81,68'	'1000,1047,575'	0.000160917	0.002243017
3419	Ciclev10016911m.g	| Symbols: | SNARE-like superfamily protein | chr1:22448008-22449387 REVERSE LENGTH=177	scaffold_2	-	34829760	34830301	'9,18,16'	'250,332,240'	'27,23,29'	'207,231,238'	0.000166916	0.002319885
1020	Ciclev10014884m.g	| Symbols: AtGH9B8, GH9B8 | glycosyl hydrolase 9B8 | chr2:14003361-14005844 FORWARD LENGTH=525	scaffold_2	-	22869589	22870401	'21,10,11'	'220,60,48'	'7,2,40'	'17,21,38'	0.000168478	0.002328108
2294	Ciclev10018481m.g	| Symbols: ATMRP9, MRP9, ABCC9 | multidrug resistance-associated protein 9 | chr3:22223829-22229195 REVERSE LENGTH=1506	scaffold_3	+	50914804	50915472	'34,49,61'	'563,453,328'	'37,4,41'	'155,57,176'	0.000168111	0.002328108
1891	Ciclev10009380m.g	| Symbols: PRA1.H | prenylated RAB acceptor 1.H | chr4:13753449-13754660 REVERSE LENGTH=241	scaffold_1	+	17139512	17139966	'8,40,22'	'37,75,91'	'108,70,23'	'102,130,26'	0.000172002	0.002369967
4190	Ciclev10031198m.g	| Symbols: | Regulator of chromosome condensation (RCC1) family protein | chr3:9538063-9540149 FORWARD LENGTH=532	scaffold_4	+	21842540	21843272	'189,176,92'	'218,175,130'	'258,235,135'	'133,153,22'	0.000174159	0.002392816
3105	Ciclev10025351m.g	| Symbols: | ARID/BRIGHT DNA-binding domain-containing protein | chr2:7559869-7563474 FORWARD LENGTH=786	scaffold_7	-	26289	27040	'44,19,39'	'146,200,191'	'27,21,12'	'340,271,57'	0.00017549	0.002404218
4768	Ciclev10030525m.g	| Symbols: | dentin sialophosphoprotein-related | chr3:20269659-20272037 REVERSE LENGTH=761	scaffold_4	+	3656868	3661098	'27,19,7'	'7,6,4'	'6,11,136'	'0,1,5'	0.000177401	0.002423471
1863	Ciclev10010418m.g	| Symbols: EDA14, UTP11 | embryo sac development arrest 14 | chr3:22312477-22314002 REVERSE LENGTH=228	scaffold_1	+	6291117	6292175	'22,44,63'	'22,34,36'	'119,84,68'	'33,33,17'	0.000180982	0.00246536
102	Ciclev10025132m.g	| Symbols: | Phototropic-responsive NPH3 family protein | chr5:26564368-26566662 FORWARD LENGTH=668	scaffold_7	-	2597595	2598016	'14,13,8'	'334,183,189'	'12,10,39'	'136,107,256'	0.000186334	0.00251301
1354	Ciclev10030723m.g	| Symbols: CESA3, IXR1, ATCESA3, ATH-B, CEV1 | Cellulose synthase family protein | chr5:1530401-1535090 REVERSE LENGTH=1065	scaffold_4	+	25527862	25528738	'105,39,28'	'19,4,1'	'34,37,386'	'0,1,12'	0.000185365	0.00251301
2971	Ciclev10015570m.g	| Symbols: AtRLP20, RLP20 | receptor like protein 20 | chr2:10826735-10829402 FORWARD LENGTH=671	scaffold_2	+	7250305	7255411	'4,16,17'	'40,55,60'	'29,32,10'	'150,239,328'	0.000186576	0.00251301
552	Ciclev10022286m.g	| Symbols: | Remorin family protein | chr3:22675403-22676701 REVERSE LENGTH=212	scaffold_3	+	49146727	49147847	'41,37,56'	'4,3,5'	'156,128,142'	'4,2,0'	0.000186203	0.00251301
2621	Ciclev10002874m.g	| Symbols: MUB6 | membrane-anchored ubiquitin-fold protein 6 precursor | chr1:7771897-7772843 FORWARD LENGTH=119	scaffold_5	+	36748602	36749141	'36,40,49'	'0,0,0'	'187,148,158'	'40,48,8'	0.000187844	0.002519718
683	Ciclev10022342m.g	| Symbols: | Nucleic acid-binding, OB-fold-like protein | chr5:15569507-15570898 FORWARD LENGTH=191	scaffold_3	-	40270163	40270856	'14,16,13'	'209,269,190'	'25,27,20'	'226,209,69'	0.000188125	0.002519718
1222	Ciclev10021047m.g	| Symbols: PTAC4, VIPP1 | plastid transcriptionally active 4 | chr1:24236329-24240428 FORWARD LENGTH=330	scaffold_3	+	36776551	36777404	'28,15,34'	'85,184,260'	'30,20,20'	'528,381,110'	0.00019009	0.002532214
37	Ciclev10025367m.g	| Symbols: SQE3 | squalene epoxidase 3 | chr4:17744085-17746426 FORWARD LENGTH=525	scaffold_7	+	4408882	4409572	'5,11,6'	'697,614,426'	'16,20,0'	'356,473,36'	0.000190219	0.002532214
4194	Ciclev10030938m.g	| Symbols: | Melibiase family protein | chr3:9660140-9663145 FORWARD LENGTH=647	scaffold_4	+	22100075	22100591	'70,69,67'	'343,355,272'	'186,109,106'	'368,254,499'	0.000190642	0.002532214
4809	Ciclev10032126m.g	| Symbols: | Cysteine proteinases superfamily protein | chr3:21416336-21417809 FORWARD LENGTH=274	scaffold_4	+	9594644	9595722	'36,19,50'	'191,248,151'	'31,13,63'	'185,150,895'	0.000192077	0.002544228
4907	Ciclev10026488m.g	| Symbols: | unknown protein; LOCATED IN: chloroplast thylakoid membrane; EXPRESSED IN: 23 plant structures; EXPRESSED DURING: 13 growth stages; BEST Arabidopsis thaliana protein match is: unknown protein (TAIR:AT4G01150.1); Has 30201 Blast hits to 17322 proteins in 780 species: Archae - 12; Bacteria - 1396; Metazoa - 17338; Fungi - 3422; Plants - 5037; Viruses - 0; Other Eukaryotes - 2996 (sourc…	scaffold_7	-	5278456	5278725	'8,12,5'	'84,247,165'	'27,18,32'	'254,248,94'	0.00019282	0.002547036
1398	Ciclev10032238m.g	| Symbols: PBE1 | 20S proteasome beta subunit E1 | chr1:4452641-4454663 FORWARD LENGTH=274	scaffold_4	-	21444833	21445158	'12,16,14'	'382,313,245'	'3,2,2'	'219,194,377'	0.000196128	0.002583603
1253	Ciclev10014388m.g	| Symbols: ATTPC1, TPC1, ATCCH1, FOU2 | two-pore channel 1 | chr4:1580253-1585691 FORWARD LENGTH=733	scaffold_2	-	16612646	16613245	'35,34,34'	'5,10,7'	'18,28,32'	'19,14,27'	0.00021247	0.002776
1557	Ciclev10004771m.g	| Symbols: TPR4 | Tetratricopeptide repeat (TPR)-like superfamily protein | chr1:1234456-1235895 REVERSE LENGTH=310	scaffold_9	-	6908363	6910080	'53,35,48'	'65,24,27'	'118,114,201'	'30,38,83'	0.00021229	0.002776
2753	Ciclev10025215m.g	| Symbols: IBS2, ATSAC1B, ATSAC6, SACIB | Phosphoinositide phosphatase family protein | chr5:26401193-26404691 REVERSE LENGTH=593	scaffold_7	-	278385	278819	'15,9,4'	'5,4,4'	'6,10,160'	'0,2,2'	0.000212176	0.002776
2307	Ciclev10001894m.g	| Symbols: | Photosystem II reaction center PsbP family protein | chr1:28684618-28686109 FORWARD LENGTH=247	scaffold_5	+	42986022	42986300	'21,41,23'	'313,587,477'	'77,45,27'	'579,379,335'	0.000225709	0.002940963
1577	Ciclev10019567m.g	| Symbols: GR, EMB2360, ATGR2 | glutathione reductase | chr3:20230356-20233100 REVERSE LENGTH=565	scaffold_3	-	14897852	14898540	'6,48,44'	'11,16,13'	'120,93,32'	'14,6,0'	0.00023726	0.003083091
1410	Ciclev10011957m.g	| Symbols: | Eukaryotic protein of unknown function (DUF914) | chr3:21928971-21931030 REVERSE LENGTH=333	scaffold_6	+	20704821	20705067	'37,64,96'	'63,110,97'	'84,107,410'	'84,70,158'	0.000242629	0.003135868
4308	Ciclev10032819m.g	| Symbols: FdC1 | 2Fe-2S ferredoxin-like superfamily protein | chr1:11771969-11774117 REVERSE LENGTH=181	scaffold_4	+	10616029	10616942	'10,13,14'	'402,736,438'	'29,23,25'	'742,712,101'	0.000242196	0.003135868
4115	Ciclev10011662m.g	| Symbols: BR6OX1, ATBR6OX, CYP85A1, BR6OX | brassinosteroid-6-oxidase 1 | chr5:15594935-15597774 REVERSE LENGTH=465	scaffold_6	+	23820853	23821178	'7,30,24'	'40,69,56'	'9,7,31'	'67,81,161'	0.00024625	0.003174115
3283	Ciclev10015030m.g	| Symbols: BGLU42 | beta glucosidase 42 | chr5:14542164-14546090 REVERSE LENGTH=490	scaffold_2	-	29493903	29495259	'72,127,95'	'244,248,168'	'191,197,296'	'155,182,572'	0.000247768	0.003185113
868	Ciclev10014906m.g	| Symbols: | ALG6, ALG8 glycosyltransferase family | chr2:18420832-18422827 REVERSE LENGTH=506	scaffold_2	+	27643219	27644070	'5,1,6'	'40,68,82'	'13,9,20'	'100,41,36'	0.000250606	0.003212982
1034	Ciclev10007420m.g	| Symbols: | SWAP (Suppressor-of-White-APricot)/surp domain-containing protein | chr5:22361401-22364664 REVERSE LENGTH=844	scaffold_1	-	22662653	22664577	'30,32,13'	'4,6,1'	'35,25,112'	'1,0,0'	0.000252234	0.003225236
867	Ciclev10005381m.g	| Symbols: | Protein of unknown function (DUF2361) | chr1:1125576-1127828 FORWARD LENGTH=325	scaffold_9	+	4506708	4507155	'77,99,119'	'402,431,352'	'178,131,85'	'430,405,189'	0.000255142	0.00325374
1666	Ciclev10016552m.g	| Symbols: atnudt12, NUDT12 | nudix hydrolase homolog 12 | chr1:4390036-4391046 FORWARD LENGTH=203	scaffold_2	-	11739843	11740794	'34,38,26'	'339,197,168'	'112,38,31'	'234,156,224'	0.000256733	0.003265349
1872	Ciclev10027718m.g	| Symbols: | Protein of unknown function, DUF593 | chr1:2813578-2817078 REVERSE LENGTH=1113	scaffold_8	+	17078623	17080547	'11,20,11'	'63,49,77'	'10,5,0'	'64,53,112'	0.000266522	0.003380879
861	Ciclev10013083m.g	| Symbols: UBQ1, EMB2167, ERD16, HAP4 | ubiquitin extension protein 1 | chr3:19505668-19506681 FORWARD LENGTH=128	scaffold_6	+	20331382	20331886	'1,20,11'	'317,689,531'	'43,21,17'	'866,561,274'	0.000276961	0.003504035
3519	Ciclev10008269m.g	| Symbols: KNAT3 | KNOTTED1-like homeobox gene 3 | chr5:8736208-8738115 FORWARD LENGTH=431	scaffold_1	+	1465227	1466383	'166,223,250'	'117,173,178'	'338,279,249'	'379,406,223'	0.000284574	0.003590871
1829	Ciclev10014164m.g	| Symbols: ATPPC2, PPC2 | phosphoenolpyruvate carboxylase 2 | chr2:17734541-17738679 REVERSE LENGTH=963	scaffold_2	-	11088536	11090047	'27,44,49'	'501,921,955'	'57,21,64'	'1019,442,242'	0.000290463	0.003655568
3384	g.47303	| Symbols: HSP60, HSP60-3B | heat shock protein 60 | chr3:8669013-8672278 FORWARD LENGTH=577	scaffold_5	+	15796822	15797074	'4,3,3'	'1,1,1'	'1,0,0'	'5,3,10'	0.000303678	0.003811868
3178	Ciclev10019895m.g	| Symbols: | Plant protein of unknown function (DUF641) | chr1:19913341-19914702 REVERSE LENGTH=453	scaffold_3	+	32101274	32101978	'8,11,7'	'204,116,88'	'15,16,37'	'162,144,94'	0.000304777	0.003815683
1554	Ciclev10004771m.g	| Symbols: TPR4 | Tetratricopeptide repeat (TPR)-like superfamily protein | chr1:1234456-1235895 REVERSE LENGTH=310	scaffold_9	-	6906123	6907245	'64,29,36'	'255,262,281'	'25,49,13'	'335,373,275'	0.000305643	0.003816134
1883	Ciclev10000891m.g	| Symbols: | Lung seven transmembrane receptor family protein | chr2:75596-77625 FORWARD LENGTH=496	scaffold_5	+	12169997	12171111	'0,0,0'	'60,22,10'	'1,1,25'	'25,11,97'	0.000306405	0.003816134
1215	Ciclev10012991m.g	| Symbols: | BEST Arabidopsis thaliana protein match is: transcription regulators (TAIR:AT3G56220.1); Has 289 Blast hits to 289 proteins in 30 species: Archae - 0; Bacteria - 0; Metazoa - 0; Fungi - 0; Plants - 289; Viruses - 0; Other Eukaryotes - 0 (source: NCBI BLink). | chr2:16887048-16888407 FORWARD LENGTH=158	scaffold_6	+	17348249	17349649	'35,88,61'	'19,63,67'	'85,53,29'	'103,105,74'	0.000318855	0.003960907
1075	g.4275	| Symbols: TPS21 | terpene synthase 21 | chr5:8092969-8095128 FORWARD LENGTH=545	scaffold_1	+	20353405	20353928	'197,720,346'	'1254,3021,1369'	'280,388,467'	'1252,558,1503'	0.000320713	0.003963455
3348	Ciclev10019325m.g	| Symbols: | Vacuolar iron transporter (VIT) family protein | chr4:13878983-13882679 FORWARD LENGTH=761	scaffold_3	+	12701609	12702022	'0,0,5'	'29,88,68'	'1,0,22'	'38,28,35'	0.000320359	0.003963455
1195	Ciclev10020330m.g	| Symbols: ATJ3, ATJ | DNAJ homologue 3 | chr3:15869115-15871059 REVERSE LENGTH=420	scaffold_3	-	50343755	50344517	'22,5,9'	'174,59,64'	'10,8,34'	'54,53,1042'	0.000322772	0.003978642
2316	Ciclev10019992m.g	| Symbols: ATTIM44-2, TIM44-2 | translocase inner membrane subunit 44-2 | chr2:15145119-15147895 REVERSE LENGTH=469	scaffold_3	+	43400743	43401018	'8,6,11'	'34,46,47'	'9,17,44'	'26,34,39'	0.000325264	0.003999085
1109	Ciclev10025229m.g	| Symbols: | Splicing factor, CC1-like | chr5:3081646-3085179 REVERSE LENGTH=527	scaffold_7	-	17581130	17582159	'4,2,7'	'38,85,109'	'19,15,49'	'147,150,141'	0.00032729	0.004013695
2324	Ciclev10019152m.g	| Symbols: PDE312, PTAC10 | Nucleic acid-binding, OB-fold-like protein | chr3:17962209-17965408 FORWARD LENGTH=668	scaffold_3	+	4162257	4163744	'10,19,14'	'92,128,104'	'15,7,1'	'249,101,123'	0.000329443	0.004020612
3218	Ciclev10014382m.g	| Symbols: SIR | sulfite reductase | chr5:1319404-1322298 FORWARD LENGTH=642	scaffold_2	+	6931229	6933124	'1356,930,1355'	'214,171,443'	'1880,1928,206'	'281,206,14'	0.000329531	0.004020612
1017	Ciclev10012128m.g	| Symbols: ADK2 | adenosine kinase 2 | chr5:796573-798997 FORWARD LENGTH=345	scaffold_6	-	9923208	9923541	'13,7,7'	'811,563,380'	'18,19,14'	'524,328,368'	0.000336084	0.004090165
4568	Ciclev10011295m.g	| Symbols: | Carbohydrate-binding X8 domain superfamily protein | chr1:3053901-3055090 FORWARD LENGTH=330	scaffold_6	+	1110267	1111305	'15,19,42'	'816,963,1320'	'15,21,4'	'340,362,72'	0.00033838	0.00410768
2844	Ciclev10011033m.g	| Symbols: | LETM1-like protein | chr3:3639553-3645506 FORWARD LENGTH=872	scaffold_6	-	20212934	20213403	'139,92,33'	'5,0,3'	'20,36,1148'	'5,14,106'	0.000348751	0.004222886
2117	Ciclev10025319m.g	| Symbols: UVR3 | DNA photolyase family protein | chr3:5293475-5296548 REVERSE LENGTH=556	scaffold_7	+	10770100	10770868	'40,41,42'	'151,185,143'	'24,10,15'	'144,94,154'	0.000359767	0.004334377
3765	Ciclev10012320m.g	| Symbols: CDKA;1, CDC2AAT, CDK2, CDC2, CDC2A, CDKA1 | cell division control 2 | chr3:18072238-18074296 FORWARD LENGTH=294	scaffold_6	-	23792517	23793302	'25,17,19'	'235,242,236'	'7,4,9'	'219,226,187'	0.000359273	0.004334377
55	Ciclev10016602m.g	| Symbols: | FUNCTIONS IN: molecular_function unknown; INVOLVED IN: biological_process unknown; LOCATED IN: endomembrane system; EXPRESSED IN: 24 plant structures; EXPRESSED DURING: 15 growth stages; CONTAINS InterPro DOMAIN/s: CHD5-like protein (InterPro:IPR007514); Has 30201 Blast hits to 17322 proteins in 780 species: Archae - 12; Bacteria - 1396; Metazoa - 17338; Fungi - 3422; Plants - 5037; …	scaffold_2	+	8017693	8018410	'9,10,6'	'4,3,4'	'5,9,0'	'14,6,47'	0.000362252	0.004353376
4079	Ciclev10028115m.g	| Symbols: | INVOLVED IN: protein processing; LOCATED IN: mitochondrion, endoplasmic reticulum, plasma membrane, vacuole; EXPRESSED IN: 25 plant structures; EXPRESSED DURING: 13 growth stages; CONTAINS InterPro DOMAIN/s: Nicalin (InterPro:IPR016574), EF-Hand 1, calcium-binding site (InterPro:IPR018247), Nicastrin (InterPro:IPR008710); Has 245 Blast hits to 243 proteins in 99 species: Archae - 6; …	scaffold_8	+	19129616	19130190	'23,18,17'	'53,68,78'	'61,56,62'	'115,111,63'	0.000366493	0.004393332
3163	Ciclev10008774m.g	| Symbols: KCO1, TPK1 | Outward rectifying potassium channel protein | chr5:22531718-22532893 FORWARD LENGTH=363	scaffold_1	+	23407624	23409295	'17,37,5'	'44,67,31'	'43,26,20'	'21,34,19'	0.000379637	0.00453955
1302	Ciclev10007700m.g	| Symbols: ATKRS-1 | lysyl-tRNA synthetase 1 | chr3:3702359-3705613 REVERSE LENGTH=626	scaffold_1	-	27080163	27080452	'9,23,24'	'341,496,395'	'3,0,0'	'436,387,64'	0.000388559	0.004634677
2585	Ciclev10005651m.g	| Symbols: | unknown protein; Has 31 Blast hits to 31 proteins in 9 species: Archae - 0; Bacteria - 0; Metazoa - 0; Fungi - 0; Plants - 31; Viruses - 0; Other Eukaryotes - 0 (source: NCBI BLink). | chr1:1594227-1595731 REVERSE LENGTH=269	scaffold_9	-	3774220	3775422	'206,363,436'	'40,66,73'	'428,415,127'	'54,28,15'	0.000409198	0.004868742
2154	Ciclev10032076m.g	| Symbols: | Basic-leucine zipper (bZIP) transcription factor family protein | chr2:16954804-16956872 REVERSE LENGTH=367	scaffold_4	-	2160181	2160902	'44,127,172'	'9,11,13'	'202,180,26'	'4,6,0'	0.000412212	0.004892471
2290	Ciclev10020203m.g	| Symbols: PDE318 | P-loop containing nucleoside triphosphate hydrolases superfamily protein | chr1:30355266-30357786 FORWARD LENGTH=451	scaffold_3	+	50849863	50850537	'16,23,43'	'132,299,182'	'40,24,15'	'451,340,320'	0.000416602	0.00492728
756	Ciclev10022754m.g	| Symbols: | unknown protein; Has 86 Blast hits to 86 proteins in 36 species: Archae - 0; Bacteria - 2; Metazoa - 41; Fungi - 13; Plants - 26; Viruses - 0; Other Eukaryotes - 4 (source: NCBI BLink). | chr3:19591998-19592741 REVERSE LENGTH=156	scaffold_3	+	45882639	45883086	'91,36,45'	'367,186,140'	'107,114,12'	'99,137,1'	0.0004172	0.00492728
3	Ciclev10022331m.g	| Symbols: | RNA-binding (RRM/RBD/RNP motifs) family protein | chr1:1816253-1816991 REVERSE LENGTH=200	scaffold_3	+	38530581	38531433	'8,15,11'	'197,437,441'	'30,44,6'	'505,581,17'	0.000424481	0.005000947
3651	Ciclev10014996m.g	| Symbols: scpl20 | serine carboxypeptidase-like 20 | chr4:7550576-7553051 REVERSE LENGTH=497	scaffold_2	-	25780477	25781204	'2,14,4'	'226,299,190'	'12,17,13'	'192,198,156'	0.000432585	0.005083937
3732	Ciclev10005563m.g	| Symbols: | Haloacid dehalogenase-like hydrolase (HAD) superfamily protein | chr2:17200862-17202551 REVERSE LENGTH=290	scaffold_9	-	20219940	20220859	'4,4,1'	'110,373,204'	'4,9,57'	'185,638,578'	0.000443436	0.005198719
1358	Ciclev10025011m.g	| Symbols: SRF6 | STRUBBELIG-receptor family 6 | chr1:20061771-20065475 FORWARD LENGTH=719	scaffold_7	-	7978090	7978508	'13,26,27'	'483,570,384'	'47,37,29'	'525,587,211'	0.000445748	0.005213076
1727	Ciclev10031153m.g	| Symbols: | unknown protein; BEST Arabidopsis thaliana protein match is: unknown protein (TAIR:AT3G48860.2); Has 30201 Blast hits to 17322 proteins in 780 species: Archae - 12; Bacteria - 1396; Metazoa - 17338; Fungi - 3422; Plants - 5037; Viruses - 0; Other Eukaryotes - 2996 (source: NCBI BLink). | chr5:4243164-4246677 FORWARD LENGTH=537	scaffold_4	+	24600343	24602281	'12,9,15'	'22,63,59'	'10,7,7'	'80,66,132'	0.000454414	0.005301491
1289	Ciclev10011584m.g	| Symbols: | Methylenetetrahydrofolate reductase family protein | chr5:15501340-15503899 FORWARD LENGTH=476	scaffold_6	+	23536550	23537178	'2,0,0'	'24,21,20'	'1,0,35'	'7,5,58'	0.000461007	0.005365357
3162	Ciclev10008869m.g	| Symbols: | Sec14p-like phosphatidylinositol transfer family protein | chr1:20873891-20876018 FORWARD LENGTH=325	scaffold_1	-	23657673	23658407	'8,8,20'	'66,89,56'	'40,14,40'	'45,49,144'	0.000469222	0.005434594
769	Ciclev10011083m.g	| Symbols: PIP5K9 | phosphatidyl inositol monophosphate 5 kinase | chr3:3040426-3043676 REVERSE LENGTH=815	scaffold_6	-	5318785	5319308	'4,0,6'	'68,58,56'	'8,8,22'	'62,59,54'	0.000469182	0.005434594
1296	Ciclev10015259m.g	| Symbols: | Emsy N Terminus (ENT)/ plant Tudor-like domains-containing protein | chr5:4129691-4132089 REVERSE LENGTH=397	scaffold_2	-	5196969	5197425	'14,21,19'	'263,244,219'	'59,38,0'	'222,240,110'	0.000470739	0.005439025
2601	Ciclev10008731m.g	| Symbols: ATBCB, BCB, SAG14 | blue-copper-binding protein | chr5:6826626-6827408 FORWARD LENGTH=196	scaffold_1	-	4290219	4291384	'2,2,2'	'69,15,12'	'3,1,10'	'7,10,15'	0.000475826	0.005484576
3402	Ciclev10027758m.g	| Symbols: | ATP binding microtubule motor family protein | chr2:9114396-9118292 REVERSE LENGTH=862	scaffold_8	+	6721844	6722755	'15,10,5'	'118,80,43'	'7,14,177'	'24,41,631'	0.00048125	0.005533799
1291	Ciclev10011910m.g	| Symbols: | F-box family protein | chr2:13824820-13826761 FORWARD LENGTH=371	scaffold_6	-	22136977	22138471	'8,2,9'	'38,19,21'	'5,2,2'	'15,30,151'	0.000525096	0.006023529
4102	Ciclev10007639m.g	| Symbols: ARR12, RR12 | response regulator 12 | chr2:10724490-10726961 REVERSE LENGTH=596	scaffold_1	-	1203872	1206214	'19,19,51'	'12,20,30'	'38,30,25'	'69,30,91'	0.000539805	0.006177486
2807	Ciclev10007809m.g	| Symbols: | sodium/calcium exchanger family protein / calcium-binding EF hand family protein | chr1:19844790-19847533 FORWARD LENGTH=585	scaffold_1	-	16203938	16204903	'50,53,55'	'2651,3184,2859'	'79,37,27'	'2391,1587,654'	0.000541508	0.006182214
2503	Ciclev10000065m.g	| Symbols: ATALY3, ALY3 | DNA binding | chr3:7544800-7552841 REVERSE LENGTH=1132	scaffold_5	+	33025453	33025975	'22,22,32'	'171,109,131'	'99,25,33'	'188,126,94'	0.00055393	0.006309012
4690	Ciclev10000086m.g	| Symbols: EMB2780 | DNA binding;nucleotide binding;nucleic acid binding;DNA-directed DNA polymerases;DNA-directed DNA polymerases | chr5:25599597-25606672 FORWARD LENGTH=1095	scaffold_5	+	16525579	16526088	'4,3,1'	'37,41,34'	'8,9,7'	'32,28,13'	0.000569394	0.006469772
1631	Ciclev10011409m.g	| Symbols: | Carbohydrate-binding-like fold | chr5:105367-106488 FORWARD LENGTH=306	scaffold_6	+	16155849	16156126	'3,3,0'	'35,17,19'	'5,3,58'	'16,16,118'	0.00057998	0.006512885
1862	Ciclev10010418m.g	| Symbols: EDA14, UTP11 | embryo sac development arrest 14 | chr3:22312477-22314002 REVERSE LENGTH=228	scaffold_1	+	6291117	6292175	'7,21,28'	'50,107,152'	'67,41,57'	'178,131,35'	0.000577292	0.006512885
2602	Ciclev10005351m.g	| Symbols: | Cysteine proteinases superfamily protein | chr3:21416336-21417809 FORWARD LENGTH=317	scaffold_9	+	25711166	25711715	'14,32,41'	'38,57,73'	'78,51,39'	'67,63,37'	0.000577239	0.006512885
2604	Ciclev10025600m.g	| Symbols: | Protein phosphatase 2C family protein | chr5:26639015-26640545 REVERSE LENGTH=414	scaffold_7	+	2257720	2258897	'8,15,8'	'205,284,285'	'26,36,20'	'366,426,133'	0.000579539	0.006512885
357	Ciclev10030964m.g	| Symbols: CSK | chloroplast sensor kinase | chr1:25434156-25436839 FORWARD LENGTH=611	scaffold_4	+	22151592	22153182	'25,18,30'	'33,47,39'	'19,14,4'	'47,62,46'	0.000579218	0.006512885
2300	Ciclev10028526m.g	| Symbols: | NmrA-like negative transcriptional regulator family protein | chr4:16500506-16501932 FORWARD LENGTH=306	scaffold_8	+	5317943	5318560	'0,0,0'	'5,7,6'	'16,9,14'	'8,3,0'	0.000582045	0.006520813
1560	Ciclev10025023m.g	| Symbols: | Histidine kinase-, DNA gyrase B-, and HSP90-like ATPase family protein | chr4:17165513-17169277 REVERSE LENGTH=626	scaffold_7	+	88598	88980	'219,132,110'	'17,9,3'	'101,85,282'	'12,21,39'	0.000588107	0.00657336
4922	Ciclev10001334m.g	| Symbols: | alpha/beta-Hydrolases superfamily protein | chr4:12539871-12542210 FORWARD LENGTH=418	scaffold_5	-	41609309	41610071	'15,28,59'	'767,977,960'	'79,62,37'	'1321,1099,445'	0.000601265	0.006704808
1686	Ciclev10009681m.g	| Symbols: | ChaC-like family protein | chr4:15186851-15188278 FORWARD LENGTH=227	scaffold_1	+	174836	175077	'2,3,1'	'64,46,69'	'0,3,58'	'22,53,47'	0.000604638	0.006726768
1098	Ciclev10010897m.g	| Symbols: UPL4 | ubiquitin-protein ligase 4 | chr5:662643-668847 FORWARD LENGTH=1502	scaffold_6	-	11597078	11597591	'46,99,122'	'4,8,5'	'167,182,183'	'26,23,53'	0.000616984	0.006837342
3238	Ciclev10031699m.g	| Symbols: | HCP-like superfamily protein with MYND-type zinc finger | chr1:25230323-25231622 FORWARD LENGTH=379	scaffold_4	+	21266513	21267249	'3,1,1'	'31,42,21'	'4,3,14'	'14,24,18'	0.000617428	0.006837342
1282	Ciclev10001965m.g	| Symbols: HEMD, UROS, ATUROS, ATDUF3, DUF3 | uroporphyrinogen-III synthase family protein | chr2:11287666-11290224 REVERSE LENGTH=321	scaffold_5	+	40399539	40400543	'2,19,9'	'52,147,104'	'1,7,4'	'198,131,88'	0.000655894	0.007229914
767	Ciclev10005444m.g	| Symbols: TPR3 | Tetratricopeptide repeat (TPR)-like superfamily protein | chr1:1106617-1108557 REVERSE LENGTH=328	scaffold_9	-	4068505	4068734	'2,3,4'	'22,12,8'	'5,9,21'	'5,9,4'	0.000655312	0.007229914
2561	Ciclev10014773m.g	| Symbols: | SecY protein transport family protein | chr2:14462635-14464572 FORWARD LENGTH=475	scaffold_2	-	34471914	34473041	'19,6,5'	'276,99,60'	'9,9,31'	'35,37,226'	0.000664548	0.0073085
3972	Ciclev10001315m.g	| Symbols: | Acyl transferase/acyl hydrolase/lysophospholipase superfamily protein | chr1:12068324-12070157 REVERSE LENGTH=369	scaffold_5	+	11396457	11396960	'57,88,94'	'206,279,181'	'100,120,104'	'160,248,166'	0.00069832	0.007662343
4313	Ciclev10018935m.g	| Symbols: ALE2 | Protein kinase superfamily protein | chr2:8756475-8759845 REVERSE LENGTH=744	scaffold_3	+	42806295	42807887	'4,4,2'	'61,30,30'	'9,5,8'	'25,21,5'	0.000700312	0.00766666
1212	Ciclev10007968m.g	| Symbols: SIGC, SIG3 | RNApolymerase sigma-subunit C | chr3:19961041-19963820 REVERSE LENGTH=571	scaffold_1	-	3569774	3570747	'1,2,5'	'51,28,27'	'5,7,26'	'22,38,49'	0.000707376	0.007726352
2174	Ciclev10000358m.g	| Symbols: | Protein kinase protein with adenine nucleotide alpha hydrolases-like domain | chr1:29031468-29035882 REVERSE LENGTH=794	scaffold_5	+	37850051	37851146	'14,5,1'	'196,107,68'	'17,12,24'	'53,73,263'	0.000730101	0.007956441
1072	Ciclev10014244m.g	| Symbols: | Subtilase family protein | chr4:11017656-11021105 REVERSE LENGTH=856	scaffold_2	+	30858981	30860176	'4,3,9'	'110,38,43'	'8,13,11'	'48,46,25'	0.000742795	0.008076426
4669	Ciclev10020455m.g	'not assigned.unknown'	scaffold_3	-	39854702	39855740	'3,5,4'	'10,21,24'	'23,32,17'	'35,29,5'	0.000759965	0.008244415
4047	Ciclev10019352m.g	| Symbols: ADL1, ADL1A, AG68, DRP1A, RSW9, DL1 | dynamin-like protein | chr5:16820661-16824536 REVERSE LENGTH=610	scaffold_3	-	859858	860326	'0,4,6'	'106,108,111'	'4,1,25'	'74,56,133'	0.000768288	0.008315897
2966	Ciclev10014114m.g	| Symbols: RPK2, TOAD2, CLI1 | receptor-like protein kinase 2 | chr3:380726-384181 FORWARD LENGTH=1151	scaffold_2	+	11943321	11947465	'21,60,56'	'17,23,14'	'103,70,137'	'11,17,5'	0.000773075	0.008348861
1763	Ciclev10000298m.g	| Symbols: | Prolyl oligopeptidase family protein | chr1:28571187-28574852 FORWARD LENGTH=795	scaffold_5	+	42419531	42420194	'183,152,38'	'692,208,74'	'129,59,133'	'68,28,263'	0.000786426	0.008431023
1877	Ciclev10020640m.g	| Symbols: | GDSL-like Lipase/Acylhydrolase superfamily protein | chr5:12602773-12604670 REVERSE LENGTH=366	scaffold_3	-	40433019	40433897	'198,167,310'	'3975,2863,3966'	'36,10,60'	'245,121,757'	0.000784747	0.008431023
638	Ciclev10031267m.g	| Symbols: | RNA-binding KH domain-containing protein | chr1:4843463-4845253 REVERSE LENGTH=479	scaffold_4	+	24030833	24031986	'3,5,8'	'149,144,103'	'9,10,29'	'195,176,40'	0.000787669	0.008431023
82	Ciclev10019132m.g	| Symbols: ERS1, ERS | ethylene response sensor 1 | chr2:17084635-17086819 REVERSE LENGTH=613	scaffold_3	-	46064638	46065749	'37,11,8'	'360,79,28'	'15,8,10'	'13,32,51'	0.000787716	0.008431023
3722	Ciclev10001453m.g	| Symbols: RPL3B, ARP2 | R-protein L3 B | chr1:22720833-22722402 REVERSE LENGTH=390	scaffold_5	-	5103886	5105308	'52,65,60'	'459,528,608'	'148,125,11'	'923,596,94'	0.000789764	0.008434112
2256	Ciclev10031472m.g	| Symbols: QUL2 | QUASIMODO2 LIKE 2 | chr2:1051509-1054090 FORWARD LENGTH=606	scaffold_4	-	20861275	20862218	'387,99,66'	'8,1,3'	'36,29,210'	'14,5,4'	0.000806748	0.008596348
2239	Ciclev10001015m.g	| Symbols: DA1 | DA1 | chr1:6663327-6665845 FORWARD LENGTH=532	scaffold_5	+	40717578	40719285	'11,22,19'	'52,51,54'	'38,40,26'	'58,54,36'	0.000811371	0.008607683
4006	Ciclev10030909m.g	| Symbols: | anthranilate phosphoribosyltransferase, putative | chr1:26608719-26612062 FORWARD LENGTH=595	scaffold_4	+	22256200	22256877	'2,4,1'	'15,30,44'	'11,9,13'	'33,34,22'	0.000811402	0.008607683
557	Ciclev10005105m.g	| Symbols: | Tyrosyl-tRNA synthetase, class Ib, bacterial/mitochondrial | chr2:14315011-14317329 FORWARD LENGTH=385	scaffold_9	-	5623282	5624251	'65,56,41'	'2,4,3'	'45,25,20'	'10,6,5'	0.000835835	0.008847302
4853	Ciclev10015660m.g	| Symbols: DIN4 | Transketolase family protein | chr3:4382340-4384295 REVERSE LENGTH=358	scaffold_2	-	182319	184545	'28,53,48'	'707,941,800'	'60,54,34'	'685,694,341'	0.000843467	0.008908427
649	Ciclev10026038m.g	| Symbols: LIP1 | Ras-related small GTP-binding family protein | chr5:25910836-25912625 FORWARD LENGTH=342	scaffold_7	+	18571385	18572774	'2,12,16'	'16,37,25'	'29,18,12'	'27,18,8'	0.000862765	0.009092213
2472	Ciclev10000480m.g	| Symbols: | Protein kinase protein with adenine nucleotide alpha hydrolases-like domain | chr5:25588254-25591229 FORWARD LENGTH=705	scaffold_5	+	16240594	16241154	'60,111,88'	'289,278,259'	'133,94,130'	'140,151,406'	0.000885099	0.009307126
282	Ciclev10012001m.g	| Symbols: | nodulin MtN21 /EamA-like transporter family protein | chr2:15726667-15729010 REVERSE LENGTH=380	scaffold_6	-	12994920	12995550	'29,10,10'	'312,77,45'	'31,12,3'	'75,31,1'	0.000894527	0.009385682
4824	Ciclev10012021m.g	| Symbols: PGLP1 | 2-phosphoglycolate phosphatase 1 | chr5:14421929-14424430 REVERSE LENGTH=362	scaffold_6	-	9457927	9458213	'2,7,17'	'7,21,70'	'2,2,2'	'27,22,63'	0.000921402	0.009646558
4418	Ciclev10002290m.g	| Symbols: IAA16 | indoleacetic acid-induced protein 16 | chr3:1288993-1290415 REVERSE LENGTH=236	scaffold_5	-	29400849	29401764	'27,69,64'	'169,172,142'	'78,79,97'	'321,365,648'	0.000937274	0.009791349
4570	Ciclev10030937m.g	| Symbols: IDN2, RDM12 | XH/XS domain-containing protein | chr3:18031240-18033615 FORWARD LENGTH=647	scaffold_4	+	152842	153888	'12,8,7'	'43,69,50'	'6,11,8'	'81,68,265'	0.000941108	0.009810033
3862	Ciclev10028112m.g	| Symbols: NPC1 | non-specific phospholipase C1 | chr1:2220509-2222778 REVERSE LENGTH=533	scaffold_8	+	24373796	24376851	'50,65,72'	'2645,3446,2374'	'87,69,31'	'2109,2855,593'	0.000945764	0.009837179
4165	Ciclev10001114m.g	| Symbols: GAPB | glyceraldehyde-3-phosphate dehydrogenase B subunit | chr1:16127552-16129584 FORWARD LENGTH=447	scaffold_5	-	42875772	42877001	'52,123,63'	'1230,3596,2149'	'97,244,98'	'2799,4733,1238'	0.000951446	0.009874852
2735	Ciclev10007338m.g	| Symbols: ACO3 | aconitase 3 | chr2:2141591-2146350 FORWARD LENGTH=990	scaffold_1	-	22394353	22395124	'1,4,0'	'199,273,199'	'2,6,18'	'255,357,14'	0.000995006	0.010304647
3115	Ciclev10019368m.g	| Symbols: ANAC062, NTL6, NAC062 | NAC domain containing protein 62 | chr3:18362639-18364717 REVERSE LENGTH=469	scaffold_3	-	13979084	13979683	'2,4,3'	'48,34,31'	'1,12,61'	'30,41,93'	0.001000185	0.010335961
1790	Ciclev10012610m.g	| Symbols: | nucleic acid binding;methyltransferases | chr3:21627070-21628507 REVERSE LENGTH=248	scaffold_6	+	19418726	19419708	'3,6,1'	'46,51,51'	'8,5,13'	'28,39,34'	0.001009613	0.010410951
4744	Ciclev10021635m.g	| Symbols: | unknown protein; FUNCTIONS IN: molecular_function unknown; INVOLVED IN: biological_process unknown; LOCATED IN: endomembrane system; EXPRESSED IN: 22 plant structures; EXPRESSED DURING: 13 growth stages; CONTAINS InterPro DOMAIN/s: Protein of unknown function DUF2054 (InterPro:IPR019352); Has 184 Blast hits to 184 proteins in 72 species: Archae - 0; Bacteria - 0; Metazoa - 116; Fungi…	scaffold_3	-	38545478	38545706	'12,9,14'	'4,3,2'	'11,3,7'	'14,8,8'	0.001017077	0.010465415
404	Ciclev10031886m.g	| Symbols: LHCA2 | photosystem I light harvesting complex gene 2 | chr3:22745736-22747032 FORWARD LENGTH=257	scaffold_4	-	21243167	21244091	'319,1231,1522'	'13228,43484,39866'	'1278,1741,479'	'51183,57759,4876'	0.001021774	0.010491232
1831	Ciclev10028768m.g	| Symbols: UXS5 | UDP-XYL synthase 5 | chr3:17089268-17091611 REVERSE LENGTH=341	scaffold_8	-	23182898	23183103	'5,20,9'	'303,300,234'	'38,21,9'	'260,370,148'	0.001024376	0.010495481
1844	Ciclev10014097m.g	| Symbols: emb2734 | ARM repeat superfamily protein | chr5:6695731-6701247 REVERSE LENGTH=1116	scaffold_2	-	379010	380886	'8,25,22'	'140,229,259'	'31,39,9'	'207,230,30'	0.001047294	0.010707411
2214	Ciclev10005479m.g	| Symbols: | Cyclin-like family protein | chr3:3199907-3201642 FORWARD LENGTH=312	scaffold_9	-	23163951	23164304	'13,26,21'	'102,85,76'	'30,26,68'	'70,89,81'	0.001049811	0.010710302
4600	Ciclev10012160m.g	'not assigned.unknown'	scaffold_6	-	19023342	19024077	'314,420,417'	'21,41,23'	'157,176,287'	'5,7,6'	0.001055952	0.010750081
4328	Ciclev10020391m.g	| Symbols: | Glycosyl hydrolase superfamily protein | chr1:11907308-11908803 REVERSE LENGTH=426	scaffold_3	+	261979	262741	'205,334,336'	'450,700,483'	'306,149,38'	'543,279,604'	0.001063423	0.010803209
235	Ciclev10021764m.g	| Symbols: SR1, ATSRP34, SRP34, SR34, At-SR34 | RNA-binding (RRM/RBD/RNP motifs) family protein | chr1:626918-629583 FORWARD LENGTH=303	scaffold_3	-	45759298	45761119	'130,195,254'	'287,728,988'	'331,268,80'	'1698,1320,286'	0.001075877	0.010906616
3807	Ciclev10021273m.g	| Symbols: ER-ANT1 | endoplasmic reticulum-adenine nucleotide transporter 1 | chr5:5729015-5730104 REVERSE LENGTH=306	scaffold_3	-	8494255	8495722	'12,14,4'	'5,18,12'	'6,7,0'	'19,28,38'	0.001082343	0.01094902
4097	Ciclev10026714m.g	| Symbols: | FUNCTIONS IN: molecular_function unknown; INVOLVED IN: biological_process unknown; LOCATED IN: chloroplast thylakoid membrane, chloroplast; EXPRESSED IN: 23 plant structures; EXPRESSED DURING: 13 growth stages; BEST Arabidopsis thaliana protein match is: photosystem I P subunit (TAIR:AT2G46820.2); Has 291 Blast hits to 291 proteins in 50 species: Archae - 0; Bacteria - 90; Metazoa - …	scaffold_7	-	8876122	8876708	'33,68,86'	'26,62,54'	'123,96,20'	'94,120,122'	0.001088319	0.010986298
4324	Ciclev10014411m.g	| Symbols: | ABC-2 type transporter family protein | chr2:154487-158063 REVERSE LENGTH=728	scaffold_2	+	28025138	28026296	'26,49,60'	'351,510,497'	'35,45,3'	'610,724,119'	0.001129066	0.011373683
2558	Ciclev10005332m.g	| Symbols: | LUC7 N_terminus domain-containing protein | chr5:20881821-20883577 REVERSE LENGTH=334	scaffold_9	+	27164543	27166795	'190,256,95'	'12,20,10'	'253,249,130'	'32,43,75'	0.001133432	0.011393729
3329	Ciclev10000295m.g	| Symbols: iqd32 | IQ-domain 32 | chr1:6895400-6898539 REVERSE LENGTH=794	scaffold_5	+	41697516	41700325	'85,99,147'	'0,3,3'	'101,86,6'	'8,9,2'	0.001155367	0.011589921
2961	Ciclev10010958m.g	| Symbols: | U-box domain-containing protein | chr5:4997764-5002907 REVERSE LENGTH=1038	scaffold_6	+	25254014	25254390	'7,11,6'	'157,222,291'	'20,16,14'	'248,258,80'	0.001158573	0.011597821
1237	Ciclev10016673m.g	| Symbols: | Acyl-CoA N-acyltransferases (NAT) superfamily protein | chr2:1702341-1703993 REVERSE LENGTH=218	scaffold_2	-	23772703	23773775	'17,19,23'	'21,49,41'	'7,11,16'	'54,55,42'	0.00117429	0.011730672
2222	Ciclev10000595m.g	| Symbols: | Phosphofructokinase family protein | chr1:28722900-28726929 REVERSE LENGTH=617	scaffold_5	-	43061934	43062290	'47,22,45'	'2241,1955,1503'	'32,22,50'	'1363,1186,583'	0.0011854	0.011800831
489	Ciclev10025094m.g	| Symbols: TRFL6 | TRF-like 6 | chr1:27350253-27353483 FORWARD LENGTH=630	scaffold_7	-	6986101	6987420	'58,65,32'	'129,52,29'	'26,27,37'	'16,15,12'	0.001186236	0.011800831
3634	Ciclev10000767m.g	| Symbols: | winged-helix DNA-binding transcription factor family protein | chr4:16997433-17000410 FORWARD LENGTH=523	scaffold_5	-	42220694	42222347	'62,37,34'	'186,78,41'	'38,35,48'	'39,46,43'	0.001200831	0.011921289
1870	Ciclev10020248m.g	| Symbols: | basic helix-loop-helix (bHLH) DNA-binding superfamily protein | chr5:2606655-2608652 REVERSE LENGTH=408	scaffold_3	-	8647373	8647892	'113,293,435'	'7,3,14'	'553,183,212'	'6,0,0'	0.001227065	0.012129525
3275	Ciclev10020947m.g	| Symbols: ATERDJ3B, ERDJ3B | DNAJ heat shock family protein | chr3:23151038-23153346 REVERSE LENGTH=346	scaffold_3	+	46316762	46317021	'38,49,40'	'689,882,641'	'80,64,6'	'541,702,300'	0.00122577	0.012129525
891	Ciclev10022322m.g	| Symbols: PSB28 | photosystem II reaction center PSB28 protein | chr4:14150008-14150933 FORWARD LENGTH=183	scaffold_3	-	42886692	42890719	'148,407,226'	'27,61,68'	'378,307,1127'	'76,38,33'	0.001229395	0.012129525
3383	g.47303	| Symbols: HSP60, HSP60-3B | heat shock protein 60 | chr3:8669013-8672278 FORWARD LENGTH=577	scaffold_5	+	15797802	15798070	'5,3,0'	'28,54,40'	'14,22,0'	'19,30,53'	0.001241083	0.012219697
3158	Ciclev10022169m.g	| Symbols: RPH1 | resistance to phytophthora 1 | chr2:19662863-19663773 FORWARD LENGTH=197	scaffold_3	-	44960552	44963510	'24,43,23'	'49,121,63'	'60,70,6'	'186,253,163'	0.001246116	0.012244109
4643	Ciclev10011148m.g	| Symbols: HCF152, CRM3 | Tetratricopeptide repeat (TPR)-like superfamily protein | chr3:2958704-2961040 FORWARD LENGTH=778	scaffold_6	-	11590786	11593327	'117,293,266'	'1,4,6'	'557,291,239'	'20,7,31'	0.001266812	0.012396658
50	Ciclev10012388m.g	| Symbols: BCCP2, CAC1-B | biotin carboxyl carrier protein 2 | chr5:5038955-5040437 FORWARD LENGTH=255	scaffold_6	+	25372281	25372760	'118,117,151'	'3,4,2'	'78,70,59'	'7,4,8'	0.001265118	0.012396658
3081	Ciclev10007310m.g	| Symbols: AtGLDP1, GLDP1 | glycine decarboxylase P-protein 1 | chr4:15926852-15931150 REVERSE LENGTH=1037	scaffold_1	-	3940797	3941524	'3402,9662,8872'	'44,146,147'	'13731,8964,1226'	'170,126,120'	0.001295529	0.012651861
2836	Ciclev10000273m.g	| Symbols: AKT2/3, AKT3, AKT2, KT2/3 | potassium transport 2/3 | chr4:11746666-11750091 REVERSE LENGTH=802	scaffold_5	-	8575062	8575819	'36,29,31'	'122,134,125'	'50,49,98'	'108,156,189'	0.001336003	0.013020598
4131	Ciclev10021045m.g	| Symbols: | unknown protein; LOCATED IN: chloroplast; BEST Arabidopsis thaliana protein match is: unknown protein (TAIR:AT2G27830.1). | chr4:11958477-11959904 FORWARD LENGTH=255	scaffold_3	+	6315256	6316153	'12,31,12'	'185,170,124'	'18,24,55'	'119,109,34'	0.001339174	0.013025027
691	Ciclev10009813m.g	| Symbols: TAFII15, TAF10, STG1 | TBP-associated factor II 15 | chr4:15354223-15355704 REVERSE LENGTH=134	scaffold_1	-	694386	694837	'9,14,14'	'103,167,122'	'12,29,29'	'117,153,81'	0.001351716	0.013120401
4738	Ciclev10011836m.g	| Symbols: HYL1, DRB1 | dsRNA-binding domain-like superfamily protein | chr1:3137960-3140118 REVERSE LENGTH=419	scaffold_6	+	22551416	22552338	'36,12,12'	'59,34,30'	'25,21,14'	'28,15,10'	0.001356863	0.013143753
3429	Ciclev10025635m.g	| Symbols: | Protein kinase superfamily protein | chr2:9824162-9826871 REVERSE LENGTH=432	scaffold_7	+	4021229	4021442	'5,12,7'	'80,108,97'	'33,18,16'	'132,107,95'	0.001410614	0.013636888
2339	Ciclev10007878m.g	| Symbols: | GTP-binding family protein | chr1:19737493-19740201 FORWARD LENGTH=576	scaffold_1	-	18035807	18036448	'83,107,75'	'114,131,111'	'130,163,119'	'144,120,66'	0.001415639	0.013657925
843	Ciclev10020399m.g	| Symbols: | UDP-Glycosyltransferase superfamily protein | chr1:29625859-29627941 REVERSE LENGTH=403	scaffold_3	-	32812587	32813536	'8,13,10'	'428,595,535'	'30,19,0'	'549,453,92'	0.001425102	0.013721616
779	Ciclev10022555m.g	| Symbols: | RNA-binding (RRM/RBD/RNP motifs) family protein | chr1:27643801-27645386 REVERSE LENGTH=181	scaffold_3	+	16057073	16057430	'86,186,101'	'7,17,19'	'470,359,103'	'18,22,8'	0.001451945	0.013952053
1193	Ciclev10030552m.g	| Symbols: ATM1 | myosin 1 | chr3:6949787-6956736 FORWARD LENGTH=1166	scaffold_4	+	19124397	19125030	'1,12,12'	'52,69,41'	'18,9,30'	'59,65,1007'	0.001456292	0.013965839
930	Ciclev10005993m.g	| Symbols: RDM1 | RNA-DIRECTED DNA METHYLATION 1 | chr3:8019785-8020374 FORWARD LENGTH=163	scaffold_9	+	3915464	3917745	'22,43,39'	'83,105,151'	'66,42,19'	'77,62,4'	0.001463501	0.01400696
705	Ciclev10012931m.g	| Symbols: | Peptidase S24/S26A/S26B/S26C family protein | chr3:2741279-2742375 FORWARD LENGTH=154	scaffold_6	-	22270012	22270982	'13,13,20'	'118,272,269'	'26,17,32'	'262,214,47'	0.001469336	0.014034793
1364	Ciclev10000781m.g	| Symbols: NHX2, ATNHX2 | sodium hydrogen exchanger 2 | chr3:1393456-1396784 REVERSE LENGTH=546	scaffold_5	+	31073727	31074025	'1,0,0'	'388,271,259'	'1,3,33'	'202,346,340'	0.001477209	0.014081947
1276	Ciclev10002098m.g	| Symbols: | Protein phosphatase 2C family protein | chr1:12736386-12737727 REVERSE LENGTH=282	scaffold_5	-	36361911	36362849	'10,22,19'	'353,407,387'	'56,56,10'	'611,709,150'	0.00150567	0.014324778
3054	Ciclev10015444m.g	| Symbols: STL2P, ATSEC12 | SEC12P-like 2 protein | chr2:212215-214435 REVERSE LENGTH=393	scaffold_2	+	27740589	27740894	'11,12,11'	'48,61,67'	'28,21,16'	'68,57,23'	0.00158403	0.015040441
3334	Ciclev10000625m.g	| Symbols: | Kinase interacting (KIP1-like) family protein | chr2:12998329-13000072 REVERSE LENGTH=517	scaffold_5	+	15345007	15345405	'6,0,10'	'18,12,17'	'6,5,15'	'3,2,13'	0.001603504	0.015165291
4040	Ciclev10014865m.g	| Symbols: | Major facilitator superfamily protein | chr1:1438324-1441385 REVERSE LENGTH=524	scaffold_2	+	22960956	22961884	'9,22,19'	'22,37,33'	'45,37,37'	'33,30,6'	0.001600382	0.015165291
3914	Ciclev10001457m.g	| Symbols: | Zinc-binding alcohol dehydrogenase family protein | chr5:16894087-16897450 FORWARD LENGTH=390	scaffold_5	+	42474508	42475116	'3,4,10'	'300,394,273'	'15,19,0'	'247,369,95'	0.001669038	0.015754013
3608	Ciclev10033027m.g	| Symbols: | Chaperone DnaJ-domain superfamily protein | chr5:5463446-5465075 REVERSE LENGTH=128	scaffold_4	+	17941761	17942521	'4,13,4'	'4,21,13'	'12,8,0'	'41,31,42'	0.001678539	0.015812562
2616	Ciclev10028799m.g	| Symbols: | RING/U-box superfamily protein | chr2:6367238-6370610 FORWARD LENGTH=343	scaffold_8	-	2126338	2126819	'15,12,10'	'117,86,75'	'15,18,34'	'76,74,28'	0.001695347	0.015939586
361	Ciclev10000698m.g	| Symbols: | Protein kinase superfamily protein | chr1:20393962-20396902 REVERSE LENGTH=572	scaffold_5	-	30998892	30999793	'11,2,2'	'29,5,8'	'7,12,60'	'3,3,57'	0.00170262	0.015976643
4672	Ciclev10032804m.g	| Symbols: WCRKC2 | WCRKC thioredoxin 2 | chr5:1178901-1180022 REVERSE LENGTH=192	scaffold_4	+	6463578	6464153	'405,570,524'	'3,8,11'	'628,577,276'	'4,0,0'	0.00170725	0.015988797
3330	Ciclev10000295m.g	| Symbols: iqd32 | IQ-domain 32 | chr1:6895400-6898539 REVERSE LENGTH=794	scaffold_5	+	41697516	41700325	'86,96,153'	'29,53,35'	'100,89,40'	'68,47,167'	0.001716899	0.016047815
2860	Ciclev10002268m.g	| Symbols: | Mog1/PsbP/DUF1795-like photosystem II reaction center PsbP family protein | chr5:9674634-9676118 REVERSE LENGTH=241	scaffold_5	+	31878852	31879366	'2,17,6'	'32,52,35'	'17,29,62'	'48,69,52'	0.001732901	0.016134488
4651	Ciclev10029424m.g	| Symbols: | thylakoid lumenal P17.1 protein | chr3:15801382-15802561 FORWARD LENGTH=159	scaffold_8	+	17837651	17838739	'18,31,22'	'65,183,177'	'49,57,33'	'223,186,47'	0.001731851	0.016134488
3304	Ciclev10001214m.g	| Symbols: ATRBP47C, RBP47C | RNA-binding protein 47C | chr1:17424801-17427182 FORWARD LENGTH=432	scaffold_5	+	40387243	40387555	'33,57,48'	'523,470,376'	'66,72,50'	'427,378,372'	0.001761156	0.016365783
1198	Ciclev10030887m.g	| Symbols: RHM1, ROL1, ATRHM1 | rhamnose biosynthesis 1 | chr1:29550110-29552207 FORWARD LENGTH=669	scaffold_4	+	16194878	16197465	'48,8,8'	'90,38,28'	'6,1,13'	'6,1,10'	0.001770346	0.01638766
3001	Ciclev10000108m.g	| Symbols: SEC5A | exocyst complex component sec5 | chr1:28848013-28854282 FORWARD LENGTH=1090	scaffold_5	+	38637185	38637929	'8,19,24'	'70,91,75'	'29,26,13'	'73,59,23'	0.001768419	0.01638766
2040	Ciclev10011818m.g	| Symbols: | F-box/RNI-like superfamily protein | chr1:4642528-4643930 REVERSE LENGTH=416	scaffold_6	-	23586990	23588078	'344,202,170'	'2,2,2'	'224,278,144'	'12,12,0'	0.001790026	0.016537908
2962	Ciclev10010958m.g	| Symbols: | U-box domain-containing protein | chr5:4997764-5002907 REVERSE LENGTH=1038	scaffold_6	+	25254225	25254556	'15,21,24'	'352,377,375'	'56,53,47'	'673,524,442'	0.001805553	0.016596682
3681	Ciclev10012401m.g	'not assigned.unknown'	scaffold_6	-	12258259	12259473	'6,15,15'	'85,68,67'	'10,9,0'	'95,52,165'	0.001806771	0.016596682
3855	Ciclev10026263m.g	| Symbols: | Plastid-lipid associated protein PAP / fibrillin family protein | chr5:3056090-3057380 REVERSE LENGTH=273	scaffold_7	+	17425556	17426120	'9,36,23'	'35,101,67'	'20,27,20'	'68,91,267'	0.001800292	0.016596682
2330	Ciclev10002439m.g	| Symbols: | CONTAINS InterPro DOMAIN/s: EGF-like (InterPro:IPR006210); Has 259 Blast hits to 234 proteins in 55 species: Archae - 0; Bacteria - 0; Metazoa - 184; Fungi - 0; Plants - 69; Viruses - 0; Other Eukaryotes - 6 (source: NCBI BLink). | chr4:8462720-8464326 REVERSE LENGTH=212	scaffold_5	-	29709857	29710533	'18,31,28'	'35,32,23'	'89,57,31'	'16,29,20'	0.001823705	0.016720202
3108	Ciclev10001427m.g	| Symbols: | zinc ion binding | chr3:20128570-20131581 REVERSE LENGTH=405	scaffold_5	+	23715088	23715860	'103,180,119'	'272,503,393'	'201,211,28'	'810,624,299'	0.001866586	0.017049469
4375	Ciclev10007644m.g	| Symbols: | agenet domain-containing protein / bromo-adjacent homology (BAH) domain-containing protein | chr5:22522232-22524796 REVERSE LENGTH=663	scaffold_1	-	23350321	23351640	'24,11,17'	'194,75,46'	'15,18,201'	'63,96,380'	0.00186673	0.017049469
293	Ciclev10008980m.g	| Symbols: | DNAse I-like superfamily protein | chr4:15040021-15042203 FORWARD LENGTH=316	scaffold_1	-	28412223	28412945	'3,1,2'	'75,32,30'	'3,1,7'	'18,16,12'	0.001872002	0.01706511
1568	Ciclev10028623m.g	| Symbols: PMR5, TBL44 | Plant protein of unknown function (DUF828) | chr5:23683944-23685679 REVERSE LENGTH=402	scaffold_8	+	24556358	24557999	'107,83,98'	'542,632,333'	'115,132,121'	'302,279,757'	0.001876106	0.017070074
11	Ciclev10028548m.g	| Symbols: | FUNCTIONS IN: molecular_function unknown; INVOLVED IN: biological_process unknown; LOCATED IN: chloroplast envelope; EXPRESSED IN: inflorescence meristem, petal, leaf whorl, flower; EXPRESSED DURING: 4 anthesis, petal differentiation and expansion stage; BEST Arabidopsis thaliana protein match is: Tetratricopeptide repeat (TPR)-like superfamily protein (TAIR:AT4G18570.1); Has 288 Bla…	scaffold_8	+	24611525	24612042	'4,12,32'	'50,28,40'	'19,15,94'	'20,24,53'	0.001938514	0.01757122
4188	Ciclev10002303m.g	| Symbols: | unknown protein; INVOLVED IN: biological_process unknown; LOCATED IN: chloroplast; EXPRESSED IN: 22 plant structures; EXPRESSED DURING: 13 growth stages; CONTAINS InterPro DOMAIN/s: Uncharacterised protein family UPF0047 (InterPro:IPR001602); Has 3800 Blast hits to 3784 proteins in 1137 species: Archae - 215; Bacteria - 2154; Metazoa - 42; Fungi - 99; Plants - 99; Viruses - 0; Other …	scaffold_5	+	43187603	43187792	'5,6,8'	'65,85,71'	'24,22,1'	'77,91,40'	0.001935951	0.01757122
3957	Ciclev10030921m.g	| Symbols: | Amidase family protein | chr5:2326925-2330011 REVERSE LENGTH=659	scaffold_4	-	14459048	14459752	'25,33,29'	'66,70,72'	'54,28,51'	'72,42,61'	0.001993091	0.018031833
4626	Ciclev10000309m.g	| Symbols: | S-adenosyl-L-methionine-dependent methyltransferases superfamily protein | chr1:17148019-17151194 REVERSE LENGTH=538	scaffold_5	-	40130719	40131825	'4,7,5'	'32,27,21'	'13,11,10'	'27,11,3'	0.002031022	0.018340398
3572	Ciclev10032365m.g	| Symbols: | BTB/POZ domain-containing protein | chr3:20860899-20862135 REVERSE LENGTH=282	scaffold_4	+	3553400	3554205	'149,122,113'	'8,5,0'	'432,336,176'	'2,3,3'	0.002052124	0.018486775
4921	Ciclev10029537m.g	| Symbols: | Cox19-like CHCH family protein | chr5:2970733-2971970 FORWARD LENGTH=139	scaffold_8	-	8779650	8779927	'2,7,4'	'794,678,392'	'29,28,0'	'505,539,109'	0.002054943	0.018486775
4762	Ciclev10025741m.g	| Symbols: | Auxin efflux carrier family protein | chr2:7607063-7608990 FORWARD LENGTH=396	scaffold_7	+	151451	152021	'5,5,8'	'0,0,1'	'90,130,48'	'0,0,0'	0.002064398	0.018537053
2984	Ciclev10018663m.g	| Symbols: FUG1 | Translation initiation factor 2, small GTP-binding protein | chr1:5885383-5890165 FORWARD LENGTH=1026	scaffold_3	+	10246256	10246872	'359,1175,1072'	'16,78,89'	'1636,1319,666'	'74,54,33'	0.00208195	0.018659716
2914	Ciclev10002169m.g	| Symbols: | Protein of unknown function (DUF833) | chr4:17937077-17938210 REVERSE LENGTH=275	scaffold_5	+	42791593	42794536	'94,162,181'	'385,1106,1283'	'250,177,359'	'1574,897,847'	0.00209041	0.018665768
4623	Ciclev10028435m.g	| Symbols: ABF3, DPBF5 | abscisic acid responsive elements-binding factor 3 | chr4:16296008-16297971 FORWARD LENGTH=454	scaffold_8	-	3023422	3024881	'33,37,45'	'487,725,648'	'79,48,110'	'1165,1065,180'	0.002090086	0.018665768
2952	Ciclev10005645m.g	| Symbols: ECHIA, E-COAH-2 | enoyl-CoA hydratase/isomerase A | chr4:9176864-9177978 REVERSE LENGTH=265	scaffold_9	-	785196	785997	'2,1,2'	'37,108,124'	'16,4,9'	'137,108,87'	0.00212119	0.018905406
2794	Ciclev10022163m.g	| Symbols: | Ribosomal protein L18ae family | chr1:5840458-5841536 REVERSE LENGTH=154	scaffold_3	+	30013997	30016576	'11,30,16'	'283,501,328'	'13,6,9'	'398,335,460'	0.002212993	0.019687014
3371	Ciclev10011331m.g	| Symbols: | ZIP metal ion transporter family | chr3:2624694-2626879 REVERSE LENGTH=595	scaffold_6	+	17832952	17833574	'37,15,8'	'19,6,4'	'15,11,146'	'4,2,22'	0.002222424	0.019734301
4693	Ciclev10001682m.g	| Symbols: | S-adenosyl-L-methionine-dependent methyltransferases superfamily protein | chr1:29401937-29403878 REVERSE LENGTH=355	scaffold_5	+	36473913	36474222	'19,51,27'	'212,326,182'	'37,42,11'	'455,448,235'	0.002226584	0.019734698
3543	Ciclev10028680m.g	| Symbols: | unknown protein; FUNCTIONS IN: molecular_function unknown; INVOLVED IN: biological_process unknown; LOCATED IN: chloroplast, chloroplast envelope; EXPRESSED IN: 22 plant structures; EXPRESSED DURING: 13 growth stages; Has 49 Blast hits to 49 proteins in 20 species: Archae - 0; Bacteria - 0; Metazoa - 0; Fungi - 0; Plants - 44; Viruses - 0; Other Eukaryotes - 5 (source: NCBI BLink). |…	scaffold_8	-	6204504	6205404	'6,7,7'	'10,29,11'	'17,9,21'	'16,7,11'	0.002233659	0.019760878
378	Ciclev10021079m.g	| Symbols: BEN1 | NAD(P)-binding Rossmann-fold superfamily protein | chr2:18703960-18706235 REVERSE LENGTH=364	scaffold_3	-	49773478	49774333	'15,32,16'	'217,382,234'	'45,44,22'	'296,426,122'	0.002245033	0.019824925
1114	Ciclev10021689m.g	| Symbols: | unknown protein; FUNCTIONS IN: molecular_function unknown; INVOLVED IN: biological_process unknown; LOCATED IN: chloroplast; EXPRESSED IN: 22 plant structures; EXPRESSED DURING: 13 growth stages; Has 312 Blast hits to 312 proteins in 90 species: Archae - 0; Bacteria - 131; Metazoa - 0; Fungi - 0; Plants - 67; Viruses - 0; Other Eukaryotes - 114 (source: NCBI BLink). | chr2:18919402-1…	scaffold_3	-	48915435	48915770	'2,8,4'	'88,221,113'	'9,3,48'	'148,182,309'	0.002269585	0.020004892
4553	Ciclev10029019m.g	| Symbols: ATMYB48, ATMYB48-3, MYB48 | myb domain protein 48 | chr3:16945433-16946376 FORWARD LENGTH=256	scaffold_8	-	23044681	23045205	'34,15,8'	'4,5,4'	'53,112,59'	'3,9,0'	0.002275571	0.02002085
3610	Ciclev10001451m.g	| Symbols: | Serine/threonine-protein kinase WNK (With No Lysine)-related | chr1:22139282-22141585 FORWARD LENGTH=386	scaffold_5	+	39905443	39906150	'9,8,2'	'41,10,13'	'7,6,188'	'10,7,187'	0.002290112	0.020111885
4412	Ciclev10016954m.g	| Symbols: | unknown protein; FUNCTIONS IN: molecular_function unknown; INVOLVED IN: biological_process unknown; LOCATED IN: chloroplast; EXPRESSED IN: 18 plant structures; EXPRESSED DURING: 12 growth stages; BEST Arabidopsis thaliana protein match is: unknown protein (TAIR:AT5G48335.1); Has 30201 Blast hits to 17322 proteins in 780 species: Archae - 12; Bacteria - 1396; Metazoa - 17338; Fungi - …	scaffold_2	+	25201893	25202379	'4,9,7'	'78,105,131'	'22,26,19'	'178,213,55'	0.002298679	0.020150211
56	Ciclev10021655m.g	| Symbols: | CONTAINS InterPro DOMAIN/s: Serine-threonine protein kinase 19 (InterPro:IPR018865); Has 155 Blast hits to 154 proteins in 53 species: Archae - 0; Bacteria - 0; Metazoa - 95; Fungi - 5; Plants - 34; Viruses - 0; Other Eukaryotes - 21 (source: NCBI BLink). | chr2:8833180-8835034 FORWARD LENGTH=282	scaffold_3	+	43285746	43287138	'43,37,49'	'80,114,114'	'32,34,10'	'165,129,31'	0.002305154	0.020170096
3379	Ciclev10005422m.g	| Symbols: OASA1 | O-acetylserine (thiol) lyase (OAS-TL) isoform A1 | chr4:8518209-8520050 REVERSE LENGTH=322	scaffold_9	+	3704207	3704494	'3,5,3'	'16,43,32'	'16,18,8'	'31,32,39'	0.002313382	0.02020522
63	Ciclev10001896m.g	| Symbols: | alpha/beta-Hydrolases superfamily protein | chr5:2932162-2933362 FORWARD LENGTH=311	scaffold_5	+	36359455	36359717	'2,8,5'	'46,77,39'	'8,9,21'	'49,23,72'	0.002339344	0.02037424
676	Ciclev10012086m.g	| Symbols: SOS4 | pfkB-like carbohydrate kinase family protein | chr5:15065621-15068783 FORWARD LENGTH=309	scaffold_6	+	22650023	22651357	'1,3,6'	'32,60,36'	'13,11,7'	'43,49,24'	0.002341232	0.02037424
947	Ciclev10012515m.g	| Symbols: | Protein of unknown function (DUF1997) | chr5:15826285-15827517 REVERSE LENGTH=239	scaffold_6	+	25127383	25128015	'3,6,10'	'20,38,26'	'10,5,8'	'34,34,253'	0.002385841	0.02072483
3599	Ciclev10026522m.g	| Symbols: IAA14, SLR | indole-3-acetic acid inducible 14 | chr4:8348521-8349923 REVERSE LENGTH=228	scaffold_7	+	9996362	9996953	'13,20,6'	'550,314,170'	'26,21,43'	'229,173,886'	0.002398973	0.020801224
2765	Ciclev10019590m.g	| Symbols: PPOX, HEMG1, PPO1 | Flavin containing amine oxidoreductase family | chr4:729929-732309 FORWARD LENGTH=537	scaffold_3	-	47141606	47142308	'106,131,127'	'609,890,650'	'140,117,57'	'574,432,272'	0.002474907	0.0214209
1534	Ciclev10020704m.g	| Symbols: | Plant protein 1589 of unknown function | chr2:19054891-19056830 FORWARD LENGTH=363	scaffold_3	-	48226454	48226932	'88,68,51'	'13,12,8'	'55,60,358'	'4,6,22'	0.002518311	0.021757298
1314	Ciclev10000047m.g	| Symbols: STI | AAA-type ATPase family protein | chr2:661093-665337 FORWARD LENGTH=1218	scaffold_5	+	419841	420350	'15,21,16'	'160,194,135'	'39,23,41'	'162,106,262'	0.002542751	0.021928942
2466	Ciclev10029227m.g	| Symbols: | ribosome-binding factor A family protein | chr4:16570019-16571274 REVERSE LENGTH=215	scaffold_8	-	7261460	7262060	'29,26,37'	'14,40,35'	'17,20,0'	'49,46,4'	0.00255121	0.021962394
3908	Ciclev10000465m.g	| Symbols: MSL3 | MSCS-like 3 | chr1:21548370-21552488 REVERSE LENGTH=678	scaffold_5	+	35598114	35598400	'2,0,0'	'6,5,6'	'2,5,24'	'2,2,15'	0.002572183	0.022103255
1243	Ciclev10020753m.g	| Symbols: ACBP2 | acyl-CoA binding protein 2 | chr4:13847774-13849629 FORWARD LENGTH=354	scaffold_3	-	12377761	12378226	'15,12,13'	'45,61,59'	'12,17,0'	'59,72,163'	0.002599201	0.022295474
3476	Ciclev10007588m.g	| Symbols: MCM5 | Minichromosome maintenance (MCM2/3/5) family protein | chr2:3523379-3527388 REVERSE LENGTH=727	scaffold_1	-	28691253	28691750	'2,4,4'	'43,82,58'	'3,1,7'	'12,3,38'	0.002616349	0.022402488
3672	Ciclev10030606m.g	| Symbols: Tudor1, AtTudor1, TSN1 | TUDOR-SN protein 1 | chr5:2320344-2324892 REVERSE LENGTH=991	scaffold_4	-	14440077	14440351	'5,0,5'	'131,29,30'	'7,1,18'	'33,24,86'	0.00262843	0.022425836
4879	Ciclev10026648m.g	| Symbols: | Clathrin adaptor complex small chain family protein | chr3:18902346-18903959 FORWARD LENGTH=166	scaffold_7	+	2013515	2014676	'29,44,30'	'37,53,46'	'59,35,5'	'69,72,139'	0.002624002	0.022425836
1651	Ciclev10024374m.g	'not assigned.unknown'	scaffold_3	-	7717446	7717974	'10,14,9'	'7,12,3'	'10,4,13'	'17,8,36'	0.002644294	0.022521121
182	Ciclev10000792m.g	| Symbols: | Pentatricopeptide repeat (PPR) superfamily protein | chr1:19608857-19610428 REVERSE LENGTH=523	scaffold_5	-	16369313	16371582	'30,35,40'	'92,182,104'	'50,13,16'	'253,116,113'	0.00265848	0.02260179
3172	Ciclev10025594m.g	| Symbols: ERD7 | Senescence/dehydration-associated protein-related | chr2:7755923-7757798 REVERSE LENGTH=452	scaffold_7	-	849306	850039	'13,18,22'	'1,6,3'	'15,16,0'	'7,18,10'	0.002696451	0.022843606
3815	Ciclev10021043m.g	| Symbols: | Sugar isomerase (SIS) family protein | chr3:20246586-20247810 FORWARD LENGTH=350	scaffold_3	-	43315860	43316899	'30,42,85'	'1,0,0'	'130,105,30'	'23,11,0'	0.002693049	0.022843606
3785	Ciclev10018927m.g	| Symbols: | Leucine-rich repeat protein kinase family protein | chr3:945303-948436 REVERSE LENGTH=802	scaffold_3	+	41753322	41754175	'8,11,16'	'599,462,247'	'23,23,12'	'278,316,468'	0.002704679	0.022872905
1180	Ciclev10028127m.g	| Symbols: | Major facilitator superfamily protein | chr5:23903958-23906853 FORWARD LENGTH=558	scaffold_8	-	23768999	23769259	'2,5,5'	'99,219,233'	'13,3,28'	'293,221,191'	0.002729741	0.023002538
1974	Ciclev10011357m.g	| Symbols: | N2,N2-dimethylguanosine tRNA methyltransferase | chr3:470097-473492 FORWARD LENGTH=589	scaffold_6	-	23829703	23830255	'11,6,11'	'58,48,60'	'3,4,0'	'55,82,26'	0.0027344	0.023002538
19	Ciclev10020053m.g	| Symbols: UNE10 | basic helix-loop-helix (bHLH) DNA-binding superfamily protein | chr4:17863-19848 FORWARD LENGTH=399	scaffold_3	-	50133491	50134723	'74,110,145'	'964,1672,2384'	'140,196,40'	'1804,2503,133'	0.002729524	0.023002538
1701	Ciclev10002836m.g	| Symbols: ERG28 | homolog of yeast ergosterol28 | chr1:3273972-3275631 FORWARD LENGTH=129	scaffold_5	-	34972951	34974038	'17,42,31'	'165,260,300'	'42,31,22'	'251,167,32'	0.002771737	0.023275795
2975	Ciclev10026594m.g	| Symbols: MEE59 | maternal effect embryo arrest 59 | chr4:17554805-17555498 FORWARD LENGTH=173	scaffold_7	+	3722022	3722393	'15,34,30'	'24,41,42'	'31,26,2'	'46,69,58'	0.002794783	0.023428291
3427	Ciclev10020161m.g	| Symbols: TROL | thylakoid rhodanese-like | chr4:455874-458175 FORWARD LENGTH=466	scaffold_3	+	48298325	48298855	'63,170,86'	'6840,9832,7782'	'122,146,154'	'6727,7772,2514'	0.00280491	0.023472154
3500	Ciclev10022143m.g	| Symbols: | Drought-responsive family protein | chr5:9491366-9493639 FORWARD LENGTH=222	scaffold_3	+	3645881	3647808	'25,37,52'	'37,46,42'	'39,54,85'	'67,96,198'	0.002819706	0.023513894
4659	Ciclev10011853m.g	| Symbols: UTR6, ATUTR6 | UDP-galactose transporter 6 | chr3:21935826-21939642 REVERSE LENGTH=405	scaffold_6	-	9452572	9453006	'15,15,9'	'21,25,19'	'11,6,18'	'6,5,9'	0.002818229	0.023513894
3512	Ciclev10032342m.g	| Symbols: SCL30, At-SCL30 | SC35-like splicing factor 30 | chr3:20561024-20563502 FORWARD LENGTH=262	scaffold_4	+	130681	131752	'40,100,104'	'258,513,468'	'193,149,70'	'611,772,135'	0.00286279	0.02383173
1268	Ciclev10032535m.g	| Symbols: | RNA-binding (RRM/RBD/RNP motifs) family protein | chr3:20273863-20275827 REVERSE LENGTH=261	scaffold_4	+	3651633	3652064	'156,176,199'	'1,2,4'	'127,21,17'	'6,4,0'	0.002891778	0.023989749
3035	Ciclev10005357m.g	| Symbols: PPD2, TIFY4B | TIFY domain/Divergent CCT motif family protein | chr4:8432452-8434934 REVERSE LENGTH=315	scaffold_9	+	4084018	4084401	'4,6,10'	'71,76,119'	'6,7,13'	'78,30,26'	0.002890478	0.023989749
314	Ciclev10004959m.g	| Symbols: UXS2, ATUXS2 | NAD(P)-binding Rossmann-fold superfamily protein | chr3:23232539-23235353 FORWARD LENGTH=445	scaffold_9	-	1702094	1702366	'7,4,4'	'47,43,31'	'5,0,16'	'10,7,26'	0.002901828	0.024031543
4618	Ciclev10008946m.g	| Symbols: | CHY-type/CTCHY-type/RING-type Zinc finger protein | chr5:8899486-8901391 FORWARD LENGTH=308	scaffold_1	+	2654602	2656208	'497,272,185'	'74,57,43'	'331,445,654'	'91,118,197'	0.002908663	0.024046616
1559	Ciclev10015830m.g	'DNA.synthesis/chromatin structure.histone'	scaffold_2	+	27770672	27772590	'2,4,4'	'5,17,6'	'3,2,0'	'33,20,26'	0.002938998	0.024255585
2276	Ciclev10019481m.g	| Symbols: | SET domain-containing protein | chr1:316204-319507 FORWARD LENGTH=547	scaffold_3	-	49419594	49420619	'69,83,109'	'65,112,97'	'203,148,246'	'143,111,90'	0.002997031	0.024649684
4413	Ciclev10010952m.g	| Symbols: | ENTH/VHS family protein | chr2:15303114-15306274 REVERSE LENGTH=830	scaffold_6	-	21067471	21068362	'4,10,7'	'28,21,10'	'9,1,8'	'17,16,194'	0.002994407	0.024649684
4217	Ciclev10022263m.g	| Symbols: | RING/U-box superfamily protein | chr5:19731575-19732486 REVERSE LENGTH=203	scaffold_3	-	42155592	42156680	'16,29,31'	'69,83,77'	'97,63,49'	'172,113,82'	0.003007791	0.024695819
3549	Ciclev10014759m.g	| Symbols: CPK1, ATCPK1 | calcium dependent protein kinase 1 | chr5:1417015-1419877 REVERSE LENGTH=610	scaffold_2	-	4226352	4227889	'176,71,71'	'28,4,3'	'67,78,167'	'1,6,0'	0.003018141	0.024738434
1805	Ciclev10025459m.g	| Symbols: | smr (Small MutS Related) domain-containing protein | chr5:7929591-7931296 REVERSE LENGTH=435	scaffold_7	-	5699737	5700414	'3,26,20'	'84,121,116'	'30,37,3'	'232,316,307'	0.003031163	0.024802778
4054	Ciclev10019679m.g	| Symbols: NHX2, ATNHX2 | sodium hydrogen exchanger 2 | chr3:1393456-1396784 REVERSE LENGTH=546	scaffold_3	-	45304454	45305107	'7,13,17'	'31,35,29'	'7,0,0'	'19,31,28'	0.003051778	0.024928918
3168	Ciclev10031019m.g	| Symbols: | Phosphoinositide-specific phospholipase C family protein | chr2:16751782-16754311 FORWARD LENGTH=613	scaffold_4	+	1186905	1187790	'4,3,2'	'8,9,8'	'13,36,6'	'6,16,0'	0.003062517	0.024945383
4415	Ciclev10032020m.g	| Symbols: BIM2 | BES1-interacting Myc-like protein 2 | chr1:25941804-25943599 FORWARD LENGTH=311	scaffold_4	+	20367388	20367836	'21,14,32'	'20,29,39'	'57,35,45'	'161,103,92'	0.003064198	0.024945383
368	Ciclev10005101m.g	| Symbols: PGK | phosphoglycerate kinase | chr1:29924347-29926295 REVERSE LENGTH=401	scaffold_9	-	30837086	30837813	'7,15,9'	'349,369,248'	'24,19,29'	'290,342,472'	0.003095864	0.025160455
2911	Ciclev10022474m.g	| Symbols: | unknown protein; FUNCTIONS IN: molecular_function unknown; INVOLVED IN: N-terminal protein myristoylation; EXPRESSED IN: 24 plant structures; EXPRESSED DURING: 15 growth stages; CONTAINS InterPro DOMAIN/s: Protein of unknown function DUF2062 (InterPro:IPR018639); BEST Arabidopsis thaliana protein match is: unknown protein (TAIR:AT1G33490.1); Has 30201 Blast hits to 17322 proteins in …	scaffold_3	+	23045491	23046435	'8,27,29'	'117,190,171'	'37,31,25'	'203,124,72'	0.003156932	0.025613349
1936	Ciclev10011518m.g	| Symbols: | Lung seven transmembrane receptor family protein | chr1:22770132-22772258 FORWARD LENGTH=513	scaffold_6	-	17666727	17668063	'15,10,11'	'36,52,33'	'26,52,27'	'50,56,52'	0.003208791	0.025990126
1435	Ciclev10014028m.g	| Symbols: ATMRP13, MRP13, ABCC12 | multidrug resistance-associated protein 13 | chr1:10739357-10747017 FORWARD LENGTH=1468	scaffold_2	-	31609276	31611057	'11,10,12'	'6,8,9'	'15,8,3'	'19,28,11'	0.003221577	0.026049679
4894	Ciclev10005061m.g	| Symbols: | Protein phosphatase 2C family protein | chr3:5636051-5637702 REVERSE LENGTH=493	scaffold_9	+	1836047	1838779	'5,3,3'	'4,3,0'	'2,2,7'	'6,7,60'	0.003238408	0.026141694
1533	Ciclev10020704m.g	| Symbols: | Plant protein 1589 of unknown function | chr2:19054891-19056830 FORWARD LENGTH=363	scaffold_3	-	48226454	48226932	'72,42,20'	'27,14,9'	'71,83,343'	'15,10,70'	0.003409423	0.027475936
3339	Ciclev10014307m.g	| Symbols: | unknown protein; Has 30201 Blast hits to 17322 proteins in 780 species: Archae - 12; Bacteria - 1396; Metazoa - 17338; Fungi - 3422; Plants - 5037; Viruses - 0; Other Eukaryotes - 2996 (source: NCBI BLink). | chr5:16302229-16306371 REVERSE LENGTH=741	scaffold_2	+	14514766	14515292	'26,9,12'	'166,82,94'	'30,9,8'	'87,48,34'	0.00343718	0.027653155
2306	Ciclev10001894m.g	| Symbols: | Photosystem II reaction center PsbP family protein | chr1:28684618-28686109 FORWARD LENGTH=247	scaffold_5	+	42985720	42986095	'51,130,114'	'156,229,226'	'264,148,79'	'248,144,180'	0.00349592	0.028078619
138	Ciclev10004788m.g	| Symbols: | CBS domain-containing protein with a domain of unknown function (DUF21) | chr4:8204712-8207273 REVERSE LENGTH=494	scaffold_9	-	2902251	2902469	'4,11,12'	'108,169,136'	'31,15,20'	'254,169,61'	0.003552976	0.028443479
1960	Ciclev10028244m.g	| Symbols: ATIPT2, IPPT, IPT2 | tRNAisopentenyltransferase 2 | chr2:11824860-11827432 FORWARD LENGTH=466	scaffold_8	+	20269264	20269531	'2,0,0'	'61,25,24'	'0,6,5'	'29,24,8'	0.00355321	0.028443479
2451	Ciclev10012227m.g	| Symbols: | Heavy metal transport/detoxification superfamily protein | chr2:15515216-15516754 FORWARD LENGTH=386	scaffold_6	+	2198276	2198696	'20,37,20'	'385,409,231'	'26,27,3'	'512,419,392'	0.003582816	0.02858503
571	Ciclev10032547m.g	| Symbols: ANAC083, VNI2, NAC083 | NAC domain containing protein 83 | chr5:4196643-4197577 FORWARD LENGTH=252	scaffold_4	+	24434549	24435790	'109,110,104'	'182,230,200'	'99,146,67'	'242,293,340'	0.003580409	0.02858503
3660	Ciclev10007508m.g	| Symbols: | transducin family protein / WD-40 repeat family protein | chr2:10817017-10820919 FORWARD LENGTH=740	scaffold_1	+	1738310	1738748	'78,83,113'	'146,158,135'	'138,159,50'	'160,119,61'	0.003607018	0.028730319
1292	Ciclev10021105m.g	| Symbols: | pfkB-like carbohydrate kinase family protein | chr3:21983103-21984440 FORWARD LENGTH=326	scaffold_3	-	38229407	38229820	'19,36,32'	'483,419,499'	'67,47,24'	'692,459,221'	0.003631093	0.028826309
1842	Ciclev10008171m.g	| Symbols: FC1, FC-I, ATFC-I | ferrochelatase 1 | chr5:9096675-9098752 FORWARD LENGTH=466	scaffold_1	+	3749090	3749975	'5,5,3'	'186,141,91'	'3,1,75'	'117,97,54'	0.0036301	0.028826309
276	Ciclev10019855m.g	| Symbols: KASI, KAS1 | 3-ketoacyl-acyl carrier protein synthase I | chr5:18774439-18776629 REVERSE LENGTH=473	scaffold_3	-	783579	784578	'3,2,2'	'92,26,59'	'6,3,16'	'0,3,173'	0.003652964	0.028952001
1	Ciclev10015698m.g	| Symbols: | adenosine/AMP deaminase family protein | chr4:2465055-2467103 REVERSE LENGTH=355	scaffold_2	-	32106743	32107762	'3,6,12'	'34,69,39'	'2,5,0'	'49,30,106'	0.003688952	0.029188982
3360	Ciclev10007495m.g	| Symbols: | Cyclophilin-like peptidyl-prolyl cis-trans isomerase family protein | chr4:15647550-15652103 REVERSE LENGTH=837	scaffold_1	-	2118706	2118957	'13,6,2'	'60,40,8'	'9,4,0'	'31,26,161'	0.003753559	0.029610941
4211	Ciclev10009301m.g	| Symbols: | Predicted pyridoxal phosphate-dependent enzyme, YBL036C type | chr4:13503291-13504693 REVERSE LENGTH=244	scaffold_1	+	22700559	22701160	'10,22,23'	'26,71,48'	'50,27,57'	'53,60,37'	0.00375463	0.029610941
1405	Ciclev10011957m.g	| Symbols: | Eukaryotic protein of unknown function (DUF914) | chr3:21928971-21931030 REVERSE LENGTH=333	scaffold_6	+	20705415	20706056	'3,6,7'	'57,86,126'	'11,0,22'	'215,195,897'	0.003790771	0.029814131
3382	Ciclev10019146m.g	| Symbols: GAUT1, LGT1 | galacturonosyltransferase 1 | chr3:22622399-22625514 FORWARD LENGTH=673	scaffold_3	+	49515596	49517999	'21,16,21'	'127,186,150'	'33,23,82'	'148,86,401'	0.00379283	0.029814131
4371	Ciclev10017480m.g	'not assigned.unknown'	scaffold_2	+	34755317	34756770	'31,20,20'	'260,345,395'	'46,26,57'	'378,467,253'	0.003808839	0.029890973
544	Ciclev10031746m.g	| Symbols: AtPPT1, PPT1 | polyprenyltransferase 1 | chr4:12328086-12331359 REVERSE LENGTH=407	scaffold_4	-	18710094	18710398	'3,1,0'	'14,18,17'	'7,4,69'	'15,20,15'	0.003832305	0.030025988
3183	Ciclev10015368m.g	| Symbols: | GHMP kinase family protein | chr3:20082468-20084688 REVERSE LENGTH=419	scaffold_2	-	2676452	2677559	'2,0,0'	'252,220,175'	'2,6,8'	'179,154,89'	0.00387432	0.030305654
4613	Ciclev10001416m.g	| Symbols: CYCD3;1, CYCD3 | CYCLIN D3;1 | chr4:16357903-16359304 FORWARD LENGTH=376	scaffold_5	-	39875455	39876571	'10,6,31'	'3,4,10'	'11,6,2'	'10,6,18'	0.003886746	0.030353335
4646	Ciclev10029401m.g	'not assigned.unknown'	scaffold_8	-	305611	306207	'8,26,16'	'74,139,163'	'44,53,7'	'171,178,68'	0.00390414	0.030439599
2137	Ciclev10004882m.g	| Symbols: | Zinc finger C-x8-C-x5-C-x3-H type family protein | chr5:6160515-6162729 FORWARD LENGTH=465	scaffold_9	-	2155129	2155510	'13,7,2'	'60,23,14'	'5,4,23'	'11,7,6'	0.003923082	0.030537629
2473	Ciclev10000480m.g	| Symbols: | Protein kinase protein with adenine nucleotide alpha hydrolases-like domain | chr5:25588254-25591229 FORWARD LENGTH=705	scaffold_5	+	16238593	16239157	'82,264,234'	'118,299,297'	'332,201,116'	'243,224,68'	0.003950567	0.030701733
2200	Ciclev10031187m.g	| Symbols: | Protein kinase superfamily protein | chr5:1544206-1547082 REVERSE LENGTH=540	scaffold_4	+	2368735	2369092	'8,20,16'	'133,120,59'	'28,14,63'	'61,51,290'	0.003964332	0.030758858
176	Ciclev10031249m.g	| Symbols: | Tetratricopeptide repeat (TPR)-like superfamily protein | chr1:9151816-9154407 FORWARD LENGTH=630	scaffold_4	+	20783936	20784671	'5,8,16'	'90,140,101'	'30,30,21'	'253,187,24'	0.003984259	0.030863524
1048	Ciclev10018540m.g	| Symbols: | NB-ARC domain-containing disease resistance protein | chr3:4857940-4861104 FORWARD LENGTH=1054	scaffold_3	-	25536489	25537247	'22,9,25'	'17,32,25'	'118,97,99'	'71,61,20'	0.003991274	0.030867995
4384	Ciclev10003455m.g	| Symbols: ATARI1, ARI1 | RING/U-box superfamily protein | chr4:16434547-16437037 FORWARD LENGTH=597	scaffold_5	-	40681689	40682100	'6,12,11'	'113,55,56'	'6,15,26'	'36,51,75'	0.004017688	0.031022248
1126	Ciclev10000235m.g	| Symbols: ATFRO7, FRO7 | ferric reduction oxidase 7 | chr5:20205549-20208628 REVERSE LENGTH=747	scaffold_5	-	125380	125784	'14,16,15'	'383,330,280'	'58,31,58'	'256,414,1382'	0.004035763	0.031111712
2711	Ciclev10016213m.g	| Symbols: ZTP29 | ZIP metal ion transporter family | chr3:7309499-7312476 REVERSE LENGTH=276	scaffold_2	+	6617801	6618072	'3,16,8'	'42,71,62'	'33,7,9'	'58,55,17'	0.004073226	0.031350111
2747	Ciclev10030886m.g	| Symbols: | unknown protein; BEST Arabidopsis thaliana protein match is: unknown protein (TAIR:AT3G49055.1); Has 71940 Blast hits to 38124 proteins in 2481 species: Archae - 1358; Bacteria - 12126; Metazoa - 32861; Fungi - 6786; Plants - 4024; Viruses - 195; Other Eukaryotes - 14590 (source: NCBI BLink). | chr1:8702644-8705640 FORWARD LENGTH=678	scaffold_4	+	22017777	22018184	'3,1,0'	'20,29,32'	'6,3,22'	'32,29,47'	0.004139821	0.031811608
2418	g.47042	| Symbols: | LRR and NB-ARC domains-containing disease resistance protein | chr3:4851990-4856264 REVERSE LENGTH=1424	scaffold_5	+	17473107	17473559	'5,6,5'	'103,93,40'	'1,3,0'	'61,128,109'	0.00415858	0.031904627
492	Ciclev10029158m.g	| Symbols: CCoAOMT1 | S-adenosyl-L-methionine-dependent methyltransferases superfamily protein | chr4:16310844-16311973 FORWARD LENGTH=259	scaffold_8	-	2876279	2876622	'12,16,16'	'334,176,156'	'67,31,30'	'169,204,853'	0.004183663	0.032045786
3205	Ciclev10015043m.g	| Symbols: MGP | C2H2 and C2HC zinc fingers superfamily protein | chr1:967596-970058 REVERSE LENGTH=506	scaffold_2	-	10532252	10533055	'0,2,0'	'46,35,30'	'13,8,0'	'44,40,46'	0.004215276	0.032133938
4580	Ciclev10011952m.g	| Symbols: PDE149, ATTERC | integral membrane TerC family protein | chr5:3919613-3922154 FORWARD LENGTH=384	scaffold_6	-	12226398	12227325	'11,6,2'	'9,15,10'	'0,4,5'	'7,14,51'	0.004212867	0.032133938
4898	Ciclev10001054m.g	| Symbols: RD21, RD21A | Granulin repeat cysteine protease family protein | chr1:17283139-17285609 REVERSE LENGTH=462	scaffold_5	-	39908246	39910633	'136,123,241'	'24527,20522,25227'	'400,221,117'	'37649,31627,1470'	0.004208435	0.032133938
3671	Ciclev10030606m.g	| Symbols: Tudor1, AtTudor1, TSN1 | TUDOR-SN protein 1 | chr5:2320344-2324892 REVERSE LENGTH=991	scaffold_4	-	14434045	14435278	'31,14,37'	'499,498,616'	'61,33,2'	'602,453,62'	0.004259208	0.032417305
1771	Ciclev10020351m.g	| Symbols: | Protein of unknown function (DUF1644) | chr3:9032397-9033461 FORWARD LENGTH=354	scaffold_3	-	42451334	42455031	'60,117,149'	'10,15,9'	'151,240,89'	'32,44,66'	0.00428288	0.032506706
2173	Ciclev10014407m.g	| Symbols: ERD4 | Early-responsive to dehydration stress protein (ERD4) | chr1:10715892-10718799 FORWARD LENGTH=724	scaffold_2	+	31783345	31785468	'159,108,205'	'884,698,601'	'206,165,29'	'984,1102,358'	0.004284513	0.032506706
3139	Ciclev10026686m.g	| Symbols: FRO1 | NADH-ubiquinone oxidoreductase-related | chr5:26958073-26959356 FORWARD LENGTH=154	scaffold_7	-	4215386	4215991	'89,113,122'	'123,197,212'	'118,89,13'	'122,64,4'	0.00431171	0.032661373
3869	Ciclev10011194m.g	| Symbols: ARF16 | auxin response factor 16 | chr4:14703369-14705564 REVERSE LENGTH=670	scaffold_6	+	10236102	10237552	'14,33,27'	'127,183,210'	'27,34,28'	'159,156,40'	0.004402219	0.033294387
2228	Ciclev10028859m.g	| Symbols: MBD7, ATMBD7 | methyl-CPG-binding domain 7 | chr5:24094752-24096422 REVERSE LENGTH=306	scaffold_8	-	23070436	23070782	'15,52,43'	'220,219,226'	'61,28,16'	'185,159,48'	0.004429561	0.033448421
1184	Ciclev10016013m.g	| Symbols: | Adenine nucleotide alpha hydrolases-like superfamily protein | chr5:19338688-19339683 FORWARD LENGTH=244	scaffold_2	+	36164372	36166247	'59,80,66'	'7,5,7'	'92,139,6'	'19,42,6'	0.004448469	0.033538377
4187	Ciclev10028684m.g	| Symbols: ATMPK13 | Protein kinase superfamily protein | chr1:2434193-2435712 REVERSE LENGTH=363	scaffold_8	+	22716663	22717775	'6,5,10'	'127,87,53'	'15,10,31'	'34,65,217'	0.004542564	0.034194026
3882	Ciclev10007449m.g	| Symbols: LUG, RON2 | LisH dimerisation motif;WD40/YVTN repeat-like-containing domain | chr4:15707863-15713359 FORWARD LENGTH=931	scaffold_1	+	5127565	5128122	'17,27,36'	'164,161,183'	'57,76,15'	'237,308,34'	0.004569614	0.034343731
2182	Ciclev10015516m.g	| Symbols: PP2A-4 | protein phosphatase 2A-4 | chr3:21635503-21638911 REVERSE LENGTH=313	scaffold_2	-	4444483	4444782	'245,374,353'	'721,726,733'	'789,574,141'	'800,788,357'	0.004624102	0.034696245
3069	Ciclev10030565m.g	| Symbols: | ABC transporter family protein | chr5:24425824-24430269 REVERSE LENGTH=1109	scaffold_4	-	6349117	6350966	'6,12,12'	'6,10,11'	'16,3,0'	'24,6,27'	0.004634738	0.034696245
727	Ciclev10019177m.g	| Symbols: APRR5, PRR5 | pseudo-response regulator 5 | chr5:8356204-8358873 REVERSE LENGTH=667	scaffold_3	+	13584466	13585271	'164,107,334'	'335,204,308'	'481,280,26'	'946,775,81'	0.004638226	0.034696245
1300	Ciclev10018477m.g	| Symbols: GMI1 | gamma-irradiation and mitomycin c induced 1 | chr5:8251378-8261401 REVERSE LENGTH=1598	scaffold_3	-	11527759	11528065	'6,0,0'	'133,27,23'	'4,1,4'	'16,17,31'	0.004675699	0.034875205
2369	Ciclev10030836m.g	| Symbols: ZIGA4 | ARF GAP-like zinc finger-containing protein ZIGA4 | chr1:2762820-2768387 FORWARD LENGTH=651	scaffold_4	-	16772331	16772708	'4,4,2'	'3,3,1'	'46,19,40'	'163,139,33'	0.004680599	0.034875205
4248	Ciclev10012844m.g	| Symbols: | unknown protein; LOCATED IN: chloroplast; EXPRESSED IN: 21 plant structures; EXPRESSED DURING: 13 growth stages; CONTAINS InterPro DOMAIN/s: Uncharacterised protein family UPF0153 (InterPro:IPR005358); Has 240 Blast hits to 240 proteins in 73 species: Archae - 10; Bacteria - 110; Metazoa - 0; Fungi - 0; Plants - 25; Viruses - 0; Other Eukaryotes - 95 (source: NCBI BLink). | chr5:6126…	scaffold_6	-	12354169	12355401	'2,13,5'	'7,21,12'	'27,23,21'	'23,14,4'	0.004683969	0.034875205
4232	Ciclev10002996m.g	| Symbols: | Cytochrome c oxidase biogenesis protein Cmc1-like | chr4:11294563-11295192 FORWARD LENGTH=80	scaffold_5	+	2206576	2206846	'15,27,49'	'11,19,32'	'122,89,16'	'22,17,10'	0.004696373	0.034913344
2225	Ciclev10030127m.g	| Symbols: | unknown protein; FUNCTIONS IN: molecular_function unknown; INVOLVED IN: biological_process unknown; LOCATED IN: chloroplast, chloroplast stroma; EXPRESSED IN: 22 plant structures; EXPRESSED DURING: 13 growth stages; BEST Arabidopsis thaliana protein match is: unknown protein (TAIR:AT2G23370.1); Has 30201 Blast hits to 17322 proteins in 780 species: Archae - 12; Bacteria - 1396; Metaz…	scaffold_8	-	2853777	2854374	'11,32,22'	'33,130,83'	'58,51,118'	'166,114,86'	0.004727539	0.035073303
4810	Ciclev10016706m.g	| Symbols: PETC, PGR1 | photosynthetic electron transfer C | chr4:1440314-1441717 FORWARD LENGTH=229	scaffold_2	-	20153406	20155477	'95,188,173'	'1378,3469,1334'	'90,139,111'	'1407,1804,332'	0.004732519	0.035073303
351	Ciclev10006167m.g	'RNA.RNA binding'	scaffold_9	-	29443699	29444369	'29,40,49'	'20,31,38'	'70,45,16'	'71,59,75'	0.004740971	0.035081722
1730	Ciclev10022587m.g	| Symbols: | Thioesterase superfamily protein | chr3:22657599-22658350 REVERSE LENGTH=188	scaffold_3	+	49283911	49284921	'8,12,6'	'30,47,37'	'19,9,0'	'60,52,221'	0.004763955	0.03519748
668	Ciclev10019412m.g	| Symbols: NRT1.1, CHL1-1, NRT1, B-1, ATNRT1, CHL1 | nitrate transporter 1.1 | chr1:4105341-4109290 FORWARD LENGTH=590	scaffold_3	-	5800672	5801013	'5,8,6'	'58,40,51'	'4,2,8'	'7,20,11'	0.004840476	0.035707818
3560	Ciclev10018547m.g	| Symbols: | Tudor/PWWP/MBT domain-containing protein | chr3:23302667-23309575 FORWARD LENGTH=1347	scaffold_3	-	44799705	44800478	'15,16,17'	'93,75,47'	'68,45,24'	'141,107,81'	0.00487452	0.035903723
1977	Ciclev10012247m.g	| Symbols: RCE1, ATFACE-2, ATFACE2, FACE2 | farnesylated protein-converting enzyme 2 | chr2:15214607-15216449 FORWARD LENGTH=311	scaffold_6	+	20658618	20659537	'11,10,21'	'88,115,110'	'15,6,6'	'262,159,27'	0.004911619	0.036011031
298	Ciclev10021135m.g	| Symbols: | Protein of unknown function (DUF1295) | chr2:19266879-19268134 REVERSE LENGTH=322	scaffold_3	+	47341501	47342299	'10,8,4'	'214,44,44'	'5,8,16'	'38,40,83'	0.004906102	0.036011031
498	Ciclev10031752m.g	| Symbols: PLP, PLPA | PAS/LOV protein B | chr2:758812-760608 REVERSE LENGTH=397	scaffold_4	-	23541192	23541464	'15,30,11'	'106,280,217'	'58,88,6'	'304,571,65'	0.004900734	0.036011031
1816	Ciclev10007931m.g	| Symbols: | ENTH/ANTH/VHS superfamily protein | chr5:13462463-13465581 REVERSE LENGTH=544	scaffold_1	-	25840640	25841632	'28,30,12'	'197,176,171'	'39,40,36'	'152,196,186'	0.004959781	0.036308627
2563	Ciclev10000571m.g	| Symbols: IDN2, RDM12 | XH/XS domain-containing protein | chr3:18031240-18033615 FORWARD LENGTH=647	scaffold_5	-	12159579	12160572	'13,7,17'	'2,1,3'	'18,22,0'	'7,17,14'	0.004992056	0.036489187
3347	Ciclev10022027m.g	| Symbols: | unknown protein; BEST Arabidopsis thaliana protein match is: unknown protein (TAIR:AT1G19330.2); Has 104 Blast hits to 104 proteins in 22 species: Archae - 0; Bacteria - 0; Metazoa - 0; Fungi - 0; Plants - 104; Viruses - 0; Other Eukaryotes - 0 (source: NCBI BLink). | chr1:28181481-28183285 REVERSE LENGTH=242	scaffold_3	+	1678139	1678576	'23,30,13'	'9,11,13'	'37,19,6'	'35,22,31'	0.005038254	0.036770822
1472	Ciclev10019400m.g	| Symbols: | GTP-binding family protein | chr3:2229602-2232279 REVERSE LENGTH=582	scaffold_3	+	42400706	42401165	'34,29,18'	'396,267,210'	'36,20,15'	'240,151,62'	0.005076657	0.036994787
4067	Ciclev10014491m.g	| Symbols: COP1, ATCOP1, DET340, FUS1, EMB168 | Transducin/WD40 repeat-like superfamily protein | chr2:13978000-13983282 FORWARD LENGTH=675	scaffold_2	-	23095453	23096621	'16,36,17'	'74,149,101'	'22,21,17'	'145,193,168'	0.005127381	0.037307729
3963	Ciclev10016618m.g	| Symbols: PCAP1 | plasma-membrane associated cation-binding protein 1 | chr4:10941593-10943227 FORWARD LENGTH=166	scaffold_2	-	29574003	29574441	'10,3,1'	'21,20,11'	'2,8,38'	'3,16,23'	0.005277602	0.038342575
4908	Ciclev10012463m.g	| Symbols: AKR2B | ankyrin repeat-containing 2B | chr2:7555870-7557743 FORWARD LENGTH=344	scaffold_6	-	18718612	18718888	'44,22,12'	'146,45,43'	'28,29,67'	'31,31,163'	0.005310214	0.038521145
4386	Ciclev10031200m.g	| Symbols: GAUT15 | galacturonosyltransferase 15 | chr3:21742455-21745972 REVERSE LENGTH=540	scaffold_4	+	16216590	16218033	'30,33,41'	'51,89,68'	'38,29,13'	'92,124,59'	0.005374019	0.038925104
1434	Ciclev10014028m.g	| Symbols: ATMRP13, MRP13, ABCC12 | multidrug resistance-associated protein 13 | chr1:10739357-10747017 FORWARD LENGTH=1468	scaffold_2	-	31611222	31612670	'19,41,26'	'2,2,10'	'30,29,39'	'18,30,14'	0.005476779	0.039524803
1460	Ciclev10015058m.g	| Symbols: ATHDH, HISN8, HDH | histidinol dehydrogenase | chr5:25565600-25567879 REVERSE LENGTH=452	scaffold_2	-	31298893	31299426	'13,13,9'	'3,0,1'	'0,4,29'	'6,5,14'	0.005481542	0.039524803
4524	Ciclev10008765m.g	| Symbols: THI1, TZ, THI4 | thiazole biosynthetic enzyme, chloroplast (ARA6) (THI1) (THI4) | chr5:22246634-22247891 FORWARD LENGTH=349	scaffold_1	+	21084524	21085951	'37,27,23'	'1431,863,677'	'124,85,2'	'1914,2390,164'	0.005474025	0.039524803
1185	Ciclev10016013m.g	| Symbols: | Adenine nucleotide alpha hydrolases-like superfamily protein | chr5:19338688-19339683 FORWARD LENGTH=244	scaffold_2	+	36164624	36166247	'7,15,20'	'14,16,18'	'25,26,0'	'53,82,10'	0.005504685	0.039602536
4156	Ciclev10018766m.g	| Symbols: ATHSP101, HSP101, HOT1 | heat shock protein 101 | chr1:27936715-27939862 REVERSE LENGTH=911	scaffold_3	+	7980373	7981044	'19,60,19'	'6,1,2'	'34,182,13'	'17,298,2'	0.005508841	0.039602536
4954	Ciclev10019131m.g	| Symbols: ARF9 | auxin response factor 9 | chr4:12451592-12454737 FORWARD LENGTH=638	scaffold_3	-	767847	768485	'81,75,61'	'5,8,1'	'155,104,315'	'23,22,48'	0.005527688	0.039678542
1372	Ciclev10031097m.g	| Symbols: | DC1 domain-containing protein | chr1:22261978-22264243 FORWARD LENGTH=578	scaffold_4	-	22627903	22629883	'11,10,8'	'81,57,95'	'26,19,8'	'55,91,49'	0.00556015	0.0398519
452	Ciclev10027804m.g	| Symbols: CHB3, ATSWI3D | DNA-binding family protein | chr4:16461069-16464993 FORWARD LENGTH=983	scaffold_8	+	4862457	4864403	'29,22,31'	'96,153,121'	'88,76,1'	'103,87,31'	0.005588643	0.039996336
1368	Ciclev10000348m.g	| Symbols: AtPNG1, PNG1 | peptide-N-glycanase 1 | chr5:20112071-20116125 REVERSE LENGTH=721	scaffold_5	+	29699217	29699825	'4,2,13'	'6,26,25'	'9,4,0'	'53,39,38'	0.005605837	0.040020723
4309	Ciclev10005943m.g	| Symbols: LSP1, EIF(ISO)4E, LSP, EIF4E2, eIFiso4E | Eukaryotic initiation factor 4E protein | chr5:13824946-13826331 REVERSE LENGTH=198	scaffold_9	-	6699147	6699657	'6,10,1'	'135,212,136'	'21,20,0'	'236,208,38'	0.00561709	0.040020723
4781	Ciclev10014527m.g	| Symbols: ARR2, RR2 | response regulator 2 | chr4:9112979-9115785 FORWARD LENGTH=664	scaffold_2	-	27009124	27012004	'25,43,53'	'97,115,144'	'71,75,66'	'173,142,66'	0.005615893	0.040020723
2207	Ciclev10013013m.g	| Symbols: SIS | Encodes a protein involved in salt tolerance, names SIS (Salt Induced Serine rich). | chr5:386557-387921 REVERSE LENGTH=149	scaffold_6	+	15160360	15161169	'3,11,40'	'1,13,9'	'14,48,46'	'27,52,93'	0.005648697	0.040126673
751	Ciclev10005148m.g	| Symbols: LPAT2 | lysophosphatidyl acyltransferase 2 | chr3:21349751-21352839 FORWARD LENGTH=389	scaffold_9	+	25499235	25499675	'61,62,56'	'261,199,112'	'110,79,23'	'104,120,88'	0.005641924	0.040126673
1057	Ciclev10015230m.g	| Symbols: | GC-rich sequence DNA-binding factor-like protein with Tuftelin interacting domain | chr1:5837653-5840202 FORWARD LENGTH=849	scaffold_2	+	25879969	25882270	'90,146,139'	'20,24,15'	'246,203,90'	'19,23,0'	0.005679694	0.040287176
4830	Ciclev10004940m.g	| Symbols: | RING/U-box superfamily protein | chr3:1917334-1919709 FORWARD LENGTH=426	scaffold_9	-	2325097	2326153	'30,42,81'	'53,81,59'	'85,122,126'	'59,93,18'	0.005698462	0.040360597
581	Ciclev10015550m.g	| Symbols: | alpha/beta-Hydrolases superfamily protein | chr5:6709976-6711662 REVERSE LENGTH=359	scaffold_2	+	414109	414509	'255,518,486'	'682,1248,987'	'899,529,177'	'1479,1077,304'	0.005715702	0.040422993
3719	Ciclev10031209m.g	| Symbols: BGLU13 | beta glucosidase 13 | chr5:18011146-18012669 FORWARD LENGTH=507	scaffold_4	+	25293960	25294322	'1,4,11'	'16,24,26'	'13,16,7'	'21,20,12'	0.005725412	0.040432034
513	Ciclev10014843m.g	| Symbols: | Cysteinyl-tRNA synthetase, class Ia family protein | chr5:15545764-15548094 REVERSE LENGTH=511	scaffold_2	-	28969597	28970424	'7,17,9'	'154,176,153'	'26,21,0'	'135,136,60'	0.005735918	0.040446658
450	Ciclev10029230m.g	| Symbols: | Protein of unknown function (DUF1640) | chr2:7133704-7135483 REVERSE LENGTH=230	scaffold_8	-	6555523	6555771	'15,14,13'	'253,221,226'	'9,2,2'	'246,226,102'	0.005876195	0.041374972
1624	Ciclev10007494m.g	| Symbols: eIFiso4G1 | MIF4G domain-containing protein / MA3 domain-containing protein | chr5:23439755-23443433 FORWARD LENGTH=776	scaffold_1	+	28263767	28264273	'16,6,10'	'365,147,63'	'8,4,29'	'39,55,257'	0.005893136	0.041433414
847	Ciclev10026628m.g	'not assigned.unknown'	scaffold_7	-	5135928	5137164	'375,1021,262'	'293,467,176'	'810,187,66'	'384,62,17'	0.00592818	0.041618776
3839	Ciclev10025661m.g	| Symbols: BRCC36A, AtBRCC36A | Mov34/MPN/PAD-1 family protein | chr1:30163357-30165628 REVERSE LENGTH=406	scaffold_7	+	10826958	10827302	'10,14,5'	'65,65,72'	'18,15,16'	'45,70,47'	0.00611476	0.042865901
3425	Ciclev10002266m.g	| Symbols: ATSC35, SC35, At-SC35 | ortholog of human splicing factor SC35 | chr5:25681849-25683553 REVERSE LENGTH=303	scaffold_5	+	36444311	36445170	'119,179,205'	'53,52,61'	'141,79,8'	'70,57,13'	0.006133495	0.042934467
3037	Ciclev10005852m.g	| Symbols: VAMP7B, VAMP721, ATVAMP721, AT VAMP7B | vesicle-associated membrane protein 721 | chr1:1331857-1333426 REVERSE LENGTH=219	scaffold_9	-	10376617	10377375	'9,16,20'	'328,260,274'	'25,20,14'	'224,243,148'	0.006157875	0.043042292
878	Ciclev10020731m.g	| Symbols: RBP31, ATRBP31, CP31, ATRBP33 | 31-kDa RNA binding protein | chr4:12766223-12767952 REVERSE LENGTH=329	scaffold_3	+	3802353	3803264	'26,53,28'	'246,402,282'	'106,123,29'	'462,343,544'	0.006252485	0.04363998
3685	Ciclev10024947m.g	| Symbols: ATATH13, ATH13 | ABC2 homolog 13 | chr5:25949116-25953326 FORWARD LENGTH=761	scaffold_7	+	19284112	19284445	'3,9,8'	'246,466,126'	'8,14,20'	'193,360,221'	0.006268405	0.043687504
4249	Ciclev10028869m.g	| Symbols: PBG1 | 20S proteasome beta subunit G1 | chr1:21141970-21144186 FORWARD LENGTH=246	scaffold_8	+	22280612	22281132	'54,39,21'	'952,743,574'	'30,25,14'	'269,273,323'	0.006303018	0.043801408
602	Ciclev10021356m.g	| Symbols: | unknown protein; Has 25 Blast hits to 25 proteins in 12 species: Archae - 0; Bacteria - 8; Metazoa - 2; Fungi - 0; Plants - 15; Viruses - 0; Other Eukaryotes - 0 (source: NCBI BLink). | chr3:9036735-9037564 FORWARD LENGTH=169	scaffold_3	-	42446533	42447164	'6,7,10'	'159,62,71'	'9,23,23'	'78,67,173'	0.006295055	0.043801408
3338	Ciclev10019341m.g	| Symbols: | S-adenosyl-L-methionine-dependent methyltransferases superfamily protein | chr1:9301146-9303432 REVERSE LENGTH=616	scaffold_3	+	2071069	2071976	'38,63,85'	'224,320,251'	'81,57,5'	'196,122,3'	0.006332139	0.043940099
3632	Ciclev10011842m.g	| Symbols: CRD1, CHL27, ACSF | dicarboxylate diiron protein, putative (Crd1) | chr3:21076594-21078269 FORWARD LENGTH=409	scaffold_6	-	21598621	21599326	'95,232,236'	'2813,5970,4523'	'240,432,142'	'5608,6638,2362'	0.006350932	0.044006822
2327	Ciclev10011302m.g	| Symbols: NIK1 | NSP-interacting kinase 1 | chr5:5224264-5227003 FORWARD LENGTH=638	scaffold_6	+	23581068	23582810	'33,30,28'	'349,262,325'	'19,16,4'	'259,207,267'	0.006366545	0.044051349
3409	Ciclev10022542m.g	| Symbols: | Adenine nucleotide alpha hydrolases-like superfamily protein | chr3:23136194-23137074 FORWARD LENGTH=162	scaffold_3	-	46380378	46382681	'77,123,290'	'269,336,593'	'954,1144,60'	'2024,1902,127'	0.006405165	0.04419103
379	Ciclev10010446m.g	'not assigned.unknown'	scaffold_1	-	1102613	1103320	'8,12,8'	'3,2,2'	'6,7,13'	'14,16,6'	0.006400102	0.04419103
1379	Ciclev10026125m.g	| Symbols: | unknown protein; Has 28 Blast hits to 28 proteins in 12 species: Archae - 0; Bacteria - 0; Metazoa - 0; Fungi - 0; Plants - 28; Viruses - 0; Other Eukaryotes - 0 (source: NCBI BLink). | chr1:27488264-27490593 FORWARD LENGTH=306	scaffold_7	+	15744355	15745452	'6,12,14'	'6,9,9'	'24,19,4'	'35,36,18'	0.006431353	0.044307957
771	Ciclev10011083m.g	| Symbols: PIP5K9 | phosphatidyl inositol monophosphate 5 kinase | chr3:3040426-3043676 REVERSE LENGTH=815	scaffold_6	-	5322744	5324142	'332,81,6'	'0,0,0'	'45,55,140'	'3,2,2'	0.00646518	0.0444771
1674	Ciclev10030635m.g	| Symbols: | PHD finger family protein | chr3:2557753-2561534 REVERSE LENGTH=779	scaffold_4	+	25470982	25473533	'9,10,12'	'33,56,48'	'8,16,2'	'59,71,131'	0.006564364	0.045094735
4140	Ciclev10016873m.g	| Symbols: | Ribosomal L5P family protein | chr5:18565281-18566496 REVERSE LENGTH=182	scaffold_2	+	34346939	34347636	'19,6,13'	'209,343,417'	'10,19,0'	'124,215,22'	0.006576448	0.045113115
2335	Ciclev10019082m.g	| Symbols: | crooked neck protein, putative / cell cycle protein, putative | chr5:16718021-16720936 FORWARD LENGTH=705	scaffold_3	-	1123214	1124463	'0,1,2'	'29,70,55'	'9,5,0'	'40,53,26'	0.006615946	0.045283568
733	g.36330	''	scaffold_4	-	11696881	11697523	'93,210,161'	'20,65,61'	'173,81,112'	'66,44,108'	0.006620184	0.045283568
518	Ciclev10004527m.g	| Symbols: ATNEK5, NEK5 | NIMA-related kinase 5 | chr3:7306147-7308434 FORWARD LENGTH=427	scaffold_9	-	25581319	25581517	'1,1,1'	'29,11,17'	'1,1,7'	'10,9,1'	0.00680412	0.046475433
4639	Ciclev10002392m.g	| Symbols: | Uncharacterized conserved protein (DUF2358) | chr3:1347708-1349066 FORWARD LENGTH=216	scaffold_5	+	30546288	30547766	'54,55,95'	'109,121,124'	'98,69,17'	'197,210,68'	0.006849691	0.046720151
3232	Ciclev10018980m.g	| Symbols: | MuDR family transposase | chr1:18481798-18484233 REVERSE LENGTH=785	scaffold_3	-	47039655	47042714	'4,2,1'	'74,25,26'	'4,1,14'	'14,13,64'	0.006862572	0.046741522
2545	Ciclev10032114m.g	| Symbols: SAE1A, AT-SAE1-1, ATSAE1A | SUMO-activating enzyme 1A | chr4:12823651-12825971 FORWARD LENGTH=322	scaffold_4	+	12591172	12591740	'6,17,6'	'169,236,274'	'7,6,0'	'344,282,165'	0.006933821	0.046997372
2926	Ciclev10025988m.g	| Symbols: IAA8 | indoleacetic acid-induced protein 8 | chr2:9637136-9638459 FORWARD LENGTH=321	scaffold_7	-	8713253	8714012	'6,4,3'	'238,181,143'	'8,4,22'	'125,186,251'	0.006933644	0.046997372
3340	Ciclev10032579m.g	| Symbols: ATGC1, GC1 | guanylyl cyclase 1 | chr5:1780270-1782659 REVERSE LENGTH=274	scaffold_4	-	339518	340121	'3,3,6'	'27,48,56'	'10,10,0'	'32,29,8'	0.00691309	0.046997372
3564	Ciclev10002945m.g	| Symbols: | CONTAINS InterPro DOMAIN/s: Ubiquitin-like, Ufm1 (InterPro:IPR005375); Has 244 Blast hits to 244 proteins in 106 species: Archae - 0; Bacteria - 0; Metazoa - 149; Fungi - 0; Plants - 47; Viruses - 0; Other Eukaryotes - 48 (source: NCBI BLink). | chr1:29206750-29207895 FORWARD LENGTH=93	scaffold_5	-	37096177	37097323	'21,23,41'	'188,508,465'	'68,30,9'	'397,486,28'	0.006939341	0.046997372
23	Ciclev10021463m.g	| Symbols: | DHHC-type zinc finger family protein | chr4:355483-357105 REVERSE LENGTH=291	scaffold_3	-	47718660	47719283	'3,13,12'	'62,66,77'	'41,17,19'	'133,101,41'	0.006975994	0.047178972
1702	Ciclev10007952m.g	| Symbols: | Protein phosphatase 2A regulatory B subunit family protein | chr5:8882728-8884325 REVERSE LENGTH=500	scaffold_1	-	5185571	5187835	'106,44,40'	'24,10,4'	'65,23,43'	'3,3,0'	0.007168522	0.048412767
4615	Ciclev10021262m.g	| Symbols: | Haloacid dehalogenase-like hydrolase (HAD) superfamily protein | chr5:3287822-3289844 FORWARD LENGTH=306	scaffold_3	+	28398464	28399465	'3,5,5'	'6,7,6'	'14,15,6'	'6,4,2'	0.007245938	0.048866769
334	Ciclev10019738m.g	| Symbols: | Cell cycle regulated microtubule associated protein | chr4:11997735-12001281 FORWARD LENGTH=509	scaffold_3	+	6470223	6470456	'0,11,3'	'11,35,108'	'23,24,1'	'115,52,23'	0.007284906	0.049060568
1415	Ciclev10022370m.g	| Symbols: ATAUX2-11, IAA4 | AUX/IAA transcriptional regulator family protein | chr5:17550465-17551206 FORWARD LENGTH=186	scaffold_3	+	43862871	43863332	'8,3,7'	'176,80,110'	'0,8,46'	'63,177,63'	0.00731084	0.049166166
698	Ciclev10015649m.g	| Symbols: | Core-2/I-branching beta-1,6-N-acetylglucosaminyltransferase family protein | chr1:4031768-4033946 REVERSE LENGTH=383	scaffold_2	-	35552972	35553311	'9,6,5'	'215,100,88'	'13,13,12'	'132,150,46'	0.007329659	0.049223692
3038	Ciclev10011945m.g	| Symbols: RHF2A | RING-H2 group F2A | chr5:7277436-7279553 FORWARD LENGTH=375	scaffold_6	+	19622330	19623358	'143,131,214'	'1619,2301,1849'	'184,226,242'	'2062,3004,1135'	0.0073773	0.049474344
224	Ciclev10018749m.g	| Symbols: SDG14, ATX3 | SET domain protein 14 | chr3:22851133-22856548 REVERSE LENGTH=982	scaffold_3	+	48179590	48180059	'5,1,5'	'233,233,211'	'7,12,6'	'243,257,58'	0.007429929	0.049757697
