# Supplementary material for: Transcriptome Profiling of Huanglongbing (HLB) Tolerant and Susceptible Citrus Plants Reveals the Role of Basal Resistance in HLB Tolerance
Source: Front Plant Sci. 2016 Jun 28;7:933. doi: 10.3389/fpls.2016.00933 (PMC4923198; doi:10.3389/fpls.2016.00933)
Supplement: Table S4 — Genes with significantly differential isoform usage between HLB tolerant and susceptible citrus trees identified by IUTA. [file Table4.CSV]

Figure S4. Genes with significantly differential isoform usage between HLB tolerance and susceptible citrus trees identified by IUTA CQ: CQ test. KY: KY test
gene	number_of_isoform	test_sample_size	p_value	CQ	KY	significant	Function
Ciclev10000311m.g	4	3,3	0	3.77E-32	NA	yes	S-adenosyl-L-methionine-dependent methyltransferases superfamily protein;
Ciclev10000336m.g	3	3,3	0	2.64E-36	0.002349476	yes	chloride channel C;
Ciclev10001103m.g	2	3,3	0	0	0.005788789	yes	Transmembrane amino acid transporter family protein;
Ciclev10001356m.g	8	3,3	0	0.096396479	NA	yes	sirtuin 2;
Ciclev10001617m.g	3	3,3	0	0	0.01273131	yes	Transducin/WD40 repeat-like superfamily protein;
Ciclev10001685m.g	2	3,3	0	0	0.002509383	yes	ascorbate peroxidase 4;
Ciclev10001913m.g	2	3,3	0	0	0.000358155	yes	pinoresinol reductase 1;
Ciclev10002148m.g	2	3,3	0	0	0.006728176	yes	translocon at the inner envelope membrane of chloroplasts 20;
Ciclev10002266m.g	4	3,3	0	0	NA	yes	ortholog of human splicing factor SC35;
Ciclev10002290m.g	6	3,3	0	0.024173099	NA	yes	indoleacetic acid-induced protein 16;
Ciclev10002722m.g	2	3,3	0	0	0.002442639	yes	LYR family of Fe/S cluster biogenesis protein;
Ciclev10002945m.g	3	3,3	0	0.000992364	0.012243758	yes
Ciclev10004318m.g	5	3,3	0	6.98E-12	NA	yes	ARF GTPase-activating protein;
Ciclev10004368m.g	3	3,2	0	0	0.015278954	yes	ARABIDILLO-1;
Ciclev10004595m.g	2	3,3	0	0	0.009922288	yes	SKU5 similar 1;
Ciclev10004959m.g	6	3,3	0	0.012770967	NA	yes	NAD(P)-binding Rossmann-fold superfamily protein;
Ciclev10005388m.g	3	3,3	0	0.009625857	0.064731699	yes
Ciclev10005415m.g	5	3,3	0	4.48E-08	NA	yes	NagB/RpiA/CoA transferase-like superfamily protein;
Ciclev10005444m.g	3	3,3	0	4.41E-165	0.005499013	yes	Tetratricopeptide repeat (TPR)-like superfamily protein;
Ciclev10005608m.g	3	3,3	0	0	0.026599602	yes	SNARE associated Golgi protein family;
Ciclev10005821m.g	5	3,3	0	2.56E-06	NA	yes	RNA polymerase II fifth largest subunit, E;
Ciclev10006319m.g	2	3,3	0	0	0.005071297	yes	Cox19-like CHCH family protein;
Ciclev10006897m.g	2	3,3	0	0	0.000182855	yes	myb domain protein 18;
Ciclev10007416m.g	3	3,3	0	0	0.026404303	yes	proteinaceous RNase P 3;
Ciclev10007808m.g	2	3,3	0	0	1.90E-05	yes	haloacid dehalogenase-like hydrolase family protein;
Ciclev10007877m.g	4	3,3	0	0.262734709	NA	yes
Ciclev10008762m.g	2	3,3	0	1.68E-21	0.006464406	yes	Aldolase superfamily protein;
Ciclev10009729m.g	2	3,3	0	8.85E-247	0.000884226	yes
Ciclev10010556m.g	3	3,3	0	0	0.005342451	yes
Ciclev10010788m.g	3	2,3	0	3.07E-10	0.227406614	yes	Pentatricopeptide repeat (PPR-like) superfamily protein;
Ciclev10010938m.g	2	3,3	0	6.87E-107	0.004026662	yes	Pentatricopeptide repeat (PPR) superfamily protein;
Ciclev10010976m.g	6	3,3	0	0.002824638	NA	yes	RNA binding (RRM/RBD/RNP motifs) family protein;
Ciclev10011059m.g	2	3,3	0	4.13E-42	0.003760263	yes	DNA/RNA helicase protein;
Ciclev10011278m.g	3	3,3	0	1.15E-79	0.021554444	yes
Ciclev10011295m.g	3	3,3	0	7.49E-17	0.028015349	yes	Carbohydrate-binding X8 domain superfamily protein;
Ciclev10011353m.g	2	3,3	0	0	0.00244335	yes	cytochrome P450, family 97, subfamily B, polypeptide 3;
Ciclev10011534m.g	2	3,3	0	2.08E-301	4.79E-05	yes	tryptophan synthase beta type 2;
Ciclev10011537m.g	2	3,3	0	0	1.81E-05	yes	SET domain group 40;
Ciclev10011633m.g	2	3,3	0	4.76E-15	0.003639705	yes	Regulator of chromosome condensation (RCC1) family protein;
Ciclev10011642m.g	2	3,3	0	8.21E-09	0.00138465	yes	Cyclin family protein;
Ciclev10011679m.g	6	3,3	0	0.004341462	NA	yes	Nuclear transport factor 2 (NTF2) family protein with RNA binding (RRM-RBD-RNP motifs) domain;
Ciclev10011720m.g	3	3,3	0	4.87E-80	0.000893368	yes	cation exchanger 1;
Ciclev10012189m.g	4	3,3	0	2.24E-146	NA	yes	chorismate mutase 1;
Ciclev10012305m.g	5	3,3	0	4.17E-33	NA	yes	seven in absentia of Arabidopsis 2;
Ciclev10012382m.g	3	3,3	0	3.28E-76	0.003035414	yes	NOD26-like intrinsic protein 4;2;
Ciclev10012602m.g	7	3,3	0	4.05E-18	NA	yes	RNA-binding (RRM/RBD/RNP motifs) family protein;
Ciclev10012606m.g	3	3,3	0	0	0.009448799	yes	2-oxoglutarate-dependent dioxygenase family protein;
Ciclev10012680m.g	4	3,3	0	0	NA	yes
Ciclev10012924m.g	3	3,3	0	0	0.000258029	yes	Protein of unknown function (DUF788);
Ciclev10013051m.g	2	3,3	0	1.73E-05	0.002012573	yes	60S acidic ribosomal protein family;
Ciclev10014293m.g	9	3,3	0	0.343430549	NA	yes	Mitogen activated protein kinase kinase kinase-related;
Ciclev10014391m.g	2	3,3	0	0	0.001557589	yes	Transcriptional factor B3 family protein / auxin-responsive factor AUX/IAA-related;
Ciclev10014533m.g	3	3,3	0	0	0.024775374	yes	Protein of unknown function (DUF630 and DUF632);
Ciclev10015162m.g	5	3,3	0	0.033800619	NA	yes	APS reductase 1;
Ciclev10015626m.g	13	3,3	0	6.30E-11	NA	yes	RING-H2 group F2A;
Ciclev10015876m.g	6	3,3	0	0.282923688	NA	yes	NAD(P)-binding Rossmann-fold superfamily protein;
Ciclev10016161m.g	12	3,3	0	1.50E-06	NA	yes	urease accessory protein D;
Ciclev10016440m.g	3	3,3	0	0.309203411	0.014027513	yes	oxidoreductase, 2OG-Fe(II) oxygenase family protein;
Ciclev10016559m.g	2	3,3	0	5.29E-11	0.000549274	yes	PHD finger family protein / bromo-adjacent homology (BAH) domain-containing protein;
Ciclev10016681m.g	3	3,3	0	0.044070253	0.016695768	yes	AMMECR1 family;
Ciclev10016738m.g	3	3,3	0	0.566953704	0.119336413	yes
Ciclev10017281m.g	3	3,3	0	1.57E-28	0.034861044	yes	ribosomal protein L6 family protein;
Ciclev10018609m.g	5	3,3	0	0.001916105	NA	yes	methyl-CPG-binding domain protein 13;
Ciclev10018614m.g	5	3,3	0	2.18E-09	NA	yes	SET domain group 29;
Ciclev10018680m.g	4	3,3	0	0.33418941	NA	yes	ARM repeat superfamily protein;
Ciclev10018779m.g	2	3,3	0	2.35E-16	0.000917384	yes	armadillo repeat kinesin 3;
Ciclev10019182m.g	3	3,3	0	3.73E-81	0.030605772	yes	rhamnose biosynthesis 1;
Ciclev10019325m.g	5	3,3	0	2.39E-55	NA	yes	Vacuolar iron transporter (VIT) family protein;
Ciclev10019466m.g	4	3,3	0	2.85E-205	NA	yes	Auxin-responsive GH3 family protein;
Ciclev10019973m.g	3	3,3	0	4.41E-101	0.001027539	yes	SecY protein transport family protein;
Ciclev10020067m.g	6	3,3	0	1.01E-36	NA	yes	RNA-binding (RRM/RBD/RNP motifs) family protein;
Ciclev10020122m.g	2	3,3	0	0	0.001833931	yes	Mitochondrial transcription termination factor family protein;
Ciclev10020473m.g	7	3,3	0	2.12E-24	NA	yes	methionine aminopeptidase 1A;
Ciclev10020659m.g	4	3,3	0	3.90E-99	NA	yes	FAD/NAD(P)-binding oxidoreductase family protein;
Ciclev10020663m.g	10	3,3	0	0.189670043	NA	yes	signal recognition particle receptor protein, chloroplast (FTSY);
Ciclev10020950m.g	2	3,3	0	0	0.000782061	yes
Ciclev10021028m.g	4	3,3	0	0.082867848	NA	yes
Ciclev10021191m.g	3	3,3	0	0.001241756	0.029916736	yes
Ciclev10021207m.g	2	3,3	0	2.43E-31	0.001807251	yes	S-adenosylmethionine carrier 1;
Ciclev10021532m.g	4	3,3	0	2.41E-13	NA	yes
Ciclev10021747m.g	4	3,3	0	0.001843993	NA	yes	novel plant snare 11;
Ciclev10022463m.g	3	3,3	0	5.38E-21	NA	yes	ubiquitin-conjugating enzyme 5;
Ciclev10022512m.g	2	3,3	0	0	0.002170748	yes	2-oxoglutarate (2OG) and Fe(II)-dependent oxygenase superfamily protein;
Ciclev10022551m.g	3	3,3	0	9.08E-101	0.009125674	yes	Protein of unknown function (DUF498/DUF598);
Ciclev10023274m.g	2	3,3	0	1.14E-24	0.000763182	yes
Ciclev10025639m.g	3	3,3	0	2.39E-09	0.000674709	yes	PLC-like phosphodiesterases superfamily protein;
Ciclev10026265m.g	2	3,3	0	3.32E-21	0.002607751	yes	phosphate starvation-induced gene 2;
Ciclev10026577m.g	3	3,3	0	0.034229026	0.042961957	yes	Rhodanese/Cell cycle control phosphatase superfamily protein;
Ciclev10026739m.g	3	3,3	0	3.23E-206	0.002421853	yes	Histone superfamily protein;
Ciclev10027778m.g	2	3,3	0	1.44E-05	0.01272833	yes	transportin 1;
Ciclev10027858m.g	3	3,3	0	0.002329415	0.023390949	yes	DEAD box RNA helicase (RH3);
Ciclev10028160m.g	3	3,3	0	4.66E-09	0.007751445	yes	ARM repeat superfamily protein;
Ciclev10028324m.g	7	3,3	0	2.13E-23	NA	yes	Protein of unknown function (DUF300);
Ciclev10028399m.g	2	3,3	0	1.16E-96	0.002137534	yes	AP2/B3-like transcriptional factor family protein;
Ciclev10028468m.g	3	3,3	0	9.47E-110	0.063847611	yes	magnesium (Mg) transporter 10;
Ciclev10028526m.g	4	3,3	0	3.55E-11	NA	yes	NmrA-like negative transcriptional regulator family protein;
Ciclev10028644m.g	3	3,3	0	2.28E-12	0.014479689	yes	minichromosome maintenance 10;
Ciclev10028896m.g	2	3,3	0	1.10E-79	0.000763344	yes	NmrA-like negative transcriptional regulator family protein;
Ciclev10029178m.g	3	3,3	0	0	0.007130256	yes	RING/U-box superfamily protein;
Ciclev10029216m.g	2	3,3	0	2.14E-47	0.001355751	yes	Phosphoglycerate mutase family protein;
Ciclev10029816m.g	2	3,3	0	7.73E-12	0.001131464	yes
Ciclev10030393m.g	2	3,3	0	1.18E-26	0.002499871	yes	Plant neutral invertase family protein;
Ciclev10030753m.g	2	3,3	0	1.18E-10	0.016369947	yes	glucan synthase-like 11;
Ciclev10030925m.g	3	3,3	0	4.74E-12	0.005002494	yes	alkaline/neutral invertase;
Ciclev10031108m.g	2	3,3	0	1.05E-36	0.000608276	yes
Ciclev10031191m.g	3	3,3	0	0.016581722	0.006945274	yes	TCP-1/cpn60 chaperonin family protein;
Ciclev10031549m.g	4	3,3	0	3.67E-46	NA	yes	like heterochromatin protein (LHP1);
Ciclev10031703m.g	3	3,3	0	0.005516057	0.080639095	yes	MATE efflux family protein;
Ciclev10031983m.g	4	3,3	0	2.44E-38	0.003521103	yes	UDP-glucuronic acid decarboxylase 3;
Ciclev10032084m.g	5	3,3	0	1.60E-29	NA	yes	NAD(P)-linked oxidoreductase superfamily protein;
Ciclev10032604m.g	4	3,3	0	0	0.01184122	yes	LAG1 longevity assurance homolog 3;
Ciclev10033029m.g	2	3,3	0	5.24E-168	0.000501294	yes	actin depolymerizing factor 1;
g.26606	2	3,3	0	1.48E-41	0.01634148	yes
Ciclev10015712m.g	3	3,3	2.74E-308	0.000333335	0.005040339	yes	Core-2/I-branching beta-1,6-N-acetylglucosaminyltransferase family protein;
Ciclev10032980m.g	4	3,3	6.88E-304	0.066270025	NA	yes	ribosomal protein L23AB;
Ciclev10019567m.g	6	3,3	6.83E-303	0.498722736	NA	yes	glutathione reductase;
Ciclev10022930m.g	3	3,3	1.05E-302	4.76E-19	0.152185284	yes
Ciclev10012615m.g	3	3,3	8.28E-280	9.96E-11	0.036651982	yes	alfin-like 1;
Ciclev10022127m.g	10	3,3	6.60E-277	0.037564954	NA	yes	endoplasmic reticulum retention defective 2B;
Ciclev10011842m.g	3	3,3	1.13E-264	0.00107182	0.023174671	yes	dicarboxylate diiron protein, putative (Crd1);
Ciclev10007972m.g	3	3,3	2.29E-263	5.26E-13	0.065865258	yes	polyubiquitin 10;
Ciclev10025178m.g	3	3,3	1.15E-259	8.32E-19	0.033325633	yes	Protein of unknown function, DUF547;
Ciclev10008869m.g	4	3,3	1.77E-254	1.28E-239	NA	yes	Sec14p-like phosphatidylinositol transfer family protein;
Ciclev10031045m.g	3	3,3	7.09E-251	0.586817829	0.014092455	yes	phosphoglucosamine mutase family protein;
Ciclev10032986m.g	3	3,3	4.09E-235	1.42E-20	0.03820317	yes	ubiquiting-conjugating enzyme 2;
Ciclev10031235m.g	2	3,3	2.33E-231	8.27E-34	0.00926324	yes	eukaryotic translation initiation factor 4B1;
Ciclev10015550m.g	22	3,3	3.11E-229	0.381765557	NA	yes	alpha/beta-Hydrolases superfamily protein;
Ciclev10012434m.g	7	3,3	3.50E-227	9.77E-08	NA	yes	acclimation of photosynthesis to environment;
Ciclev10022855m.g	3	3,3	3.62E-225	0.010910857	0.046716332	yes	polyubiquitin 10;
Ciclev10014451m.g	2	3,3	4.73E-215	0.000931586	0.001821744	yes	Protein kinase superfamily protein;
Ciclev10032120m.g	2	3,3	4.83E-204	4.94E-16	0.011118981	yes	NAD(P)-binding Rossmann-fold superfamily protein;
Ciclev10017336m.g	2	3,2	5.35E-200	2.62E-75	0.009320949	yes	ankyrin repeat family protein;
Ciclev10021389m.g	5	3,3	1.52E-198	0.000954469	NA	yes	Kinase interacting (KIP1-like) family protein;
Ciclev10033983m.g	4	3,3	2.85E-192	1.58E-42	NA	yes
Ciclev10011508m.g	2	3,3	4.99E-189	4.43E-33	0.002152794	yes	Protein of unknown function (DUF604);
Ciclev10014638m.g	2	3,3	2.75E-187	1.40E-07	0.009166503	yes	D6 protein kinase like 2;
Ciclev10012115m.g	3	3,3	4.89E-185	0.286039669	0.042311284	yes	S-adenosyl-L-methionine-dependent methyltransferases superfamily protein;
Ciclev10020730m.g	5	3,3	1.82E-184	1.65E-33	NA	yes	DNAse I-like superfamily protein;
Ciclev10020868m.g	4	3,3	3.08E-180	0	NA	yes	similar to RCD one 5;
Ciclev10019902m.g	4	3,3	2.56E-173	0.439173496	NA	yes	NHL domain-containing protein;
Ciclev10008086m.g	4	3,3	3.10E-171	1.01E-08	0.054942833	yes	hexokinase 2;
Ciclev10015244m.g	5	3,3	8.19E-169	2.29E-11	NA	yes
Ciclev10004330m.g	2	3,3	6.41E-164	5.43E-07	0.00607811	yes	P-loop containing nucleoside triphosphate hydrolases superfamily protein;
g.67646	10	3,3	4.78E-156	0.120644706	NA	yes	Salicylate O-methyltransferase
Ciclev10004584m.g	4	3,3	9.01E-150	0.5424776	NA	yes	CTP synthase family protein;
Ciclev10020959m.g	8	3,3	5.65E-143	0.037370462	NA	yes	Lipase class 3-related protein;
Ciclev10020794m.g	2	3,3	4.12E-140	6.96E-32	0.024524703	yes	Ribosomal RNA adenine dimethylase family protein;
Ciclev10020337m.g	3	3,3	5.15E-136	2.66E-33	NA	yes	Protein of unknown function (DUF760);
Ciclev10019265m.g	4	3,3	2.46E-134	0.037643772	NA	yes	Fatty acid hydroxylase superfamily;
Ciclev10013128m.g	4	3,3	3.38E-131	7.45E-09	NA	yes	cAMP-regulated phosphoprotein 19-related protein;
Ciclev10011946m.g	6	3,3	3.25E-130	0.000780704	NA	yes	4\'-phosphopantetheinyl transferase superfamily;
Ciclev10019359m.g	3	3,3	5.36E-128	0.005123504	0.061271089	yes	eukaryotic translation initiation factor SUI1 family protein;
Ciclev10008327m.g	3	3,3	1.95E-127	4.24E-09	0.026719927	yes	ATP-dependent caseinolytic (Clp) protease/crotonase family protein;
Ciclev10015338m.g	3	3,3	1.22E-126	0.299183837	0.152103202	yes	Protein of Unknown Function (DUF239);
Ciclev10000539m.g	3	3,3	2.36E-125	0.000155115	0.044388858	yes	RNI-like superfamily protein;
Ciclev10031871m.g	4	3,3	3.79E-123	1.92E-05	NA	yes	Cobalamin biosynthesis CobW-like protein;
Ciclev10019427m.g	3	3,3	1.06E-119	2.08E-22	0.047230864	yes	Glucose-methanol-choline (GMC) oxidoreductase family protein;
Ciclev10001126m.g	3	3,3	4.11E-119	1.05E-53	0.013243696	yes	Transducin/WD40 repeat-like superfamily protein;
Ciclev10022430m.g	5	3,3	2.10E-115	0.158492239	NA	yes	Ribosomal protein L22p/L17e family protein;
Ciclev10011247m.g	6	3,3	9.09E-110	0.056550719	NA	yes	ATP binding microtubule motor family protein;
Ciclev10015116m.g	3	3,3	6.23E-108	4.66E-37	0.10366979	yes	Beta-ketoacyl synthase;
Ciclev10007265m.g	2	3,3	2.25E-105	0.042348803	0.023518398	yes
Ciclev10015272m.g	3	3,3	6.98E-104	0.02360779	0.023327866	yes	CBL-interacting protein kinase 3;
Ciclev10002483m.g	2	3,3	2.17E-103	5.98E-21	0.004876724	yes
Ciclev10021440m.g	5	3,3	3.10E-102	0.000652293	NA	yes
Ciclev10029407m.g	5	3,3	7.84E-102	5.25E-07	NA	yes
Ciclev10022536m.g	2	3,3	1.11E-100	1.78E-05	0.02878254	yes	SufE/NifU family protein;
Ciclev10007887m.g	2	3,3	1.32E-100	3.71E-08	0.009493435	yes	ubiquitin-associated (UBA)/TS-N domain-containing protein;
Ciclev10017021m.g	5	3,3	6.97E-98	0.61929865	NA	yes	MMS ZWEI homologue 1;
Ciclev10000871m.g	3	3,3	4.79E-96	2.03E-43	0.003505184	yes	L-Aspartase-like family protein;
Ciclev10015663m.g	3	3,3	1.70E-94	2.35E-49	0.075594355	yes	endonuclease 4;
Ciclev10004761m.g	4	3,3	8.97E-94	3.67E-17	NA	yes	2-oxoacid dehydrogenases acyltransferase family protein;
Ciclev10021647m.g	2	3,3	9.22E-94	1.17E-20	0.004243585	yes	Acyl-CoA N-acyltransferases (NAT) superfamily protein;
Ciclev10007882m.g	4	3,3	1.07E-92	0.078259814	NA	yes	WRKY family transcription factor family protein;
Ciclev10012334m.g	2	3,3	1.00E-91	1.54E-07	0.024037398	yes	5\'-AMP-activated protein kinase-related;
Ciclev10007470m.g	2	3,3	1.03E-90	0.021702456	0.023833271	yes	PA-domain containing subtilase family protein;
Ciclev10029114m.g	4	3,3	1.12E-90	0.000596217	NA	yes	AP2/B3-like transcriptional factor family protein;
Ciclev10011191m.g	2	3,3	6.00E-90	9.63E-29	0.019868645	yes	RHO guanyl-nucleotide exchange factor 7;
Ciclev10020852m.g	4	3,3	9.35E-86	1.64E-37	0.06955073	yes	shaggy-related kinase 11;
Ciclev10009464m.g	3	3,3	1.14E-82	0.170411898	0.010602453	yes	Protein of unknown function (DUF2012);
Ciclev10012893m.g	3	3,3	1.03E-81	2.22E-34	0.082853302	yes	Ribulose bisphosphate carboxylase (small chain) family protein;
Ciclev10015813m.g	2	3,3	1.86E-79	0.303539113	0.006927277	yes	Peroxisomal membrane 22 kDa (Mpv17/PMP22) family protein;
Ciclev10033892m.g	4	3,3	5.98E-78	4.49E-07	NA	yes
Ciclev10002973m.g	2	3,3	8.90E-78	0.077604135	0.027692812	yes	acyl-CoA-binding protein 6;
Ciclev10007097m.g	2	3,3	1.43E-77	0.000269863	0.004545257	yes
Ciclev10022130m.g	3	3,3	2.67E-75	0.104616349	0.060370362	yes	glutathione peroxidase 6;
Ciclev10028783m.g	3	3,3	1.59E-74	0.000664582	0.0612584	yes	basic helix-loop-helix (bHLH) DNA-binding superfamily protein;
Ciclev10028904m.g	3	3,3	3.06E-74	1.01E-137	0.003537876	yes	NmrA-like negative transcriptional regulator family protein;
Ciclev10032923m.g	2	3,3	1.19E-73	9.77E-17	0.017980351	yes	ATP synthase D chain, mitochondrial;
Ciclev10021427m.g	3	3,3	1.34E-72	0.185854192	0.056739396	yes	Rhodanese/Cell cycle control phosphatase superfamily protein;
Ciclev10001454m.g	3	3,3	2.08E-71	1.55E-07	0.081887491	yes	R-protein L3 B;
Ciclev10028226m.g	2	3,3	2.67E-71	0.177338152	0.022207461	yes	phosphoglycerate/bisphosphoglycerate mutase family protein;
Ciclev10031692m.g	3	3,3	1.68E-69	3.99E-06	0.066974138	yes	ARG1-like 1;
Ciclev10013189m.g	2	3,3	4.01E-67	0.331426053	0.018860271	yes	ubiquinol-cytochrome C reductase UQCRX/QCR9-like family protein;
Ciclev10008898m.g	4	3,3	1.56E-66	0.224635666	NA	yes	BTB/POZ domain-containing protein;
Ciclev10014092m.g	5	3,3	9.54E-65	8.88E-09	NA	yes	phytochrome E;
Ciclev10016039m.g	13	3,3	2.83E-64	0.039836467	NA	yes	syntaxin of plants 131;
Ciclev10008515m.g	3	3,3	4.08E-64	0.179623561	0.069261919	yes	basic leucine zipper 9;
Ciclev10029272m.g	3	3,3	5.20E-64	0.076595119	0.047125986	yes
Ciclev10031858m.g	3	3,3	8.98E-64	0.559326505	0.009387588	yes	hydroxymethylbilane synthase;
Ciclev10031672m.g	5	3,3	3.11E-63	4.13E-05	NA	yes	photosystem II stability/assembly factor, chloroplast (HCF136);
Ciclev10028716m.g	5	3,3	3.90E-63	1.80E-12	NA	yes	Pathogenesis-related thaumatin superfamily protein;
Ciclev10008014m.g	6	3,3	5.28E-63	0.005720005	NA	yes	AGC (cAMP-dependent, cGMP-dependent and protein kinase C) kinase family protein;
Ciclev10029390m.g	3	3,3	8.95E-63	0.337280838	0.0640143	yes
Ciclev10022669m.g	6	3,3	4.64E-62	0.133802678	NA	yes	ubiquiting-conjugating enzyme 2;
Ciclev10022342m.g	3	3,3	2.13E-61	0.039647153	0.032612038	yes	Nucleic acid-binding, OB-fold-like protein;
g.70084	8	3,3	5.99E-61	1.62E-11	NA	yes
Ciclev10010826m.g	2	3,3	1.09E-60	0.147054188	0.00562695	yes	Protein of unknown function (DUF1068);
Ciclev10021108m.g	2	3,3	6.20E-60	0.009322263	0.037428001	yes
Ciclev10025940m.g	5	3,3	7.20E-60	3.02E-140	NA	yes	bZIP transcription factor family protein;
Ciclev10024875m.g	6	3,3	1.61E-57	1.30E-08	NA	yes	Protein of unknown function (duplicated DUF1399);
Ciclev10007700m.g	5	3,3	5.49E-57	1.02E-06	NA	yes	lysyl-tRNA synthetase 1;
Ciclev10022331m.g	2	3,3	6.07E-57	0.142346548	0.017305349	yes	RNA-binding (RRM/RBD/RNP motifs) family protein;
Ciclev10018602m.g	2	3,3	7.14E-57	1.16E-25	0.038340366	yes	trithorax-like protein 2;
Ciclev10004632m.g	9	3,3	8.85E-57	0.176600585	NA	yes
Ciclev10012868m.g	3	3,3	9.20E-57	0.000196939	0.083354344	yes	high mobility group B1;
Ciclev10017173m.g	8	3,3	4.80E-56	5.35E-06	NA	yes	WRKY DNA-binding protein 57;
Ciclev10001706m.g	8	3,3	2.11E-55	0.101167207	NA	yes	Phosphoglycerate mutase family protein;
Ciclev10025192m.g	5	3,3	2.77E-55	0.001378912	NA	yes	CDPK-related kinase;
Ciclev10015698m.g	6	3,3	2.03E-54	0.210192932	NA	yes	adenosine/AMP deaminase family protein;
Ciclev10014865m.g	3	3,3	3.25E-54	2.09E-28	0.008273176	yes	Major facilitator superfamily protein;
Ciclev10031037m.g	3	3,3	1.12E-53	0.067001231	0.043661814	yes	O-fucosyltransferase family protein;
Ciclev10000621m.g	5	3,3	2.72E-53	0.001186867	0.027141515	yes	trehalase 1;
Ciclev10004067m.g	2	3,3	6.28E-53	4.09E-06	0.013977009	yes	importin alpha isoform 1;
Ciclev10032910m.g	3	3,3	6.87E-53	0.000977414	0.106824173	yes	Acid phosphatase/vanadium-dependent haloperoxidase-related protein;
Ciclev10028052m.g	2	3,3	8.79E-53	8.31E-07	0.013096372	yes	ethylene-dependent gravitropism-deficient and yellow-green-like 3;
Ciclev10015850m.g	2	3,3	9.17E-52	1.33E-48	0.041959842	yes	temperature sensing protein-related;
Ciclev10025227m.g	3	3,3	2.57E-50	1.46E-07	0.075151887	yes	AMP-dependent synthetase and ligase family protein;
Ciclev10033027m.g	3	3,3	3.41E-50	3.92E-18	0.055924465	yes	Chaperone DnaJ-domain superfamily protein;
Ciclev10000183m.g	3	3,3	1.47E-49	0.35841761	0.024354012	yes	Transcriptional factor B3 family protein / auxin-responsive factor AUX/IAA-related;
Ciclev10007290m.g	4	3,3	7.78E-47	2.64E-12	NA	yes	Outer arm dynein light chain 1 protein;
Ciclev10026368m.g	6	3,3	1.60E-46	0.009062955	NA	yes	Putative methyltransferase family protein;
Ciclev10020342m.g	4	3,3	2.60E-46	0.201783556	NA	yes	dehydroquinate dehydratase, putative / shikimate dehydrogenase, putative;
Ciclev10027660m.g	3	3,3	1.02E-45	6.62E-07	0.038002862	yes	Ataxia telangiectasia-mutated and RAD3-related;
Ciclev10022798m.g	4	3,3	1.20E-45	0.339977398	NA	yes	histone H2A 11;
g.71856	8	3,3	2.62E-45	4.62E-19	NA	yes	E3 ubiquitin ligase BIG BROTHER-related
Ciclev10002761m.g	3	3,3	5.68E-44	3.91E-05	0.05460271	yes	histidine-containing phosphotransmitter 1;
Ciclev10007554m.g	7	3,3	7.53E-44	2.78E-09	NA	yes	NSP (nuclear shuttle protein)-interacting GTPase;
Ciclev10024720m.g	7	3,3	6.12E-43	1.23E-12	NA	yes	peroxisomal ABC transporter 1;
Ciclev10011595m.g	3	3,3	3.06E-42	0.231393046	0.097364893	yes	ammonium transporter 2;
Ciclev10022979m.g	3	3,3	5.17E-42	0.306839318	0.076207059	yes	Ggamma-subunit 1;
Ciclev10008868m.g	5	3,3	1.01E-41	3.54E-44	NA	yes	ascorbate peroxidase 6;
Ciclev10019997m.g	2	3,3	9.55E-41	8.40E-20	0.013639907	yes	Pyruvate kinase family protein;
Ciclev10002573m.g	2	3,3	3.96E-40	1.08E-19	0.026949699	yes	cytochrome C oxidase 6B;
Ciclev10004691m.g	9	3,3	7.78E-40	5.39E-07	NA	yes	Tic22-like family protein;
Ciclev10011412m.g	10	3,3	8.08E-40	0.001612085	NA	yes	RING/U-box superfamily protein;
Ciclev10030836m.g	3	3,3	9.41E-40	0.03207565	0.053133047	yes	ARF GAP-like zinc finger-containing protein ZIGA4;
Ciclev10012182m.g	6	3,3	1.35E-39	0.173791276	NA	yes	histone deacetylase 2C;
Ciclev10016118m.g	2	3,3	1.74E-39	4.98E-05	0.010139145	yes	Formyl transferase;
Ciclev10023640m.g	3	3,3	2.10E-39	0.193609516	0.060139056	yes	Mitochondrial transcription termination factor family protein;
Ciclev10021999m.g	4	3,3	4.01E-39	0.001914161	NA	yes	Eukaryotic rpb5 RNA polymerase subunit family protein;
Ciclev10031790m.g	9	3,3	3.26E-38	0.080698075	NA	yes	Magnesium transporter CorA-like family protein;
Ciclev10028035m.g	2	3,3	7.85E-38	5.29E-05	0.010401407	yes	Sec1/munc18-like (SM) proteins superfamily;
Ciclev10031611m.g	2	3,3	9.17E-38	5.98E-07	0.032886844	yes	Protein of unknown function (DUF1005);
Ciclev10008206m.g	2	3,3	3.51E-37	0.003716938	0.008760541	yes	sirtuin 1;
Ciclev10008947m.g	3	3,3	9.96E-37	0.223320534	0.01161783	yes
Ciclev10005564m.g	2	3,3	1.26E-36	0.119064153	0.042957002	yes	Reticulan like protein B3;
Ciclev10026352m.g	2	3,3	2.05E-36	0.312979537	0.021388226	yes	20S proteasome subunit PAA2;
Ciclev10022604m.g	2	3,3	1.25E-35	0.002193642	0.030693676	yes
Ciclev10018557m.g	5	3,3	4.12E-35	1.40E-53	NA	yes	stomatal cytokinesis defective / SCD1 protein (SCD1);
Ciclev10011401m.g	3	3,3	1.19E-34	0.153084157	0.086588706	yes	MATE efflux family protein;
Ciclev10025319m.g	3	3,3	1.27E-34	0.003408454	0.059975156	yes	DNA photolyase family protein;
Ciclev10013413m.g	3	3,3	6.94E-34	0.000427206	0.11845133	yes
Ciclev10022799m.g	2	3,3	6.94E-34	1.43E-09	0.009443779	yes	chloroplast chaperonin 10;
Ciclev10032490m.g	3	3,3	1.08E-33	0.740112527	0.072443569	yes	K-box region and MADS-box transcription factor family protein ;
Ciclev10012322m.g	3	3,3	1.51E-32	0.136659476	0.045254539	yes
Ciclev10012597m.g	2	3,3	3.67E-32	0.033713986	0.010756463	yes	F-box family protein;
Ciclev10020854m.g	3	3,3	7.25E-32	0.000378528	0.099794859	yes	ATPase family associated with various cellular activities (AAA) ;
Ciclev10000612m.g	3	3,3	1.72E-31	0.016172542	0.138098966	yes	NAC domain containing protein 17;
Ciclev10018892m.g	2	3,3	3.56E-31	2.69E-06	0.010182743	yes
Ciclev10005737m.g	4	3,3	8.56E-31	0.265128	NA	yes	Nodulin MtN3 family protein;
Ciclev10021253m.g	5	3,3	8.95E-31	0.447863039	NA	yes	annexin 5;
Ciclev10026350m.g	3	3,3	2.39E-30	0.471520443	0.163995938	yes	general regulatory factor 8;
Ciclev10024374m.g	6	3,3	7.51E-30	0.025172655	NA	yes	Remorin family protein;
Ciclev10008730m.g	2	3,3	9.99E-30	5.12E-05	0.014380661	yes
Ciclev10029098m.g	2	3,3	1.57E-29	6.79E-05	0.02151611	yes	SNARE associated Golgi protein family;
Ciclev10018215m.g	3	3,3	1.65E-29	1.32E-07	0.112327907	yes	Na+/H+ antiporter 6;
Ciclev10008123m.g	2	3,3	2.09E-29	8.76E-05	0.017318624	yes	RING/FYVE/PHD-type zinc finger family protein;
Ciclev10020776m.g	5	3,3	2.68E-29	0.47756408	NA	yes	Protein kinase superfamily protein;
Ciclev10008662m.g	4	3,3	5.71E-29	1.63E-19	NA	yes	calmodulin-binding receptor-like cytoplasmic kinase 3;
Ciclev10029427m.g	5	3,3	8.62E-29	0.027182109	NA	yes	RAB GTPase homolog A2B;
Ciclev10008541m.g	5	3,3	3.78E-28	0.695348206	NA	yes	Core-2/I-branching beta-1,6-N-acetylglucosaminyltransferase family protein;
Ciclev10007765m.g	4	3,3	6.78E-28	0.060295567	NA	yes	Family of unknown function (DUF566) ;
Ciclev10018970m.g	7	3,3	9.09E-28	0.037129508	NA	yes	OSBP(oxysterol binding protein)-related protein 2A;
Ciclev10031853m.g	4	3,3	1.82E-27	0.053781608	NA	yes	dual specificity protein phosphatase (DsPTP1) family protein;
Ciclev10021354m.g	2	3,3	2.13E-27	1.17E-16	0.034729512	yes	PHD finger protein-related;
Ciclev10004694m.g	2	3,3	2.98E-27	0.000323716	0.055874315	yes	phosphate transporter 1;7;
Ciclev10031707m.g	2	3,2	3.40E-27	1.25E-06	0.021180152	yes
Ciclev10022693m.g	9	3,3	4.76E-27	1.41E-63	NA	yes	histidine triad nucleotide-binding 4;
Ciclev10012289m.g	3	3,3	9.89E-27	0.369515573	0.032653085	yes	Calcineurin-like metallo-phosphoesterase superfamily protein;
Ciclev10013034m.g	3	3,3	1.87E-26	0.030271817	0.118478754	yes	ferredoxin thioredoxin reductase catalytic beta chain family protein;
Ciclev10005068m.g	2	3,3	3.33E-26	0.062210263	0.034565703	yes	NAD(P)-linked oxidoreductase superfamily protein;
Ciclev10019071m.g	4	3,3	1.35E-25	0.035377891	NA	yes	Protein kinase superfamily protein;
Ciclev10020350m.g	3	3,3	1.46E-25	0.621588411	0.120699064	yes	ADP-glucose pyrophosphorylase family protein;
Ciclev10011584m.g	4	3,3	2.02E-25	1.47E-06	0.089613583	yes	Methylenetetrahydrofolate reductase family protein;
Ciclev10002056m.g	8	3,3	2.32E-25	0.055345506	NA	yes	GATA-type zinc finger protein with TIFY domain;
Ciclev10008969m.g	2	3,3	2.94E-25	4.14E-05	0.017692193	yes	RING/U-box superfamily protein;
Ciclev10026615m.g	2	3,3	5.42E-25	0.000499841	0.035963205	yes
Ciclev10010053m.g	3	3,3	4.10E-24	0.469038872	0.004704576	yes
Ciclev10021463m.g	6	3,3	4.80E-24	0.763525543	NA	yes	DHHC-type zinc finger family protein;
Ciclev10004897m.g	4	3,3	5.22E-24	7.81E-16	NA	yes	P-loop containing nucleoside triphosphate hydrolases superfamily protein;
Ciclev10004790m.g	12	3,3	1.36E-23	3.87E-15	NA	yes	floral homeotic protein (HUA1);
Ciclev10016954m.g	5	3,3	3.44E-23	0.083116201	NA	yes
Ciclev10023879m.g	2	3,3	3.84E-23	6.74E-05	0.015059638	yes
Ciclev10009373m.g	2	3,3	5.52E-23	0.001790694	0.040081333	yes	atypical CYS HIS rich thioredoxin 2;
Ciclev10001001m.g	11	3,3	5.60E-23	7.26E-05	NA	yes	DNA-directed RNA polymerase II protein;
Ciclev10022616m.g	2	3,3	6.52E-23	9.47E-05	0.016919911	yes
Ciclev10020151m.g	2	3,3	9.63E-23	0.075567286	0.02549077	yes	Peptide chain release factor 1;
Ciclev10022441m.g	2	3,3	1.36E-22	0.000234729	0.030384359	yes	Mediator complex, subunit Med10;
Ciclev10000975m.g	4	3,3	1.99E-22	0.125235106	NA	yes	UDP-Glycosyltransferase superfamily protein;
Ciclev10022324m.g	4	3,3	2.34E-22	7.13E-08	NA	yes	TATA binding protein 2;
Ciclev10000521m.g	5	3,3	2.66E-22	0.000268925	0.014014839	yes	STAS domain / Sulfate transporter family;
Ciclev10022039m.g	2	3,3	2.73E-22	0.000280091	0.022798876	yes	ubiquitin C-terminal hydrolase 3;
Ciclev10012205m.g	3	3,3	2.78E-22	1.10E-05	0.494803721	yes	ABA-responsive element binding protein 3;
Ciclev10032669m.g	4	3,3	3.40E-22	8.65E-33	NA	yes
Ciclev10021773m.g	3	3,3	5.37E-22	0.004746193	0.083988704	yes	Mitochondrial import inner membrane translocase subunit Tim17/Tim22/Tim23 family protein;
Ciclev10006246m.g	2	3,3	7.19E-22	0.002915057	0.018469491	yes	Heavy metal transport/detoxification superfamily protein ;
Ciclev10011702m.g	5	3,3	7.61E-22	0.308081769	NA	yes	TLD-domain containing nucleolar protein;
Ciclev10015259m.g	7	3,3	1.06E-21	0.373345623	NA	yes	Emsy N Terminus (ENT)/ plant Tudor-like domains-containing protein;
Ciclev10007975m.g	6	3,3	1.20E-21	1.06E-46	NA	yes	galacturonosyltransferase 12;
Ciclev10028565m.g	3	3,3	1.81E-21	0.214036053	0.045742767	yes	regulatory particle non-ATPase 10;
Ciclev10019371m.g	3	3,3	1.93E-21	1.42E-38	0.005449991	yes	ARM repeat superfamily protein;
Ciclev10002416m.g	2	3,3	2.28E-21	0.013100587	0.014264067	yes
Ciclev10012166m.g	2	3,3	3.45E-21	0.023504036	0.050792867	yes	NAD(P)-binding Rossmann-fold superfamily protein;
Ciclev10021674m.g	2	3,3	6.09E-21	0.320547095	0.056014912	yes	serine/threonine protein kinase 3;
Ciclev10003775m.g	2	3,3	1.19E-20	4.71E-06	0.038470376	yes	TFIIB zinc-binding protein;
Ciclev10005452m.g	4	3,3	1.40E-20	0.845519336	NA	yes
Ciclev10021169m.g	3	3,3	1.99E-20	1.80E-14	0.1566124	yes	gamma subunit of Mt ATP synthase;
Ciclev10020501m.g	2	3,3	4.52E-20	0.020717362	0.020453242	yes	Aldolase superfamily protein;
Ciclev10025781m.g	5	3,3	4.76E-20	0.012849181	NA	yes	Protein phosphatase 2C family protein;
Ciclev10005830m.g	5	3,3	6.25E-20	0.001664044	0.124647347	yes	Ubiquitin-associated/translation elongation factor EF1B protein;
Ciclev10004547m.g	6	3,3	7.71E-20	0.512922764	NA	yes	lipoamide dehydrogenase 1;
Ciclev10012973m.g	2	3,3	8.75E-20	0.24644587	0.064630412	yes	Mitochondrial import inner membrane translocase subunit Tim17/Tim22/Tim23 family protein;
Ciclev10002925m.g	3	3,3	9.61E-20	0.008557817	NA	yes
Ciclev10014832m.g	2	3,3	1.19E-19	0.011251157	0.015716729	yes	Phototropic-responsive NPH3 family protein;
Ciclev10021060m.g	4	3,3	1.42E-19	0.320107681	NA	yes	DCD (Development and Cell Death) domain protein;
Ciclev10016330m.g	7	3,3	3.71E-19	0.245009326	NA	yes	P-loop containing nucleoside triphosphate hydrolases superfamily protein;
Ciclev10008788m.g	2	3,3	5.38E-19	0.003349967	0.051145746	yes	Domain of unknown function (DUF1995);
Ciclev10008378m.g	3	3,3	6.27E-19	2.33E-05	NA	yes	Calcium-dependent lipid-binding (CaLB domain) family protein;
Ciclev10033195m.g	3	3,3	1.08E-18	0.000237954	0.337455793	yes
Ciclev10012934m.g	4	3,3	2.23E-18	0.056931115	NA	yes	Protein of unknown function, DUF538;
Ciclev10012859m.g	4	3,3	2.42E-18	0.628561243	NA	yes	WCRKC thioredoxin 1;
Ciclev10019519m.g	3	3,3	2.93E-18	0.127574913	0.195544433	yes	Class II aminoacyl-tRNA and biotin synthetases superfamily protein;
Ciclev10007633m.g	2	3,3	3.16E-18	0.129757672	0.016677372	yes	HEAT SHOCK PROTEIN 81.4;
Ciclev10025675m.g	3	3,3	3.35E-18	0.052655418	0.059812386	yes	FAD/NAD(P)-binding oxidoreductase family protein;
Ciclev10000370m.g	8	3,3	4.32E-18	0.390772344	NA	yes	transducin family protein / WD-40 repeat family protein;
Ciclev10026408m.g	3	3,3	5.70E-18	0.324770271	0.088503271	yes
Ciclev10008365m.g	2	3,3	9.68E-18	0.103510316	0.038407337	yes	Protein kinase superfamily protein;
Ciclev10008835m.g	2	3,3	1.14E-17	0.159192157	0.046865935	yes	chloroplastic lipocalin;
Ciclev10003026m.g	2	3,3	1.61E-17	7.01E-14	0.055081555	yes
Ciclev10031744m.g	3	3,3	1.67E-17	0.133172803	0.101707067	yes	pyruvate dehydrogenase complex E1 alpha subunit;
Ciclev10017293m.g	2	3,3	1.76E-17	0.079810971	0.043486024	yes
Ciclev10021343m.g	2	3,3	2.00E-17	0.00470675	0.035781589	yes	glyoxalase II 3;
Ciclev10032769m.g	4	3,3	2.50E-17	0.024329286	NA	yes	Octicosapeptide/Phox/Bem1p family protein;
Ciclev10006077m.g	3	3,3	2.56E-17	0.0993436	0.155169296	yes	cyanase;
Ciclev10022933m.g	5	3,3	2.87E-17	0.039990915	NA	yes
Ciclev10002854m.g	2	3,3	3.22E-17	0.176221777	0.064015629	yes	sterol carrier protein 2;
Ciclev10015870m.g	2	3,3	3.91E-17	0.010996394	0.017751719	yes	Peroxidase superfamily protein;
Ciclev10022724m.g	3	3,3	5.11E-17	1.94E-06	0.054572474	yes	Thioesterase superfamily protein;
g.76099	3	3,3	6.32E-17	0.002621084	NA	yes	Phosphoribosylformylglycinamidine cyclo-ligase, chloroplastic
Ciclev10016873m.g	4	3,3	6.64E-17	0.240076656	NA	yes	Ribosomal L5P family protein;
Ciclev10023768m.g	2	3,3	7.35E-17	0.053969521	0.032164215	yes	CTC-interacting domain 11;
Ciclev10000086m.g	2	3,3	8.71E-17	0.029032675	0.018437407	yes	DNA binding;nucleotide binding;nucleic acid binding;DNA-directed DNA polymerases;DNA-directed DNA polymerases;
Ciclev10031088m.g	3	3,3	1.14E-16	0.00608024	0.082767883	yes	rotamase FKBP 1;
Ciclev10002707m.g	3	3,3	2.59E-16	0.41714329	0.095744985	yes	K-box region and MADS-box transcription factor family protein ;
Ciclev10030619m.g	4	3,3	2.87E-16	0.012832658	NA	yes	Protein of unknown function (DUF3133);
Ciclev10000482m.g	3	3,3	2.99E-16	0.22083017	0.57843305	yes	NPK1-related protein kinase 1;
Ciclev10032318m.g	4	3,3	5.05E-16	0.040772194	0.494794976	yes	Nitrilase/cyanide hydratase and apolipoprotein N-acyltransferase family protein;
Ciclev10013246m.g	3	3,3	5.26E-16	0.150862806	0.230348568	yes
Ciclev10029154m.g	9	3,3	5.28E-16	0.398133709	NA	yes	PPPDE putative thiol peptidase family protein;
Ciclev10033822m.g	4	3,3	7.71E-16	0.124386028	NA	yes	Protein of unknown function (DUF616);
Ciclev10014850m.g	8	3,3	1.35E-15	0.026995166	NA	yes	tubulin folding cofactor E / Pfifferling (PFI);
Ciclev10012610m.g	3	3,3	1.42E-15	0.094237288	0.263553774	yes	nucleic acid binding;methyltransferases;
Ciclev10019763m.g	2	3,3	1.50E-15	0.326833463	0.024842569	yes	Calcium-dependent lipid-binding (CaLB domain) family protein;
Ciclev10022634m.g	5	3,3	1.81E-15	0.495447785	NA	yes
Ciclev10002910m.g	2	3,3	1.86E-15	0.036275428	0.067841896	yes
Ciclev10014405m.g	5	3,3	2.94E-15	0.595812834	NA	yes	Transcription factor jumonji (jmjC) domain-containing protein;
Ciclev10009875m.g	4	3,3	3.12E-15	3.26E-09	NA	yes	DnaJ/Hsp40 cysteine-rich domain superfamily protein;
Ciclev10021469m.g	2	3,3	3.57E-15	0.00050396	0.039216988	yes	atypical CYS HIS rich thioredoxin 4;
Ciclev10030407m.g	2	3,3	4.31E-15	0.000654709	0.033941196	yes	protein C-terminal S-isoprenylcysteine carboxyl O-methyltransferases;
Ciclev10002066m.g	2	3,3	5.72E-15	6.97E-09	0.020429363	yes	Pathogenesis-related thaumatin superfamily protein;
Ciclev10000572m.g	3	3,3	6.07E-15	0.617532788	0.132652124	yes	loricrin-related;
Ciclev10020939m.g	2	3,3	6.35E-15	0.022960017	0.056384232	yes	Homeodomain-like superfamily protein;
Ciclev10000295m.g	8	3,3	6.44E-15	4.92E-05	NA	yes	IQ-domain 32;
Ciclev10032572m.g	2	3,3	8.27E-15	0.018325629	0.043775069	yes	K-box region and MADS-box transcription factor family protein ;
Ciclev10025375m.g	2	3,3	9.82E-15	0.039300119	0.027697023	yes	Serine carboxypeptidase S28 family protein;
Ciclev10008185m.g	2	3,3	1.04E-14	0.000704325	0.029717186	yes	cobalt ion binding;
g.5780	4	3,3	1.07E-14	1.89E-08	NA	yes	(E)-beta-farnesene synthase
Ciclev10032238m.g	4	3,3	1.58E-14	5.00E-12	NA	yes	20S proteasome beta subunit E1;
Ciclev10014450m.g	5	3,3	1.59E-14	0.006091057	NA	yes	Octicosapeptide/Phox/Bem1p family protein;
Ciclev10025483m.g	2	3,3	2.05E-14	0.004061588	0.068301214	yes	Phototropic-responsive NPH3 family protein;
Ciclev10025717m.g	2	3,3	2.76E-14	0.000647047	0.033200901	yes	O-fucosyltransferase family protein;
Ciclev10011632m.g	5	3,3	2.79E-14	0.016918204	NA	yes	E2F transcription factor 3;
Ciclev10025174m.g	5	3,3	3.02E-14	0.063381027	NA	yes	Phototropic-responsive NPH3 family protein;
Ciclev10020050m.g	2	3,3	3.65E-14	0.031235072	0.053533703	yes	DNAse I-like superfamily protein;
Ciclev10031946m.g	2	3,3	4.90E-14	0.26785933	0.059098874	yes	myb domain protein 60;
Ciclev10010260m.g	2	3,3	5.03E-14	0.18176598	0.030514849	yes	NOL1/NOP2/sun family protein / antitermination NusB domain-containing protein;
Ciclev10026635m.g	3	3,3	5.06E-14	0.007905684	0.309590331	yes	centrin2;
Ciclev10015036m.g	3	3,3	6.16E-14	3.63E-05	0.295711175	yes	Chaperone DnaJ-domain superfamily protein;
Ciclev10009314m.g	9	3,3	6.19E-14	0.009907024	NA	yes
Ciclev10014020m.g	2	3,3	6.27E-14	0.000136589	0.053438585	yes	DNA binding;zinc ion binding;DNA binding;
Ciclev10004847m.g	2	3,3	6.78E-14	5.22E-05	0.06001239	yes	XB3 ortholog 5 in Arabidopsis thaliana;
Ciclev10022105m.g	3	3,3	9.57E-14	0.107019376	0.125978826	yes	PPPDE putative thiol peptidase family protein;
Ciclev10022164m.g	2	3,3	9.62E-14	1.42E-06	0.055974147	yes	glutathione S-transferase TAU 19;
Ciclev10028051m.g	3	3,3	9.84E-14	0.345058704	0.105466345	yes	Protein kinase superfamily protein;
Ciclev10029519m.g	4	3,3	1.10E-13	6.19E-05	NA	yes	G10 family protein;
Ciclev10010914m.g	7	3,3	1.47E-13	0.546861105	NA	yes
Ciclev10023008m.g	2	3,3	1.57E-13	0.042827627	0.022251166	yes	chloroplast sulfur E;
Ciclev10007905m.g	7	3,3	1.81E-13	0.172284231	NA	yes	HAD-superfamily hydrolase, subfamily IG, 5\'-nucleotidase;
Ciclev10020605m.g	4	3,3	2.45E-13	0.000328213	NA	yes	homocysteine methyltransferase 2;
Ciclev10008916m.g	5	3,3	3.37E-13	0.202559619	NA	yes	metaxin-related;
Ciclev10031939m.g	4	3,3	3.88E-13	0.34197541	NA	yes	glutamine synthetase 1.3;
Ciclev10008848m.g	4	3,3	4.12E-13	0.36890021	0.148167396	yes	bacterial transferase hexapeptide repeat-containing protein;
Ciclev10024520m.g	2	3,3	4.91E-13	0.001247485	0.022274899	yes	NAC domain containing protein 57;
Ciclev10012108m.g	6	3,3	6.08E-13	0.138744683	NA	yes	TPX2 (targeting protein for Xklp2) protein family;
Ciclev10000685m.g	4	3,3	6.67E-13	0.10068227	NA	yes	DCD (Development and Cell Death) domain protein;
Ciclev10009173m.g	2	3,3	7.71E-13	9.96E-05	0.056447169	yes	Homeodomain-like/winged-helix DNA-binding family protein;
Ciclev10012475m.g	3	3,3	9.08E-13	0.35429987	0.203711919	yes	Ubiquitin system component Cue protein;
Ciclev10031260m.g	3	3,3	1.06E-12	1.51E-05	0.150591307	yes	Dihydropterin pyrophosphokinase / Dihydropteroate synthase;
Ciclev10022507m.g	2	3,3	1.11E-12	0.002253824	0.042257646	yes	Ribosomal protein S21 family protein;
Ciclev10016274m.g	2	3,3	1.33E-12	0.371332651	0.049310349	yes	ribosomal protein L15;
Ciclev10022263m.g	5	3,3	1.37E-12	0.075960177	NA	yes	RING/U-box superfamily protein;
Ciclev10016474m.g	2	3,3	1.58E-12	0.37440359	0.033636047	yes	copper ion binding;
Ciclev10009014m.g	3	3,3	1.73E-12	0.145495213	0.122663031	yes	alpha/beta-Hydrolases superfamily protein;
Ciclev10011670m.g	2	3,3	1.81E-12	0.015884037	0.046218877	yes	P-loop containing nucleoside triphosphate hydrolases superfamily protein;
Ciclev10022754m.g	2	3,3	2.04E-12	1.41E-68	0.080251712	yes
Ciclev10016329m.g	2	3,3	2.21E-12	0.148300318	0.074091542	yes	Ribosomal protein L7Ae/L30e/S12e/Gadd45 family protein;
Ciclev10026612m.g	7	3,3	2.79E-12	0.155508254	NA	yes
Ciclev10001634m.g	2	3,3	3.40E-12	0.003844305	0.029459234	yes	Actin-like ATPase superfamily protein;
Ciclev10032334m.g	2	3,3	3.89E-12	0.068671035	0.062387527	yes	Nucleic acid-binding, OB-fold-like protein;
Ciclev10011749m.g	4	3,3	4.17E-12	0.409141979	NA	yes
Ciclev10030636m.g	5	3,3	5.04E-12	5.82E-12	NA	yes	Calmodulin-binding transcription activator protein with CG-1 and Ankyrin domains;
Ciclev10022568m.g	5	3,3	5.75E-12	0.286271705	NA	yes	AGAMOUS-like 20;
Ciclev10019034m.g	2	3,3	6.30E-12	0.135905291	0.059128533	yes	acyl-activating enzyme 17;
Ciclev10006194m.g	2	3,3	7.24E-12	0.099411899	0.082162108	yes	Ribosomal protein S24e family protein;
Ciclev10001295m.g	8	3,3	7.50E-12	0.008530623	NA	yes	NagB/RpiA/CoA transferase-like superfamily protein;
Ciclev10014514m.g	3	3,3	7.72E-12	4.97E-15	0.033865116	yes	GTP-binding family protein;
Ciclev10009534m.g	3	3,3	8.16E-12	0.14682584	0.109401656	yes	SNF7 family protein;
Ciclev10009505m.g	8	3,3	1.50E-11	0.390976384	NA	yes	RAB GTPase homolog G3D;
Ciclev10019439m.g	2	3,3	1.68E-11	0.15163637	0.030613685	yes	calcineurin B subunit-related;
Ciclev10020542m.g	7	3,3	1.69E-11	5.75E-05	NA	yes	thylakoid-associated phosphatase 38;
Ciclev10033030m.g	4	3,3	1.74E-11	7.46E-146	NA	yes
Ciclev10031139m.g	3	3,3	2.52E-11	0.480189885	0.159871453	yes	beta-hexosaminidase 1;
Ciclev10012743m.g	5	3,3	3.26E-11	2.15E-05	0.030139829	yes
Ciclev10019082m.g	2	3,3	4.84E-11	0.096283787	0.076478961	yes	crooked neck protein, putative / cell cycle protein, putative;
Ciclev10016492m.g	2	3,3	6.31E-11	0.107947547	0.025375202	yes	fatty acid hydroxylase 1;
Ciclev10007752m.g	14	3,3	6.46E-11	0.02053657	NA	yes
Ciclev10016354m.g	2	3,3	6.83E-11	0.361619625	0.063169604	yes	Protein of unknown function (DUF3755);
Ciclev10004282m.g	4	3,3	7.54E-11	0.009295053	NA	yes	autoinhibited Ca2+-ATPase 11;
Ciclev10027792m.g	2	3,3	7.96E-11	0.239987495	0.02547566	yes	Protein of unknown function (DUF630 and DUF632);
Ciclev10033667m.g	2	3,3	9.39E-11	0.162271069	0.061326995	yes	PDI-like 1-3;
Ciclev10005060m.g	3	3,3	9.61E-11	0.002536963	0.119460741	yes	tonneau 2 (TON2);
Ciclev10016540m.g	2	3,3	1.01E-10	0.232047752	0.027486149	yes	photosystem I subunit F;
Ciclev10014042m.g	5	3,3	1.09E-10	0.53419284	NA	yes	SNF2 domain-containing protein / helicase domain-containing protein / zinc finger protein-related;
Ciclev10004389m.g	2	3,3	1.38E-10	0.000172258	0.027243303	yes	non-intrinsic ABC protein 8;
Ciclev10029320m.g	2	3,3	1.51E-10	1.48E-05	0.033413168	yes	oxidoreductases;
Ciclev10032402m.g	2	3,3	1.53E-10	4.33E-06	0.038818333	yes	Transcription initiation factor IIF, beta subunit;
Ciclev10029418m.g	2	3,3	1.69E-10	4.59E-13	0.085201284	yes
Ciclev10016011m.g	3	3,3	1.79E-10	0.071842637	0.10111593	yes	S-adenosyl-L-methionine-dependent methyltransferases superfamily protein;
Ciclev10012666m.g	2	3,3	2.03E-10	4.48E-11	0.027777585	yes	Ribosomal protein S24e family protein;
Ciclev10005473m.g	4	3,3	2.42E-10	0.213355421	NA	yes	NAD(P)-binding Rossmann-fold superfamily protein;
Ciclev10000992m.g	2	3,3	2.47E-10	0.138688109	0.026984919	yes
Ciclev10026115m.g	3	3,3	2.65E-10	0.051205612	0.093968792	yes	proton gradient regulation 7;
Ciclev10004714m.g	6	3,3	2.87E-10	0.031569904	NA	yes	Remorin family protein;
Ciclev10020370m.g	4	3,3	3.28E-10	2.12E-08	NA	yes	cytochrome c oxidase 10;
Ciclev10024732m.g	3	3,3	3.89E-10	0.057475658	0.064554806	yes
Ciclev10026629m.g	4	3,3	4.66E-10	6.77E-05	NA	yes	glutaredoxin 4;
Ciclev10028812m.g	3	3,3	5.16E-10	0.080268716	0.134711297	yes	Aldolase-type TIM barrel family protein;
Ciclev10029044m.g	4	3,3	5.22E-10	1.06E-08	NA	yes	CLP protease proteolytic subunit 6;
Ciclev10026213m.g	4	3,3	5.43E-10	0.10640004	NA	yes	RNA-binding (RRM/RBD/RNP motifs) family protein;
Ciclev10007688m.g	3	3,3	5.53E-10	0.052159796	0.246011707	yes	CBS domain-containing protein / transporter associated domain-containing protein;
Ciclev10002672m.g	2	3,3	5.57E-10	3.89E-61	0.089514696	yes
Ciclev10026609m.g	2	3,3	5.61E-10	0.000289785	0.030392163	yes	chloroplast-localized ISCA-like protein;
Ciclev10002007m.g	4	3,3	5.61E-10	0.642099873	NA	yes	SERINE-ARGININE PROTEIN 30;
Ciclev10000103m.g	2	3,3	5.66E-10	0.026022506	0.041874657	yes	cellulose synthase A9;
Ciclev10010703m.g	4	3,3	6.62E-10	0.05888161	NA	yes	SWIM zinc finger family protein;
Ciclev10000804m.g	2	3,3	7.68E-10	0.261492003	0.074679501	yes	Sec14p-like phosphatidylinositol transfer family protein;
Ciclev10032293m.g	2	3,3	9.19E-10	0.042288877	0.055458232	yes	Translin family protein;
Ciclev10030984m.g	5	3,3	9.86E-10	0.273290165	NA	yes	cell elongation protein / DWARF1 / DIMINUTO (DIM);
Ciclev10007624m.g	2	3,3	1.07E-09	1.70E-10	0.054637992	yes	Adenine nucleotide alpha hydrolases-like superfamily protein;
Ciclev10022169m.g	4	3,3	1.08E-09	0.501654854	NA	yes	resistance to phytophthora 1;
Ciclev10002003m.g	4	3,3	1.16E-09	0.616334287	NA	yes	Plastid-lipid associated protein PAP / fibrillin family protein;
Ciclev10005216m.g	2	3,3	1.22E-09	0.001486832	0.03909027	yes	type one serine/threonine protein phosphatase 4;
Ciclev10030776m.g	2	3,3	1.22E-09	0.126063464	0.061250776	yes	Enhancer of polycomb-like transcription factor protein;
Ciclev10000877m.g	2	3,3	1.24E-09	1.80E-05	0.03701716	yes	Glycinamide ribonucleotide (GAR) synthetase;
Ciclev10005301m.g	6	3,3	1.26E-09	0.008615916	NA	yes	Protein phosphatase 2C family protein;
Ciclev10026329m.g	6	3,3	1.33E-09	0.140522733	NA	yes	RING/U-box superfamily protein;
Ciclev10006067m.g	2	3,3	1.48E-09	0.016054107	0.084996838	yes	SNARE-like superfamily protein;
Ciclev10012128m.g	5	3,3	1.57E-09	3.07E-07	NA	yes	adenosine kinase 2;
Ciclev10001266m.g	3	3,3	1.68E-09	0.750638643	0.123566783	yes	alpha-amylase-like;
Ciclev10007794m.g	7	3,3	1.70E-09	0.005459784	NA	yes	adenylate kinase family protein;
Ciclev10020753m.g	6	3,3	2.12E-09	0.012577503	NA	yes	acyl-CoA binding protein 2;
Ciclev10013125m.g	3	3,3	2.17E-09	0.280214627	0.116084232	yes	Tautomerase/MIF superfamily protein;
Ciclev10000089m.g	3	3,3	2.47E-09	0.071031344	0.490932738	yes	phospholipase D P2;
Ciclev10000296m.g	3	3,3	2.65E-09	0.151334845	0.096820583	yes	Chaperone protein htpG family protein;
Ciclev10023109m.g	3	3,3	3.02E-09	0.726595671	0.140520755	yes
Ciclev10025882m.g	5	3,3	3.05E-09	0.391591517	NA	yes	alpha/beta-Hydrolases superfamily protein;
Ciclev10018045m.g	4	3,3	3.11E-09	0.084868151	NA	yes	terpene synthase 03;
Ciclev10020981m.g	2	3,3	3.57E-09	1.31E-05	0.041252582	yes	D-isomer specific 2-hydroxyacid dehydrogenase family protein;
Ciclev10030887m.g	2	3,3	3.60E-09	0.008001136	0.029379873	yes	rhamnose biosynthesis 1;
Ciclev10012495m.g	4	3,3	3.93E-09	1.08E-05	NA	yes	general regulatory factor 3;
Ciclev10012512m.g	3	3,3	4.23E-09	0.000428881	0.084714306	yes	Abscisic acid-responsive (TB2/DP1, HVA22) family protein;
Ciclev10018397m.g	6	3,3	4.32E-09	0.295352464	NA	yes	Peptidase S24/S26A/S26B/S26C family protein;
Ciclev10012223m.g	3	3,3	4.52E-09	0.307004485	0.177949535	yes	phosphorylcholine cytidylyltransferase;
Ciclev10019200m.g	3	3,3	4.70E-09	0.205302127	0.155563897	yes	AMP-dependent synthetase and ligase family protein;
Ciclev10032495m.g	6	3,3	4.89E-09	0.042581135	NA	yes	ADP-ribosylation factor family protein;
Ciclev10013033m.g	4	3,3	5.02E-09	0.420913754	NA	yes	ubiquitin conjugating enzyme 9;
Ciclev10016076m.g	3	3,3	5.72E-09	9.11E-06	0.082508748	yes	flower-specific, phytochrome-associated protein phosphatase 3;
Ciclev10026170m.g	5	3,3	5.75E-09	0.182166964	NA	yes	P-loop containing nucleoside triphosphate hydrolases superfamily protein;
Ciclev10027715m.g	2	3,3	7.07E-09	0.11022301	0.054611204	yes	RING/U-box superfamily protein;
Ciclev10008401m.g	2	3,3	7.93E-09	0.000898919	0.071709785	yes	K+ efflux antiporter 6;
Ciclev10002449m.g	3	3,3	8.58E-09	1.62E-35	0.038467939	yes	mitochondrially targeted single-stranded DNA binding protein;
Ciclev10015441m.g	4	3,3	8.96E-09	0.425122241	NA	yes	Galactosyltransferase family protein;
Ciclev10016676m.g	4	3,3	9.85E-09	0.097234029	NA	yes	ferredoxin 3;
Ciclev10012212m.g	4	3,3	1.09E-08	0.453808613	NA	yes	Transmembrane proteins 14C;
Ciclev10004541m.g	8	3,3	1.09E-08	0.136860318	NA	yes	Major facilitator superfamily protein;
Ciclev10012997m.g	4	3,3	1.14E-08	0.088866134	NA	yes	ubiquitin E2 variant 1D-4;
Ciclev10029073m.g	2	3,3	1.17E-08	0.074586776	0.086721148	yes	Ribosomal protein S18;
Ciclev10005768m.g	4	3,3	1.21E-08	1.14E-05	NA	yes	PLAC8 family protein;
Ciclev10032714m.g	2	3,3	1.36E-08	0.318643348	0.034503368	yes	Ras-related small GTP-binding family protein;
Ciclev10028566m.g	3	3,3	1.47E-08	2.66E-13	0.069759887	yes	NAD(P)-linked oxidoreductase superfamily protein;
Ciclev10016481m.g	5	3,3	1.86E-08	0.019038077	NA	yes	Protein of unknown function (DUF1637);
Ciclev10024671m.g	4	3,3	1.88E-08	0.152930078	NA	yes	ubiquitin conjugating enzyme 4;
Ciclev10030727m.g	2	3,3	2.14E-08	1.83E-10	0.039978958	yes	ribonucleotide reductase 1;
Ciclev10011596m.g	2	3,3	2.32E-08	0.107691869	0.03622488	yes	Transmembrane amino acid transporter family protein;
Ciclev10020704m.g	8	3,3	2.36E-08	0.202381923	NA	yes	Plant protein 1589 of unknown function;
Ciclev10002047m.g	2	3,3	2.37E-08	0.159781306	0.061466601	yes	Biotin/lipoate A/B protein ligase family;
Ciclev10008092m.g	4	3,3	2.42E-08	0.357357733	NA	yes	Major facilitator superfamily protein;
Ciclev10012317m.g	3	3,3	2.54E-08	4.27E-06	0.070503439	yes
Ciclev10004227m.g	6	3,3	2.55E-08	0.010509291	NA	yes	squamosa promoter binding protein-like 1;
Ciclev10000753m.g	2	3,3	2.74E-08	0.228299886	0.041354171	yes	Tetratricopeptide repeat (TPR)-like superfamily protein;
Ciclev10005358m.g	4	3,3	2.85E-08	0.490863197	NA	yes
Ciclev10009634m.g	6	3,3	2.89E-08	0.036549889	NA	yes	OBP3-responsive gene 4;
Ciclev10020669m.g	2	3,3	2.92E-08	7.36E-09	0.097237918	yes
Ciclev10001357m.g	3	3,3	3.02E-08	0.10261753	0.192473865	yes
Ciclev10009894m.g	2	3,3	3.03E-08	0.147982032	0.032238873	yes	PREFOLDIN 1;
Ciclev10031739m.g	9	3,3	3.08E-08	0.408500135	NA	yes	NAD(P)-linked oxidoreductase superfamily protein;
Ciclev10000408m.g	4	3,3	3.58E-08	0.230903461	NA	yes	zinc ion binding;DNA binding;
Ciclev10021260m.g	2	3,3	3.81E-08	1.61E-05	0.037995371	yes	30S ribosomal protein, putative;
Ciclev10020881m.g	3	3,3	4.16E-08	0.042655772	0.198457091	yes	alpha/beta-Hydrolases superfamily protein;
Ciclev10021545m.g	2	3,3	5.04E-08	0.309838481	0.040825826	yes	Pentapeptide repeat-containing protein;
Ciclev10029365m.g	2	3,3	5.34E-08	0.018926201	0.033769285	yes	RUB1 conjugating enzyme 1;
Ciclev10002369m.g	3	3,3	5.44E-08	0.183288154	0.009884798	yes	Maf-like protein;
Ciclev10015999m.g	2	3,3	6.02E-08	0.035381299	0.087104201	yes	RAB geranylgeranyl transferase beta subunit 1;
Ciclev10019598m.g	3	3,3	6.51E-08	0.788652831	0.051283569	yes	SIGNAL PEPTIDE PEPTIDASE-LIKE 2;
Ciclev10032343m.g	3	3,3	6.53E-08	0.251265512	0.186055964	yes	FAR1-related sequence 3;
Ciclev10026845m.g	4	3,3	7.41E-08	0.407555696	NA	yes	Ribosomal protein L18ae family;
Ciclev10023553m.g	3	3,3	7.45E-08	0.193464875	0.020134224	yes	heat shock protein 60;
Ciclev10022088m.g	2	3,3	7.62E-08	0.101725353	0.077123153	yes	ferredoxin-related;
Ciclev10014388m.g	7	3,3	8.48E-08	0.200394807	NA	yes	two-pore channel 1;
Ciclev10011927m.g	4	3,3	8.54E-08	0.476687455	0.179971942	yes	RHOMBOID-like 1;
Ciclev10022134m.g	3	3,3	8.80E-08	0.031511154	0.121410303	yes	plastid ribosomal protein l11;
Ciclev10001251m.g	3	3,3	9.18E-08	0.499839131	0.54153931	yes	tubby like protein 1;
g.47303	12	3,3	9.55E-08	0.000480018	NA	yes	Chaperonin CPN60-1, mitochondrial
Ciclev10027708m.g	2	3,3	9.95E-08	0.115004526	0.082280749	yes	extra-large G-protein 1;
Ciclev10014873m.g	4	3,3	1.06E-07	0.344665663	0.167374244	yes	calmodulin-domain protein kinase 7;
Ciclev10025774m.g	4	3,3	1.08E-07	0.814820644	NA	yes	Protein kinase superfamily protein;
Ciclev10032289m.g	3	3,3	1.14E-07	0.033618853	0.177750864	yes	dual specificity protein phosphatase (DsPTP1) family protein;
Ciclev10026855m.g	3	3,3	1.25E-07	0.000125639	0.065670596	yes
Ciclev10001987m.g	6	3,3	1.30E-07	0.026634949	NA	yes	Mitochondrial inner membrane translocase complex, subunit Tim44-related protein;
Ciclev10020026m.g	5	3,3	1.36E-07	0.072651915	NA	yes	shaggy-like protein kinase 32;
Ciclev10001765m.g	2	3,3	1.42E-07	3.38E-08	0.083738734	yes	RHOMBOID-like protein 10;
Ciclev10013558m.g	2	3,3	1.46E-07	0.033053715	0.101620263	yes	nudix hydrolase homolog 23;
Ciclev10000887m.g	2	3,3	1.58E-07	0.082551145	0.070227445	yes	Target of Myb protein 1;
Ciclev10020539m.g	3	3,3	1.58E-07	0.335026616	0.163300306	yes	NDH-dependent cyclic electron flow 5;
Ciclev10017311m.g	6	3,3	1.60E-07	0.312154502	NA	yes
Ciclev10028887m.g	5	3,3	1.65E-07	0.214641063	NA	yes	basic pentacysteine 4;
Ciclev10033913m.g	3	3,3	1.74E-07	7.93E-05	0.218097813	yes	Ran BP2/NZF zinc finger-like superfamily protein;
Ciclev10009282m.g	2	3,3	1.74E-07	0.096696143	0.089873264	yes	Thioredoxin superfamily protein;
Ciclev10008736m.g	3	3,3	1.76E-07	0.116343287	0.406018255	yes	COP9-signalosome 5B;
Ciclev10016732m.g	2	3,3	1.76E-07	0.057901462	0.035566805	yes	Caleosin-related family protein;
Ciclev10015991m.g	4	3,3	1.76E-07	0.085402117	NA	yes	Protein of unknown function (DUF789);
Ciclev10025268m.g	2	3,3	1.79E-07	2.11E-05	0.053859267	yes	plant intracellular ras group-related LRR 4;
Ciclev10018416m.g	3	3,3	1.80E-07	0.148956846	0.169393891	yes	OTU-like cysteine protease family protein;
Ciclev10007494m.g	4	3,3	1.81E-07	0.000316273	NA	yes	MIF4G domain-containing protein / MA3 domain-containing protein;
Ciclev10026715m.g	3	3,3	1.82E-07	4.83E-05	NA	yes	high mobility group B4;
Ciclev10025594m.g	2	3,3	1.85E-07	0.000115557	0.036757371	yes	Senescence/dehydration-associated protein-related;
Ciclev10025358m.g	2	3,3	1.91E-07	0.032595514	0.094999689	yes	Protein of unknown function, DUF647;
Ciclev10022157m.g	2	3,3	1.95E-07	2.64E-05	0.038172896	yes	Nucleic acid-binding, OB-fold-like protein;
Ciclev10028627m.g	2	3,3	1.95E-07	0.417939096	0.075735955	yes	RNA-binding CRS1 / YhbY (CRM) domain protein;
Ciclev10021814m.g	5	3,3	2.19E-07	0.241180415	NA	yes	FKBP-like peptidyl-prolyl cis-trans isomerase family protein;
Ciclev10010923m.g	3	3,3	2.27E-07	0.001148532	0.042877992	yes	NRAMP metal ion transporter family protein;
Ciclev10005517m.g	4	3,3	2.43E-07	0.592296576	NA	yes	tubby like protein 3;
Ciclev10032728m.g	4	3,3	2.71E-07	0.000404065	NA	yes	Essential protein Yae1, N-terminal;
Ciclev10001035m.g	3	3,3	2.85E-07	0.003184309	0.286266307	yes	emp24/gp25L/p24 family/GOLD family protein;
Ciclev10008452m.g	2	3,3	3.32E-07	0.000561465	0.036752671	yes	Leucine-rich repeat (LRR) family protein;
Ciclev10021818m.g	2	3,3	3.60E-07	0.005345614	0.105479621	yes	Protein of unknown function (DUF3353);
Ciclev10020172m.g	2	3,3	3.65E-07	0.009855719	0.047882201	yes	Rhodanese/Cell cycle control phosphatase superfamily protein;
Ciclev10027973m.g	14	3,3	3.84E-07	0.178013121	NA	yes	evolutionarily conserved C-terminal region 5;
Ciclev10007536m.g	2	3,3	3.86E-07	0.202520198	0.083210965	yes	PLC-like phosphodiesterase family protein;
Ciclev10013168m.g	4	3,3	4.52E-07	0.269969849	NA	yes	vacuolar ATP synthase subunit G2;
Ciclev10025234m.g	3	3,3	4.62E-07	4.06E-06	0.082615925	yes	Transcription initiation factor TFIID subunit A;
Ciclev10012967m.g	7	3,3	4.64E-07	0.406234193	NA	yes
Ciclev10028096m.g	5	3,3	4.90E-07	0.000742523	NA	yes	rho guanyl-nucleotide exchange factor 1;
Ciclev10028130m.g	4	3,3	4.91E-07	0.592230207	NA	yes	Protein kinase superfamily protein;
Ciclev10022381m.g	3	3,3	5.27E-07	0.088441902	0.192987059	yes	ADP-ribosylation factor B1B;
Ciclev10028546m.g	6	3,3	5.33E-07	0.436914641	NA	yes	geminivirus rep interacting kinase 2;
Ciclev10032014m.g	2	3,3	5.44E-07	1.54E-07	0.037691386	yes	glyceraldehyde-3-phosphate dehydrogenase C subunit 1;
Ciclev10019629m.g	2	3,3	5.45E-07	0.111483967	0.044048522	yes	microtubule-associated protein 65-4;
Ciclev10031774m.g	2	3,3	5.51E-07	0.009124161	0.074655679	yes	Protein of unknown function (DUF760);
Ciclev10010925m.g	3	3,3	5.54E-07	0.122034705	0.059909772	yes	Tetratricopeptide repeat (TPR)-like superfamily protein;
Ciclev10020311m.g	9	3,3	5.73E-07	7.43E-07	NA	yes	D-isomer specific 2-hydroxyacid dehydrogenase family protein;
Ciclev10029013m.g	4	3,3	6.02E-07	0.017976253	NA	yes
Ciclev10009624m.g	2	3,3	6.20E-07	0.296953954	0.098196362	yes	thioredoxin M-type 4;
Ciclev10000005m.g	3	3,3	6.50E-07	2.94E-05	0.215914351	yes	histone methyltransferases(H3-K4 specific);histone methyltransferases(H3-K36 specific);
Ciclev10001437m.g	2	3,3	6.63E-07	0.007976193	0.10080653	yes	Mitochondrial substrate carrier family protein;
g.70087	3	2,3	6.93E-07	0.006209665	NA	yes	Transposon Ty3-I Gag-Pol polyprotein
Ciclev10014104m.g	4	3,3	7.15E-07	4.10E-05	NA	yes
Ciclev10031645m.g	4	3,3	8.01E-07	0.266932108	0.238685967	yes	protein kinase 2B;
Ciclev10003784m.g	6	3,3	8.28E-07	0.000327683	NA	yes	ATP binding microtubule motor family protein;
Ciclev10023500m.g	2	3,3	8.67E-07	3.80E-05	0.038231591	yes	homolog of yeast CDT1 B homolog of yeast CDT1 B;
Ciclev10028560m.g	5	3,3	1.08E-06	0.788299859	NA	yes	oxidoreductases, acting on the aldehyde or oxo group of donors, NAD or NADP as acceptor;copper ion binding;
Ciclev10014941m.g	4	3,3	1.12E-06	0.577245872	NA	yes	aspartic proteinase A1;
Ciclev10029259m.g	3	3,3	1.16E-06	0.143699062	0.160438561	yes	Ras-related small GTP-binding family protein;
Ciclev10015622m.g	4	3,3	1.18E-06	2.49E-06	0.096904188	yes	2-oxoglutarate (2OG) and Fe(II)-dependent oxygenase superfamily protein;
Ciclev10031600m.g	4	3,3	1.20E-06	0.469801737	NA	yes	Exostosin family protein;
Ciclev10012001m.g	3	3,3	1.20E-06	0.369809491	0.08129751	yes	nodulin MtN21 /EamA-like transporter family protein;
Ciclev10028302m.g	3	3,3	1.23E-06	0.144251164	0.130139202	yes	xylulose kinase-1;
Ciclev10000216m.g	3	3,3	1.25E-06	0.623212745	0.121195698	yes	dynamin-like 3;
Ciclev10031198m.g	5	3,3	1.28E-06	0.029822538	NA	no	Regulator of chromosome condensation (RCC1) family protein;
Ciclev10019131m.g	4	3,3	1.29E-06	0.00476993	NA	no	auxin response factor 9;
Ciclev10032791m.g	3	3,3	1.40E-06	0.393602673	0.226580839	no	SOH1 family protein;
Ciclev10028789m.g	4	3,3	1.41E-06	0.518478898	NA	no	Inositol 1,3,4-trisphosphate 5/6-kinase family protein;
Ciclev10013005m.g	2	3,3	1.46E-06	0.262404003	0.039595568	no	microsomal glutathione s-transferase, putative;
Ciclev10028667m.g	2	3,3	1.48E-06	0.164734068	0.052085127	no	mitogen-activated protein kinase 3;
Ciclev10028404m.g	4	3,3	1.55E-06	0.031234787	NA	no	Exostosin family protein;
Ciclev10000808m.g	2	3,3	1.61E-06	6.27E-07	0.106930492	no	FAD-binding Berberine family protein;
Ciclev10020471m.g	8	3,3	1.82E-06	0.009850411	NA	no	HSP70-interacting protein 1;
Ciclev10031803m.g	2	3,3	1.84E-06	0.292946618	0.093407839	no	Auxin-responsive family protein;
Ciclev10016512m.g	2	3,3	1.84E-06	0.334201842	0.047245447	no
Ciclev10001084m.g	2	3,3	1.85E-06	2.58E-46	0.107045326	no	2-oxoacid dehydrogenases acyltransferase family protein;
Ciclev10028188m.g	2	3,3	2.11E-06	0.094283918	0.053636867	no	Putative endonuclease or glycosyl hydrolase;
Ciclev10014720m.g	3	3,3	2.13E-06	0.359935084	0.275171946	no	ketol-acid reductoisomerase;
Ciclev10000393m.g	2	3,3	2.20E-06	1.41E-09	0.090663882	no	beta-galactosidase 10;
Ciclev10018820m.g	2	3,3	2.21E-06	0.199565981	0.045271134	no	Class II aaRS and biotin synthetases superfamily protein;
Ciclev10030582m.g	2	3,3	2.30E-06	0.006097565	0.069077345	no	structural maintenance of chromosomes 5;
Ciclev10021529m.g	4	3,3	2.32E-06	0.00015253	NA	no	casein kinase II beta chain 1;
Ciclev10015984m.g	5	3,3	2.39E-06	0.840722099	NA	no	NagB/RpiA/CoA transferase-like superfamily protein;
Ciclev10021228m.g	2	3,3	2.48E-06	0.062085077	0.054790496	no	alpha/beta-Hydrolases superfamily protein;
Ciclev10013333m.g	4	3,3	2.60E-06	0.412362274	NA	no	Iron-sulphur cluster biosynthesis family protein;
Ciclev10031884m.g	2	3,3	2.64E-06	0.273078689	0.08808358	no
Ciclev10022710m.g	5	3,3	2.73E-06	0.016766313	NA	no	ubiquitin conjugating enzyme 8;
Ciclev10005642m.g	7	3,3	2.78E-06	0.372384794	NA	no	FKBP-like peptidyl-prolyl cis-trans isomerase family protein;
Ciclev10013153m.g	3	3,3	2.84E-06	2.78E-07	0.265462587	no	Chaperone DnaJ-domain superfamily protein;
Ciclev10021106m.g	5	3,3	2.85E-06	0.003980301	NA	no	squamosa promoter binding protein-like 8;
Ciclev10031729m.g	3	3,3	2.86E-06	1.96E-05	0.246409339	no
Ciclev10019972m.g	4	3,3	2.92E-06	0.206094481	0.092193509	no
Ciclev10000608m.g	4	3,3	2.94E-06	0.041366592	NA	no	Ethylene insensitive 3 family protein;
Ciclev10008269m.g	6	3,3	2.96E-06	0.064423744	NA	no	KNOTTED1-like homeobox gene 3;
Ciclev10011063m.g	2	3,3	3.04E-06	0.371863837	0.043834139	no	starch branching enzyme 2.2;
Ciclev10032829m.g	6	3,3	3.29E-06	0.000588675	NA	no	phloem protein 2-A1;
Ciclev10009684m.g	3	3,3	3.71E-06	0.442458453	0.317768598	no	DUTP-PYROPHOSPHATASE-LIKE 1;
Ciclev10008684m.g	8	3,3	3.88E-06	0.220775135	NA	no	basic helix-loop-helix (bHLH) DNA-binding superfamily protein;
Ciclev10009293m.g	2	3,3	3.96E-06	0.003949925	0.041933871	no	RNA-binding (RRM/RBD/RNP motifs) family protein;
Ciclev10024751m.g	7	3,3	3.99E-06	0.760562381	NA	no	little nuclei4;
Ciclev10013186m.g	5	3,3	4.01E-06	0.667322567	NA	no
Ciclev10030282m.g	3	3,3	4.05E-06	0.265065588	0.372814619	no	aldehyde dehydrogenase 6B2;
Ciclev10015448m.g	3	3,3	4.05E-06	0.101792092	0.247300123	no	zinc finger (C2H2 type) family protein;
Ciclev10021811m.g	2	3,3	4.39E-06	0.192950072	0.085308874	no	NADH-ubiquinone oxidoreductase 24 kDa subunit, putative;
Ciclev10005822m.g	2	3,3	4.60E-06	9.54E-08	0.110788576	no	peroxiredoxin IIF;
Ciclev10021116m.g	4	3,3	4.96E-06	0.225911599	NA	no	AT-hook motif nuclear-localized protein 1;
Ciclev10016124m.g	4	3,3	5.00E-06	0.101065977	NA	no	FAD/NAD(P)-binding oxidoreductase;
Ciclev10025988m.g	4	3,3	5.06E-06	0.00968845	NA	no	phytochrome-associated protein 2;
Ciclev10000652m.g	4	3,3	5.21E-06	0.333778467	NA	no	O-fucosyltransferase family protein;
Ciclev10021778m.g	2	3,3	5.32E-06	0.182612677	0.063633012	no	NC domain-containing protein-related;
Ciclev10011527m.g	4	3,3	5.37E-06	0.00836264	NA	no	phosphoadenosine phosphosulfate (PAPS) reductase family protein;
Ciclev10019526m.g	2	3,3	5.40E-06	0.000568267	0.042573494	no	homolog of nucleolar protein NOP56;
Ciclev10010908m.g	3	3,3	5.42E-06	0.542151011	0.167030708	no	SIN3-like 2;
Ciclev10019030m.g	2	3,3	5.46E-06	6.54E-05	0.082398143	no	DDT domain superfamily;
Ciclev10011105m.g	8	3,3	5.73E-06	0.071551848	NA	no	carboxyl-terminal domain (ctd) phosphatase-like 2;
Ciclev10031897m.g	2	3,3	5.77E-06	1.39E-18	0.114945746	no	GDSL-like Lipase/Acylhydrolase superfamily protein;
Ciclev10029624m.g	2	3,3	6.04E-06	0.000378865	0.062314072	no
Ciclev10009188m.g	4	3,3	6.20E-06	0.32249996	0.054877894	no
Ciclev10019887m.g	2	3,3	6.26E-06	0.037551912	0.079155917	no	Integrin-linked protein kinase family;
Ciclev10029227m.g	4	3,3	6.40E-06	0.051400426	NA	no	ribosome-binding factor A family protein;
Ciclev10001729m.g	4	3,3	6.85E-06	0.675547591	0.363989481	no	AT hook motif DNA-binding family protein;
Ciclev10014332m.g	2	3,3	6.97E-06	0.073709185	0.063006194	no	RING/U-box superfamily protein;
Ciclev10011374m.g	5	3,3	7.00E-06	0.508465213	NA	no	RS2-interacting KH protein;
Ciclev10012319m.g	3	3,3	7.06E-06	0.448217853	0.273280827	no	Plastid-lipid associated protein PAP / fibrillin family protein;
Ciclev10032872m.g	2	3,3	7.17E-06	0.307557162	0.078014026	no
Ciclev10021134m.g	5	3,3	7.46E-06	0.015961235	NA	no	copper chaperone for SOD1;
Ciclev10013864m.g	3	3,2	7.73E-06	0.088219085	0.510551705	no	MATE efflux family protein;
Ciclev10011800m.g	7	3,3	8.73E-06	2.24E-08	NA	no	general transcription factor II H2;
Ciclev10008731m.g	2	3,3	9.07E-06	0.108140186	0.072973707	no	Cupredoxin superfamily protein;
Ciclev10008115m.g	6	3,3	9.08E-06	0.312708451	NA	no	Major facilitator superfamily protein;
Ciclev10012505m.g	4	3,3	9.15E-06	0.454266367	NA	no	rubredoxin family protein;
Ciclev10012063m.g	2	3,3	9.28E-06	0.307390067	0.053507742	no	2-oxoglutarate (2OG) and Fe(II)-dependent oxygenase superfamily protein;
Ciclev10007331m.g	3	3,3	9.53E-06	0.602918132	0.329397903	no	RNA-dependent RNA polymerase family protein;
Ciclev10000939m.g	3	3,3	9.92E-06	0.068854447	0.251500447	no	hexokinase 3;
Ciclev10024014m.g	2	3,3	1.02E-05	0.263121571	0.051380004	no	plasmodesmata-located protein 8;
Ciclev10004707m.g	3	3,3	1.05E-05	0.380995053	0.182475729	no	calcium-dependent protein kinase 32;
Ciclev10022220m.g	4	3,3	1.14E-05	0.127989079	NA	no	RING/U-box superfamily protein;
Ciclev10018733m.g	2	3,3	1.17E-05	0.000877789	0.048129392	no	RNA binding;
Ciclev10002569m.g	2	3,3	1.18E-05	0.18200079	0.046724324	no	AUX/IAA transcriptional regulator family protein;
Ciclev10016555m.g	5	3,3	1.19E-05	0.011738658	NA	no	Leucine-rich repeat (LRR) family protein;
Ciclev10022350m.g	2	3,3	1.22E-05	0.30196532	0.049177187	no	C2H2 and C2HC zinc fingers superfamily protein;
Ciclev10016775m.g	2	3,3	1.40E-05	0.001724295	0.056300624	no	Isoprenylcysteine carboxyl methyltransferase (ICMT) family ;
Ciclev10012405m.g	3	3,3	1.46E-05	0.268352646	0.169282874	no
Ciclev10001050m.g	2	3,3	1.48E-05	0.123329999	0.057329904	no	phosphoenolpyruvate carboxylase-related kinase 2;
Ciclev10015893m.g	3	3,3	1.50E-05	0.015338096	NA	no	myb-like HTH transcriptional regulator family protein;
Ciclev10032544m.g	2	3,3	1.57E-05	0.154122448	0.089582415	no
Ciclev10005025m.g	3	3,3	1.57E-05	0.049944213	0.09513508	no	P-loop containing nucleoside triphosphate hydrolases superfamily protein;
Ciclev10014354m.g	2	3,3	1.59E-05	0.345508187	0.047905432	no
Ciclev10021531m.g	3	3,3	1.60E-05	2.84E-05	0.128668301	no	RNA-binding (RRM/RBD/RNP motifs) family protein;
Ciclev10015369m.g	3	3,3	1.62E-05	0.004856706	0.333187207	no	Ubiquitin-specific protease family C19-related protein;
Ciclev10021801m.g	3	3,3	1.71E-05	0.027541278	0.303754532	no	VIRB2-interacting protein 2;
Ciclev10016616m.g	5	3,3	1.71E-05	1.51E-13	NA	no
Ciclev10032774m.g	5	3,3	1.75E-05	0.031213063	NA	no	Protein of unknown function (DUF567);
Ciclev10009372m.g	2	3,3	1.79E-05	0.093535328	0.046188798	no	rhomboid-like protein 11;
Ciclev10010901m.g	3	3,3	1.84E-05	0.235542604	0.201464476	no	pleiotropic drug resistance 6;
Ciclev10025723m.g	5	3,3	1.85E-05	0.296691937	NA	no	RNA binding;GTP binding;
Ciclev10021439m.g	3	3,3	1.87E-05	0.363851979	0.157851163	no	P-loop containing nucleoside triphosphate hydrolases superfamily protein;
Ciclev10030962m.g	6	3,3	1.97E-05	0.397702933	NA	no	plant U-box 14;
g.67134	2	3,3	1.97E-05	0.001658547	0.11075794	no	Putative disease resistance RPP13-like protein 1
Ciclev10020787m.g	4	3,2	1.99E-05	0.241824185	NA	no	Pectin lyase-like superfamily protein;
Ciclev10029517m.g	2	3,3	2.17E-05	0.324348404	0.093687723	no	outer plastid envelope protein 16-1;
Ciclev10015691m.g	4	3,3	2.18E-05	2.14E-172	0.005272597	no	RING/FYVE/PHD zinc finger superfamily protein;
Ciclev10030526m.g	6	2,3	2.22E-05	0.099947834	NA	no	Leucine-rich repeat protein kinase family protein;
Ciclev10001215m.g	3	3,3	2.24E-05	0.341384622	0.115206909	no	vamp/synaptobrevin-associated protein 27-2;
Ciclev10004986m.g	3	3,3	2.34E-05	1.36E-08	0.272779415	no	Plant protein of unknown function (DUF247);
Ciclev10014969m.g	4	3,3	2.36E-05	0.136452557	NA	no	B-box zinc finger family protein;
Ciclev10018990m.g	3	3,3	2.45E-05	0.680301635	0.165517887	no	ataxia-telangiectasia mutated;
Ciclev10016450m.g	2	3,3	2.47E-05	0.369944406	0.114995489	no
Ciclev10016247m.g	3	3,3	2.50E-05	1.35E-21	0.330600934	no	Acyl-CoA N-acyltransferases (NAT) superfamily protein;
Ciclev10000465m.g	3	3,3	2.67E-05	0.100949298	0.362926977	no	MSCS-like 3;
Ciclev10021488m.g	3	3,3	2.72E-05	0.223619765	0.047734515	no	light-regulated zinc finger protein 1;
Ciclev10015763m.g	3	3,3	2.79E-05	2.25E-66	0.060260744	no	5\'-nucleotidases;magnesium ion binding;
Ciclev10011418m.g	13	3,3	2.84E-05	0.654328371	NA	no	RNA-binding KH domain-containing protein;
Ciclev10021701m.g	2	3,3	2.91E-05	0.085619585	0.090640493	no	annexin 8;
Ciclev10016157m.g	2	3,3	3.07E-05	0.166647526	0.068550488	no	phosphorylcholine cytidylyltransferase;
Ciclev10021490m.g	3	3,3	3.10E-05	0.286355584	0.218685883	no	tRNAse Z1;
Ciclev10031111m.g	3	3,3	3.21E-05	0.325233382	NA	no	PLAC8 family protein;
Ciclev10007872m.g	2	3,3	3.30E-05	0.002559084	0.063978229	no	Class II aminoacyl-tRNA and biotin synthetases superfamily protein;
Ciclev10005229m.g	2	3,3	3.39E-05	0.068164878	0.083060604	no	Ribosomal protein S5 domain 2-like superfamily protein;
Ciclev10002463m.g	3	3,3	3.42E-05	0.43996047	NA	no	glutathione S-transferase zeta 1;
g.20481	6	3,3	3.42E-05	0.598742758	NA	no	Auxin-induced protein 5NG4
Ciclev10015907m.g	4	3,3	3.43E-05	0.178882111	NA	no	cardiolipin synthase;
Ciclev10006977m.g	6	3,3	3.51E-05	0.797542471	NA	no	phosphoprotein phosphatase inhibitors;
Ciclev10004942m.g	2	3,3	3.53E-05	0.04995086	0.091032197	no	Pectin lyase-like superfamily protein;
Ciclev10018540m.g	2	3,3	3.64E-05	4.90E-06	0.052051509	no	LRR and NB-ARC domains-containing disease resistance protein;
Ciclev10031809m.g	3	3,3	3.65E-05	0.042986146	0.135480067	no	Protein of Unknown Function (DUF239);
Ciclev10015992m.g	2	3,3	3.78E-05	2.88E-06	0.122353128	no
Ciclev10000765m.g	2	3,3	3.81E-05	0.303371543	0.053490016	no	Glutamyl-tRNA reductase family protein;
Ciclev10020800m.g	3	3,3	3.81E-05	0.047916645	0.108091089	no	hydroxyproline-rich glycoprotein family protein;
Ciclev10025540m.g	4	3,3	3.83E-05	0.062994313	NA	no	Transducin family protein / WD-40 repeat family protein;
Ciclev10018919m.g	4	3,3	3.85E-05	0.307849217	NA	no	Ribonuclease P protein subunit P38-related;
Ciclev10032169m.g	2	3,2	3.95E-05	2.96E-07	0.112840927	no	protodermal factor 1;
Ciclev10022591m.g	2	3,3	4.08E-05	0.217578706	0.103036006	no	SAP domain-containing protein;
Ciclev10031873m.g	3	3,3	4.10E-05	0.117363329	0.088751559	no	basic helix-loop-helix (bHLH) DNA-binding superfamily protein;
Ciclev10020365m.g	3	3,3	4.12E-05	0.206811237	0.121586607	no	RNA-binding (RRM/RBD/RNP motifs) family protein;
Ciclev10028159m.g	3	3,3	4.22E-05	0.545437535	0.215565191	no	synaptotagmin A;
Ciclev10011183m.g	5	3,3	4.25E-05	0.044042761	NA	no	hypothetical protein 1;
Ciclev10032067m.g	3	3,3	4.28E-05	0.392458115	0.145721965	no	Nucleotide-diphospho-sugar transferases superfamily protein;
Ciclev10023300m.g	2	3,3	4.51E-05	0.093010752	0.053344787	no	PETER PAN-like protein;
Ciclev10011251m.g	2	3,3	4.51E-05	0.18010098	0.11244601	no	NDR1/HIN1-like 8;
Ciclev10022255m.g	2	3,3	4.59E-05	0.278288713	0.057566496	no	Ribosomal protein L19e family protein;
Ciclev10007970m.g	2	3,3	4.66E-05	0.150003932	0.051441095	no	TATA BOX ASSOCIATED FACTOR II 59;
Ciclev10028118m.g	2	3,3	4.77E-05	6.41E-05	0.051326227	no	Tetratricopeptide repeat (TPR)-like superfamily protein;
Ciclev10012354m.g	2	3,3	4.78E-05	0.104935829	0.052948011	no	ALWAYS EARLY 4;
Ciclev10009478m.g	2	3,3	4.80E-05	0.16393282	0.054489237	no	Translation initiation factor SUI1 family protein;
Ciclev10007309m.g	6	3,3	4.84E-05	0.346123668	NA	no	Protein kinase superfamily protein;
Ciclev10016618m.g	3	3,3	4.85E-05	0.198331714	0.247475558	no	plasma-membrane associated cation-binding protein 1;
Ciclev10004082m.g	2	3,3	4.92E-05	6.24E-09	0.123708142	no
Ciclev10020662m.g	3	3,3	5.02E-05	0.112955126	0.129402315	no	cysteine synthase C1;
Ciclev10011440m.g	3	3,3	5.14E-05	0.34154254	0.195805838	no	TBP-associated factor 12;
Ciclev10020314m.g	8	3,3	5.17E-05	0.563344521	NA	no	G-box binding factor 3;
Ciclev10021138m.g	2	3,3	5.30E-05	0.015652976	0.049948553	no	Leucine-rich repeat (LRR) family protein;
Ciclev10028521m.g	2	3,3	5.51E-05	0.105656853	0.0916197	no	F-box/RNI-like superfamily protein;
Ciclev10020595m.g	3	3,3	5.65E-05	0.417104262	0.102179849	no	SKP1-like 21;
Ciclev10021328m.g	2	3,3	5.78E-05	0.002956361	0.088384307	no	Mitochondrial substrate carrier family protein;
Ciclev10005411m.g	3	3,3	5.87E-05	0.203467536	0.282693993	no	Homeodomain-like superfamily protein;
Ciclev10029169m.g	6	3,3	5.92E-05	1.49E-06	NA	no	lactoylglutathione lyase family protein / glyoxalase I family protein;
Ciclev10030681m.g	7	3,3	5.96E-05	0.316611059	NA	no	MEI2-like protein 5;
Ciclev10014741m.g	2	3,3	6.10E-05	0.403564525	0.053579456	no	ADP glucose pyrophosphorylase 1;
Ciclev10000118m.g	2	3,3	6.24E-05	0.265458531	0.053311017	no	phosphatidic acid phosphohydrolase 2;
Ciclev10029380m.g	2	3,3	6.28E-05	0.116135829	0.104524033	no	DNA-directed RNA polymerase II;
Ciclev10013195m.g	2	3,3	6.83E-05	0.02226713	0.078271937	no
Ciclev10025018m.g	2	3,3	6.91E-05	0.425864456	0.083064538	no	ATP binding microtubule motor family protein;
Ciclev10028190m.g	5	3,3	6.92E-05	0.076324898	NA	no	Domain of unknown function (DUF966);
Ciclev10022867m.g	2	3,3	6.97E-05	0.226437986	0.117349573	no
g.16679	7	3,3	7.01E-05	0.206330561	NA	no	LRR receptor-like serine/threonine-protein kinase EFR
Ciclev10021015m.g	2	3,3	7.59E-05	0.149822882	0.100318948	no	SBP (S-ribonuclease binding protein) family protein;
Ciclev10018749m.g	4	3,3	7.97E-05	0.684116162	NA	no	SET domain protein 14;
Ciclev10032656m.g	2	3,3	8.28E-05	0.221998231	0.10822104	no	SNF7 family protein;
Ciclev10000139m.g	14	3,3	8.29E-05	0.181908379	NA	no	Spc97 / Spc98 family of spindle pole body (SBP) component;
Ciclev10005645m.g	2	3,3	8.33E-05	0.173918285	0.051981653	no	enoyl-CoA hydratase/isomerase A;
Ciclev10007588m.g	2	3,3	8.39E-05	0.027790338	0.067025408	no	Minichromosome maintenance (MCM2/3/5) family protein;
Ciclev10013912m.g	2	3,3	8.52E-05	0.018180144	0.117978657	no	ubiquitin-protein ligases;
Ciclev10014085m.g	6	3,3	8.75E-05	0.081368616	NA	no	Endonuclease/exonuclease/phosphatase family protein;
Ciclev10025832m.g	4	3,3	8.75E-05	0.656621614	NA	no	RING/FYVE/PHD zinc finger superfamily protein;
Ciclev10012267m.g	2	3,3	8.85E-05	0.062422993	0.126502434	no	NAD(P)-linked oxidoreductase superfamily protein;
Ciclev10027794m.g	4	3,3	8.96E-05	0.415675662	NA	no	pseudo-response regulator 7;
Ciclev10025812m.g	6	3,3	9.03E-05	0.071212569	NA	no	Low PSII Accumulation 3;
Ciclev10030898m.g	4	3,3	9.71E-05	0.01211861	NA	no	myo-inositol polyphosphate 5-phosphatase 2;
Ciclev10014523m.g	3	3,3	9.95E-05	0.028470904	0.459479512	no
g.46357	4	3,3	9.98E-05	0.193675971	NA	no
Ciclev10032942m.g	2	3,3	0.000100004	0.454459658	0.099059059	no	Single hybrid motif superfamily protein;
Ciclev10009066m.g	2	3,3	0.000100719	0.000429831	0.06573114	no
Ciclev10019785m.g	8	3,3	0.000105079	0.034701557	NA	no	2-oxoglutarate (2OG) and Fe(II)-dependent oxygenase superfamily protein;
Ciclev10017928m.g	3	3,3	0.000107684	0.061635832	0.367986542	no	Rho GTPase activation protein (RhoGAP) with PH domain;
Ciclev10009383m.g	3	3,3	0.000108796	0.043438995	0.12711204	no	prenylated RAB acceptor 1.H;
Ciclev10012279m.g	3	3,3	0.000109858	0.516861953	0.194327197	no	RING-H2 finger C1A;
Ciclev10019664m.g	2	3,3	0.000113342	0.004121393	0.054118243	no
Ciclev10012388m.g	4	3,3	0.000115996	0.192085984	NA	no	biotin carboxyl carrier protein 2;
Ciclev10020740m.g	3	3,3	0.000116682	0.385491564	0.127911816	no
Ciclev10000566m.g	2	3,3	0.000118987	0.276275201	0.099277526	no	Protein of unknown function (DUF630 and DUF632);
Ciclev10002744m.g	2	3,3	0.000121734	0.161724152	0.127474139	no	Protein of unknown function (DUF59);
Ciclev10009494m.g	2	3,3	0.000123933	0.050041968	0.069535394	no	DNA binding;DNA-directed RNA polymerases;
Ciclev10011924m.g	2	3,3	0.000127599	0.356245714	0.053697692	no	Mitochondrial substrate carrier family protein;
Ciclev10002741m.g	4	3,3	0.000127842	0.710501656	NA	no	sumo conjugation enzyme 1;
Ciclev10011531m.g	2	3,3	0.000129168	0.001878254	0.083236012	no	heat shock transcription factor A3;
Ciclev10028344m.g	3	3,3	0.000129639	0.256705205	0.21157147	no	Major facilitator superfamily protein;
Ciclev10021246m.g	3	3,3	0.000135117	0.093450754	0.319405753	no	Protein of unknown function (DUF1336);
Ciclev10012016m.g	11	3,3	0.000141887	0.247037803	NA	no	transcription factor IIIA;
Ciclev10009430m.g	3	3,3	0.000142299	0.024166472	0.172776228	no	Uncharacterised protein family (UPF0172);
Ciclev10021037m.g	2	3,3	0.000144286	0.2685468	0.057614408	no	glyceraldehyde-3-phosphate dehydrogenase C subunit 1;
Ciclev10006302m.g	3	3,3	0.000145553	0.227505615	0.270373571	no	cAMP-regulated phosphoprotein 19-related protein;
Ciclev10014603m.g	3	3,3	0.00015416	7.33E-11	0.243939519	no	Leucine-rich repeat protein kinase family protein;
Ciclev10031917m.g	2	3,3	0.000158071	0.086737121	0.056289315	no	RING/U-box superfamily protein;
Ciclev10012484m.g	3	3,3	0.000168953	0.129884424	0.284060776	no	syntaxin of plants 71;
Ciclev10002776m.g	2	3,3	0.000169134	0.002982407	0.119554492	no	Cox19-like CHCH family protein;
Ciclev10009613m.g	4	3,3	0.000176963	0.269717061	NA	no	DWD (DDB1-binding WD40 protein) hypersensitive to ABA 1;
Ciclev10012243m.g	2	3,3	0.000178432	0.018133911	0.057989016	no	NAD(P)-linked oxidoreductase superfamily protein;
Ciclev10032018m.g	3	3,3	0.000181519	0.494176815	0.22293078	no	Plant-specific GATA-type zinc finger transcription factor family protein;
g.45353	3	3,3	0.000183551	0.162485855	0.251356126	no
Ciclev10005525m.g	4	3,3	0.000184459	0.569634927	NA	no
Ciclev10025767m.g	4	3,3	0.000189038	0.004288134	NA	no
Ciclev10031257m.g	4	3,3	0.000192294	0.555608685	NA	no	Tetratricopeptide repeat (TPR)-like superfamily protein;
g.8136	3	3,3	0.000198153	0.086905981	0.272195936	no	Shikimate O-hydroxycinnamoyltransferase
Ciclev10020642m.g	4	3,3	0.000206005	0.062822841	NA	no	Amino acid dehydrogenase family protein;
Ciclev10031784m.g	2	3,3	0.000207562	0.392556426	0.134040606	no	Plant stearoyl-acyl-carrier-protein desaturase family protein;
Ciclev10010952m.g	6	3,3	0.000209371	0.0003535	NA	no	ENTH/VHS family protein;
Ciclev10030768m.g	2	3,3	0.000213295	0.103257517	0.062145231	no	maternal effect embryo arrest 12;
Ciclev10031834m.g	2	3,3	0.000216313	8.54E-19	0.125809128	no	Squamosa promoter-binding protein-like (SBP domain) transcription factor family protein;
Ciclev10011230m.g	4	3,3	0.000224163	0.02598855	0.22295039	no	carotenoid isomerase;
Ciclev10020807m.g	6	3,3	0.000226477	0.627691665	NA	no	Ribosomal RNA processing Brix domain protein;
Ciclev10006024m.g	2	3,3	0.000227038	0.328673109	0.133588813	no	RNA binding Plectin/S10 domain-containing protein;
Ciclev10002933m.g	3	3,3	0.00022912	0.000480184	NA	no
Ciclev10018755m.g	5	3,3	0.000248132	0.430219092	0.066676673	no	ARABIDILLO-1;
Ciclev10031211m.g	2	3,3	0.00025418	0.18461999	0.100144937	no	Outer membrane OMP85 family protein;
Ciclev10025256m.g	5	3,3	0.000260156	0.664717722	NA	no	ACT-like protein tyrosine kinase family protein;
Ciclev10025105m.g	3	3,3	0.000263831	0.00019229	0.297398279	no	Autophagy-related protein 13;
Ciclev10019188m.g	6	3,3	0.000279952	0.028631885	NA	no	C3HC zinc finger-like ;
Ciclev10025302m.g	2	3,3	0.000284621	0.004960707	0.085397957	no	Glucose-methanol-choline (GMC) oxidoreductase family protein;
Ciclev10011803m.g	7	3,3	0.000300104	0.112691243	NA	no	Pectinacetylesterase family protein;
Ciclev10027000m.g	3	3,3	0.000305332	0.033636029	0.26127431	no
Ciclev10010402m.g	2	3,3	0.000318247	0.233060225	0.059694207	no	Protein kinase superfamily protein with octicosapeptide/Phox/Bem1p domain;
Ciclev10026068m.g	2	3,3	0.000318573	0.28848339	0.069231207	no	Aldolase-type TIM barrel family protein;
Ciclev10014709m.g	3	3,3	0.000319269	0.23980895	0.110713864	no	clathrin adaptor complexes medium subunit family protein;
Ciclev10009771m.g	4	3,3	0.000319342	0.012785607	NA	no	peroxin4;
Ciclev10019240m.g	4	3,3	0.000320578	0.085502027	NA	no	histone deacetylase 5;
Ciclev10021310m.g	3	3,3	0.000321844	0.060658511	0.173869985	no	nudix hydrolase homolog 14;
Ciclev10021146m.g	2	3,3	0.000329242	3.41E-08	0.116697594	no	Transducin/WD40 repeat-like superfamily protein;
Ciclev10001531m.g	2	3,3	0.00033931	0.012067398	0.106486333	no	mitogen-activated protein kinase 1;
Ciclev10002438m.g	2	3,3	0.000348234	0.075191971	0.119307668	no	WUSCHEL related homeobox 4;
Ciclev10013082m.g	2	3,3	0.000350975	0.283028486	0.08175144	no	carbon-sulfur lyases;
Ciclev10029011m.g	3	3,3	0.00035415	0.034250558	0.150608832	no	Cyclase family protein;
Ciclev10021896m.g	6	3,3	0.00035753	0.465606594	NA	no	adenylate kinase 1;
Ciclev10029485m.g	2	3,3	0.000360934	0.22867518	0.066721351	no
Ciclev10026169m.g	2	3,3	0.00037639	0.128222584	0.083879561	no
Ciclev10009876m.g	2	3,3	0.000379129	0.33137854	0.062607148	no	DnaJ/Hsp40 cysteine-rich domain superfamily protein;
Ciclev10001310m.g	2	3,3	0.000381555	0.083463109	0.13117126	no	lysm domain GPI-anchored protein 1 precursor;
Ciclev10000625m.g	10	3,3	0.000389875	0.449311882	NA	no	Kinase interacting (KIP1-like) family protein;
Ciclev10020647m.g	12	3,3	0.000391105	0.27752219	NA	no
Ciclev10014295m.g	4	3,3	0.000393791	0.003955341	0.260758189	no	FAR1-related sequence 5;
Ciclev10012007m.g	4	3,3	0.000395123	3.22E-06	NA	no	Amino acid dehydrogenase family protein;
Ciclev10019480m.g	2	3,3	0.000397129	0.003579997	0.064282373	no	CLP protease regulatory subunit X;
g.64429	3	3,3	0.000399438	0.240247435	0.391380141	no	Putative disease resistance protein RGA3
Ciclev10009263m.g	4	3,3	0.000414287	0.227097909	NA	no	modifier of snc1,4;
Ciclev10031772m.g	5	3,3	0.000421245	0.246598616	NA	no	RNA-binding (RRM/RBD/RNP motifs) family protein;
Ciclev10016867m.g	3	3,3	0.000427441	0.044371806	0.081768874	no	Ribosomal protein S21 family protein;
Ciclev10016959m.g	2	3,3	0.000430897	1.87E-07	0.132122933	no	LSD1 zinc finger family protein;
Ciclev10011807m.g	5	3,3	0.000435971	0.000413931	NA	no	nucleosome assembly protein 1;2;
Ciclev10022242m.g	6	3,3	0.000440845	0.005661383	NA	no	Ribosomal protein L19 family protein;
Ciclev10016815m.g	2	3,3	0.00044116	0.00012384	0.139196556	no	Ku70-binding family protein;
Ciclev10026699m.g	3	3,3	0.000453418	0.07538345	0.267949346	no	Uncharacterised protein family (UPF0497);
Ciclev10032302m.g	2	3,3	0.000459327	0.020596744	0.066239133	no	plasma membrane intrinsic protein 2;5;
Ciclev10003962m.g	4	3,3	0.000460568	0.414796547	NA	no
Ciclev10015039m.g	7	3,3	0.000463902	0.11207643	NA	no	basic helix-loop-helix (bHLH) DNA-binding superfamily protein;
Ciclev10030540m.g	3	3,3	0.000466324	0.402444043	0.256273696	no	LRR and NB-ARC domains-containing disease resistance protein;
Ciclev10008729m.g	5	3,3	0.000466753	0.431942205	NA	no	Protein phosphatase 2C family protein;
Ciclev10006204m.g	7	3,3	0.000468761	0.004507972	NA	no	Target SNARE coiled-coil domain protein;
Ciclev10027943m.g	2	3,3	0.000472269	0.009525739	0.071716104	no	mitochondrial HSO70 2;
Ciclev10019319m.g	3	3,3	0.000472379	0.040671082	0.241017442	no	Major facilitator superfamily protein;
Ciclev10010750m.g	2	3,3	0.000474439	0.066818548	0.127099392	no	Protein of unknown function (DUF1218);
Ciclev10021301m.g	2	3,3	0.000481112	0.102905211	0.105976883	no	RNI-like superfamily protein;
Ciclev10018561m.g	2	3,3	0.000499794	0.197639771	0.12706096	no	Carbohydrate-binding-like fold;
Ciclev10007364m.g	3	3,3	0.000521637	0.093536248	0.2808982	no	Coatomer, beta subunit;
Ciclev10028153m.g	3	3,3	0.000522589	0.111284498	0.266213823	no	Seven transmembrane MLO family protein;
Ciclev10012627m.g	13	3,3	0.000530434	0.431469102	NA	no
Ciclev10016417m.g	2	3,3	0.000538145	0.223018826	0.06970387	no	RING/U-box superfamily protein;
Ciclev10026416m.g	5	3,3	0.000545293	0.491887722	NA	no	NADH:ubiquinone oxidoreductase intermediate-associated protein 30;
Ciclev10005899m.g	2	3,3	0.00055683	0.373062383	0.088721411	no	Remorin family protein;
Ciclev10011430m.g	4	3,3	0.000569121	0.309968577	0.135646406	no	plastidic GLC translocator;
Ciclev10008427m.g	2	3,3	0.000578654	0.001226567	0.134500295	no	F-box/RNI-like/FBD-like domains-containing protein;
Ciclev10022677m.g	2	3,3	0.000579094	0.387794745	0.072615221	no	ribosomal protein S13A;
Ciclev10011609m.g	2	3,3	0.000586135	0.005555151	0.062005803	no	Tubulin/FtsZ family protein;
Ciclev10004536m.g	5	3,3	0.00059933	0.199375804	NA	no	Protein of unknown function (DUF3527);
Ciclev10002826m.g	2	3,3	0.000599819	0.31806151	0.117080392	no	LYR family of Fe/S cluster biogenesis protein;
Ciclev10019888m.g	2	3,3	0.000601466	0.265017067	0.075619143	no
Ciclev10030724m.g	4	3,3	0.000615884	0.465424899	NA	no	alpha-N-acetylglucosaminidase family / NAGLU family;
Ciclev10009322m.g	8	3,3	0.000618198	0.076083483	NA	no	chloroplast thylakoid lumen protein;
Ciclev10011911m.g	3	3,3	0.000624667	0.66005745	0.007869105	no	Fes1A;
Ciclev10028799m.g	7	3,3	0.000629431	0.448710676	NA	no	RING/U-box superfamily protein;
Ciclev10000985m.g	4	3,3	0.000629773	0.021895758	NA	no	CBS domain-containing protein with a domain of unknown function (DUF21);
Ciclev10001075m.g	3	3,3	0.000630654	0.042214544	0.494799343	no	mitochondrial 28S ribosomal protein S29-related;
Ciclev10006180m.g	2	3,3	0.000650925	0.104532805	0.063664005	no	acyl carrier protein 4;
Ciclev10023993m.g	5	3,3	0.000663051	0.683651027	NA	no	metal tolerance protein A2;
g.47042	6	3,3	0.000696922	0.085034361	NA	no	Putative disease resistance protein At3g14460
Ciclev10028672m.g	2	3,3	0.000711974	0.046434197	0.125794549	no	glycerol-3-phosphate acyltransferase 9;
Ciclev10025217m.g	2	3,3	0.000713847	0.29882483	0.098684163	no	Sec14p-like phosphatidylinositol transfer family protein;
Ciclev10030504m.g	6	3,3	0.000728384	0.215374007	NA	no	multidrug resistance-associated protein 3;
Ciclev10001735m.g	3	3,3	0.000736082	0.000213321	0.317581203	no	Polynucleotidyl transferase, ribonuclease H-like superfamily protein;
Ciclev10028360m.g	4	3,3	0.000775262	0.059750417	NA	no	serine carboxypeptidase-like 17;
Ciclev10028137m.g	2	3,3	0.000775567	0.377079843	0.077880797	no	Plant protein of unknown function (DUF641);
Ciclev10020477m.g	3	3,3	0.000791001	0.323037832	NA	no
Ciclev10007707m.g	9	3,3	0.000791039	0.119896266	NA	no	Arginyl-tRNA synthetase, class Ic;
Ciclev10001961m.g	4	3,3	0.000808257	0.098028437	NA	no
Ciclev10031840m.g	3	3,3	0.000814366	0.151846963	0.39367889	no	Sterile alpha motif (SAM) domain-containing protein;
Ciclev10004353m.g	2	3,3	0.000835728	0.079429885	0.137605126	no	exostosin family protein;
Ciclev10031633m.g	2	3,3	0.000839655	0.130247115	0.093346756	no	ATP-citrate lyase A-1;
Ciclev10016908m.g	6	3,3	0.000841165	0.429658331	NA	no	Acid phosphatase/vanadium-dependent haloperoxidase-related protein;
Ciclev10014428m.g	2	3,3	0.000852741	0.007465461	0.143261879	no	Ankyrin repeat family protein;
Ciclev10022532m.g	2	3,3	0.000854893	0.281595809	0.113040821	no	SufE/NifU family protein;
Ciclev10028639m.g	5	3,3	0.000868713	0.57321698	NA	no	hydroxypyruvate reductase;
Ciclev10021225m.g	2	3,3	0.000890947	0.067151737	0.131172202	no	S-adenosyl-L-methionine-dependent methyltransferases superfamily protein;
Ciclev10015044m.g	3	3,3	0.000907066	0.000721043	0.283775242	no	ACT domain-containing small subunit of acetolactate synthase protein;
Ciclev10012881m.g	4	3,3	0.000909271	0.203660514	NA	no	embryo defective 3006;
Ciclev10015437m.g	4	3,3	0.000914454	0.347758463	NA	no	basic helix-loop-helix (bHLH) DNA-binding superfamily protein;
Ciclev10028967m.g	2	3,3	0.000925918	0.279341099	0.0649661	no	pyrophosphorylase 6;
Ciclev10018376m.g	6	3,3	0.000936939	0.439605818	NA	no	nodulin MtN21 /EamA-like transporter family protein;
Ciclev10012432m.g	2	3,3	0.000949526	0.238393625	0.07702798	no	NAD(P)-binding Rossmann-fold superfamily protein;
Ciclev10028295m.g	4	3,3	0.000980991	0.08728091	NA	no	Protein kinase protein with tetratricopeptide repeat domain;
Ciclev10015269m.g	4	3,3	0.000982376	0.165516235	NA	no	heat shock transcription factor A1D;
Ciclev10032419m.g	5	3,3	0.000984551	0.060363792	NA	no	Integral membrane Yip1 family protein;
Ciclev10028395m.g	2	3,3	0.000996199	8.54E-05	0.139970675	no	UDP-Glycosyltransferase superfamily protein;
Ciclev10025122m.g	2	3,3	0.0010052	0.069130052	0.065366293	no	indeterminate(ID)-domain 11;
Ciclev10002655m.g	4	3,3	0.001007589	0.274770858	0.115944416	no	glycosyltransferase family protein 28;
Ciclev10033256m.g	2	3,3	0.001012432	0.080091255	0.067778325	no
Ciclev10022055m.g	5	3,3	0.001012589	0.708568357	NA	no	Nuclear transport factor 2 (NTF2) family protein;
Ciclev10007654m.g	2	3,3	0.001024453	0.001861717	0.068389314	no	DNA-binding bromodomain-containing protein;
Ciclev10014681m.g	3	3,3	0.001031504	0.104222886	0.27566446	no	Phototropic-responsive NPH3 family protein;
Ciclev10019508m.g	3	3,3	0.001032159	0.085907557	0.007135072	no	Ubiquitin-like superfamily protein;
Ciclev10004842m.g	6	3,3	0.00104292	0.048289691	NA	no	Plant protein of unknown function (DUF828) with plant pleckstrin homology-like region;
Ciclev10002836m.g	2	3,3	0.001045818	0.324684693	0.066430361	no	homolog of yeast ergosterol28;
Ciclev10014268m.g	2	3,3	0.001046983	0.06767483	0.104011201	no	DNA mismatch repair protein MutS, type 2;
Ciclev10007338m.g	4	3,3	0.001064436	0.527590399	NA	no	aconitase 3;
Ciclev10007611m.g	2	3,3	0.001101694	0.092649571	0.137587615	no	Polynucleotidyl transferase, ribonuclease H-like superfamily protein;
Ciclev10000513m.g	2	3,3	0.001126059	4.14E-05	0.0770328	no	Leucine-rich repeat protein kinase family protein;
Ciclev10008862m.g	2	3,3	0.001135039	0.142292685	0.10109845	no	RING/U-box superfamily protein;
Ciclev10001298m.g	3	3,3	0.001143694	0.356428608	0.293457499	no	calreticulin 1a;
Ciclev10005119m.g	2	3,3	0.001145441	0.251788712	0.066334648	no	pfkB-like carbohydrate kinase family protein;
Ciclev10014929m.g	3	3,3	0.001190031	0.793616349	0.026173675	no	beta-amylase 6;
Ciclev10012855m.g	2	3,3	0.00119529	0.159665357	0.121070417	no	microspore-specific promoter 2;
Ciclev10019463m.g	3	3,3	0.001202538	0.028005582	0.22805161	no	Calcium-dependent protein kinase (CDPK) family protein;
Ciclev10025548m.g	2	3,3	0.0012058	0.219251175	0.135646888	no	RNI-like superfamily protein;
Ciclev10019276m.g	3	3,3	0.001207649	0.014966273	0.271805453	no	Putative endonuclease or glycosyl hydrolase;
Ciclev10017128m.g	2	3,3	0.001208643	0.206521342	0.131026049	no
Ciclev10021079m.g	3	3,3	0.001245182	0.329287105	0.402929807	no	NAD(P)-binding Rossmann-fold superfamily protein;
Ciclev10000565m.g	5	3,3	0.001272021	0.048180654	NA	no	Eukaryotic aspartyl protease family protein;
Ciclev10028615m.g	5	3,3	0.001275952	0.514707235	NA	no	UbiA prenyltransferase family protein;
Ciclev10002303m.g	6	3,3	0.001281048	0.219614555	NA	no
Ciclev10008509m.g	2	3,3	0.001312514	0.252617886	0.135392743	no	homogentisate 1,2-dioxygenase;
Ciclev10028497m.g	3	3,3	0.001316456	0.53313046	0.256261452	no	Translocon-associated protein (TRAP), alpha subunit;
Ciclev10024364m.g	3	3,3	0.001326927	0.059134626	0.187671883	no	Pentatricopeptide repeat (PPR) superfamily protein;
Ciclev10009377m.g	3	3,3	0.001329357	0.110200322	0.176762852	no	Ribosomal protein L6 family;
Ciclev10004887m.g	5	3,3	0.001337243	0.45254534	NA	no	Nuclear transport factor 2 (NTF2) family protein with RNA binding (RRM-RBD-RNP motifs) domain;
Ciclev10015052m.g	4	3,3	0.001340675	0.025842922	NA	no	basic helix-loop-helix (bHLH) DNA-binding superfamily protein;
Ciclev10004220m.g	4	3,3	0.001350098	0.203283314	NA	no	chromatin-remodeling protein 11;
Ciclev10011250m.g	2	3,3	0.001374966	0.004854977	0.104718333	no
Ciclev10017015m.g	2	3,3	0.001407242	4.23E-06	0.147779539	no	Ribosomal protein L34;
Ciclev10031488m.g	2	3,3	0.001408007	0.017892775	0.071485617	no	plant intracellular ras group-related LRR 3;
Ciclev10000950m.g	3	3,3	0.001417884	0.137498242	0.069673572	no	MATE efflux family protein;
Ciclev10017814m.g	2	3,3	0.001435326	0.110531762	0.148473288	no	acyl-activating enzyme 14;
Ciclev10009111m.g	6	3,3	0.001465633	0.40781022	NA	no	NAD(P)-binding Rossmann-fold superfamily protein;
Ciclev10011372m.g	3	3,3	0.001472031	0.014299143	0.143873989	no	senescence-associated gene 101;
Ciclev10010139m.g	3	3,3	0.001482597	0.205703205	0.292984462	no
Ciclev10013093m.g	2	3,2	0.001515405	0.066650204	0.130037595	no	Tetratricopeptide repeat (TPR)-like superfamily protein;
Ciclev10011822m.g	4	3,3	0.001523226	0.282515564	NA	no	Sucrose-6F-phosphate phosphohydrolase family protein;
Ciclev10019917m.g	2	3,3	0.001528032	0.007461426	0.070763191	no	pfkB-like carbohydrate kinase family protein;
Ciclev10002193m.g	3	3,3	0.001535843	0.323122243	0.022872865	no	nuclear factor Y, subunit C9;
Ciclev10000779m.g	5	3,3	0.001564272	0.336300949	NA	no	Xanthine/uracil permease family protein;
Ciclev10018639m.g	2	3,3	0.001588622	0.009903613	0.070473665	no	cellulose synthase A4;
Ciclev10011212m.g	2	3,3	0.001590491	0.10630506	0.127661968	no
Ciclev10015216m.g	2	3,3	0.001609232	0.002761257	0.15092834	no	O-fucosyltransferase family protein;
Ciclev10022085m.g	3	3,3	0.001624238	6.13E-05	0.023558184	no	Plant VAMP (vesicle-associated membrane protein) family protein;
Ciclev10007444m.g	4	3,3	0.001660358	0.239807533	NA	no
Ciclev10029219m.g	2	3,3	0.001711028	0.179293324	0.0763501	no	ribosomal protein L9;
Ciclev10019203m.g	2	3,3	0.00174375	0.007619005	0.069574996	no	cationic amino acid transporter 2;
Ciclev10014300m.g	5	3,3	0.001747879	0.666149417	NA	no	SWAP (Suppressor-of-White-APricot)/surp domain-containing protein / ubiquitin family protein;
Ciclev10019940m.g	2	3,3	0.001771056	0.154755087	0.147479756	no	FORKED 1;
Ciclev10008555m.g	2	3,3	0.001796769	0.208507884	0.102051563	no	Glycosyl hydrolase superfamily protein;
Ciclev10016300m.g	4	3,3	0.001817757	0.233140163	NA	no
Ciclev10029424m.g	3	3,3	0.001824785	0.446265455	0.068547177	no	thylakoid lumenal P17.1 protein;
Ciclev10000662m.g	3	3,3	0.001826604	0.341143651	0.028940331	no
Ciclev10016706m.g	5	3,3	0.001836493	0.323679222	NA	no	photosynthetic electron transfer C;
Ciclev10004613m.g	4	3,3	0.001852365	0.188667559	NA	no	kinase associated protein phosphatase;
Ciclev10033044m.g	3	3,3	0.001891132	0.472524351	0.322191209	no
Ciclev10004233m.g	2	3,2	0.001914668	0.120251101	0.126341498	no	Protein kinase superfamily protein;
Ciclev10012469m.g	3	3,3	0.001946315	0.286868428	0.271575657	no	ubiquitin-conjugating enzyme 22;
Ciclev10009195m.g	2	3,3	0.001967344	0.282876445	0.074223317	no	Transmembrane proteins 14C;
Ciclev10020418m.g	4	3,3	0.002037756	0.079153785	NA	no	Galactose oxidase/kelch repeat superfamily protein;
Ciclev10008675m.g	5	3,3	0.002082689	0.141638671	NA	no	Afadin/alpha-actinin-binding protein;
Ciclev10009310m.g	18	3,3	0.002109679	0.563591506	NA	no	Ribosomal protein S5 domain 2-like superfamily protein;
Ciclev10032613m.g	4	3,3	0.002162756	0.007399504	NA	no	Ankyrin repeat family protein;
Ciclev10014906m.g	2	3,3	0.002200967	0.219135159	0.074728328	no	ALG6, ALG8 glycosyltransferase family;
Ciclev10012389m.g	3	3,3	0.002203914	0.343948782	0.598115561	no
Ciclev10015476m.g	2	3,3	0.002345218	0.406534199	0.126139252	no	glyceraldehyde 3-phosphate dehydrogenase A subunit;
g.25579	4	3,3	0.002397421	0.020457246	NA	no	Calcium sensing receptor, chloroplastic
Ciclev10011207m.g	5	3,3	0.002403772	0.043388785	NA	no
Ciclev10025822m.g	6	3,3	0.00243104	0.218084768	NA	no	NAD(P)H dehydrogenase (quinone)s;
Ciclev10016889m.g	3	3,3	0.002431337	0.087035174	0.097511132	no	ubiquitin-conjugating enzyme19;
Ciclev10012647m.g	3	3,3	0.002450263	0.018177706	0.209974377	no	copper ion transmembrane transporters;
Ciclev10022189m.g	7	3,3	0.002455522	0.319649845	NA	no	vacuolar protein sorting-associated protein 2.3;
Ciclev10008971m.g	5	3,3	0.002490768	0.551082822	NA	no	Transducin/WD40 repeat-like superfamily protein;
Ciclev10001005m.g	3	3,3	0.002536815	0.003544252	0.311195278	no	UDP-Glycosyltransferase superfamily protein;
Ciclev10009235m.g	5	3,3	0.002543873	0.222547257	NA	no	plastid developmental protein DAG, putative;
Ciclev10027872m.g	2	3,3	0.002588928	0.165368645	0.109727801	no	fructose-2,6-bisphosphatase;
Ciclev10001293m.g	2	3,3	0.002632767	0.203912562	0.154495379	no	F-box/RNI-like superfamily protein;
Ciclev10028935m.g	2	3,3	0.002659484	0.177002144	0.126931742	no	alpha/beta-Hydrolases superfamily protein;
Ciclev10011945m.g	7	3,3	0.00270676	0.299216032	NA	no	RING-H2 group F2A;
Ciclev10027732m.g	2	3,3	0.002725451	0.003873309	0.149936027	no	pre-mRNA-processing protein 40B;
Ciclev10005577m.g	3	3,3	0.002746559	3.66E-05	0.303813536	no	Haloacid dehalogenase-like hydrolase (HAD) superfamily protein;
Ciclev10032930m.g	3	3,3	0.002792729	0.024334774	0.329438235	no	high mobility group B1;
Ciclev10000375m.g	3	3,3	0.002823466	0.091372626	0.158037861	no
Ciclev10030581m.g	3	3,3	0.002828622	0.30576521	0.269930287	no	UDP-Glycosyltransferase superfamily protein;
Ciclev10028435m.g	9	3,3	0.00284383	0.50148441	NA	no	abscisic acid responsive elements-binding factor 3;
Ciclev10009229m.g	2	3,3	0.002853584	0.005507819	0.073957066	no	RING membrane-anchor 3;
Ciclev10009380m.g	4	3,3	0.002865977	0.002369939	NA	no	prenylated RAB acceptor 1.H;
Ciclev10012260m.g	3	3,3	0.002871771	0.039108427	0.180275758	no
Ciclev10000790m.g	6	3,3	0.002910421	0.122106329	NA	no	pyridoxin (pyrodoxamine) 5\'-phosphate oxidase;
Ciclev10020318m.g	2	3,3	0.002952795	0.315091418	0.077372004	no	Sodium Bile acid symporter family;
Ciclev10002461m.g	2	3,3	0.00296272	0.03324665	0.149533759	no	Tetratricopeptide repeat (TPR)-like superfamily protein;
Ciclev10002220m.g	4	3,3	0.003003472	0.604409605	NA	no	sphingoid base hydroxylase 2;
Ciclev10014129m.g	8	3,3	0.003020121	0.271582548	NA	no	Leucine-rich repeat transmembrane protein kinase;
Ciclev10000710m.g	2	3,3	0.003091759	0.239808852	0.091215596	no	phosphatidylserine decarboxylase 2;
Ciclev10027982m.g	2	3,3	0.003110009	0.384418219	0.078413858	no
Ciclev10011262m.g	3	3,3	0.003118492	0.46687425	0.260370489	no
Ciclev10011159m.g	2	3,3	0.003189736	0.000474172	0.093316943	no	DHHC-type zinc finger family protein;
Ciclev10028975m.g	2	3,3	0.003212265	0.403516899	0.138450138	no	plasma membrane intrinsic protein 2;4;
Ciclev10027531m.g	2	3,3	0.003228527	0.161489869	0.15759342	no	RWP-RK domain-containing protein;
Ciclev10004806m.g	3	3,3	0.003243691	0.00132517	0.090801183	no	Transducin/WD40 repeat-like superfamily protein;
Ciclev10026022m.g	3	3,3	0.003248723	0.219377633	0.081205917	no	Coatomer, beta\' subunit;
Ciclev10020620m.g	3	3,3	0.003271109	0.080926147	0.333600796	no	GroES-like zinc-binding dehydrogenase family protein;
Ciclev10007292m.g	2	3,3	0.003294214	0.350520087	0.11860166	no	Transcriptional factor B3 family protein / auxin-responsive factor AUX/IAA-related;
Ciclev10000550m.g	2	3,3	0.003299765	0.004787963	0.122476852	no	Tetratricopeptide repeat (TPR)-like superfamily protein;
Ciclev10017277m.g	3	3,3	0.003322953	0.56420508	0.290348633	no	NADH-ubiquinone oxidoreductase B18 subunit, putative;
Ciclev10018925m.g	3	3,3	0.003354378	0.363522914	0.220555955	no	P-loop containing nucleoside triphosphate hydrolases superfamily protein;
Ciclev10015917m.g	2	3,3	0.003395364	0.189574761	0.080129997	no	Transducin/WD40 repeat-like superfamily protein;
Ciclev10030875m.g	2	3,3	0.003418451	0.160407667	0.096146102	no	nucleolin like 2;
Ciclev10021262m.g	3	3,3	0.003419577	0.074464766	0.357689401	no	Haloacid dehalogenase-like hydrolase (HAD) superfamily protein;
Ciclev10032747m.g	4	3,3	0.003475164	0.306612796	0.075957911	no	MATE efflux family protein;
Ciclev10025074m.g	4	3,2	0.003513644	4.22E-15	NA	no	Rhamnogalacturonate lyase family protein;
Ciclev10031500m.g	7	3,3	0.003589058	0.622380573	NA	no	Integrin-linked protein kinase family;
Ciclev10018621m.g	3	3,3	0.003615343	3.02E-05	NA	no
Ciclev10019458m.g	2	3,3	0.003665928	0.044499204	0.082778009	no	Ypt/Rab-GAP domain of gyp1p superfamily protein;
Ciclev10020065m.g	2	3,3	0.003674871	0.007293912	0.084662214	no	FBD, F-box, Skp2-like and Leucine Rich Repeat domains containing protein;
Ciclev10015993m.g	2	3,3	0.003675426	0.152552011	0.159458663	no	O-methyltransferase family protein;
Ciclev10015076m.g	4	3,3	0.003700348	0.480879456	0.290373409	no	vascular plant one zinc finger protein;
Ciclev10019118m.g	4	3,2	0.00370203	0.196013042	NA	no	basic helix-loop-helix (bHLH) DNA-binding superfamily protein;
Ciclev10007282m.g	4	3,3	0.003727417	0.072207061	NA	no	polymerase gamma 2;
Ciclev10022741m.g	4	3,3	0.003799887	0.945707727	NA	no	basic helix-loop-helix (bHLH) DNA-binding superfamily protein;
Ciclev10024974m.g	2	3,3	0.003827063	0.010484033	0.131487299	no	Protein of unknown function (DUF630 and DUF632);
Ciclev10021067m.g	3	3,3	0.003868649	0.001009423	0.310367301	no	myb-like transcription factor family protein;
Ciclev10020327m.g	2	3,3	0.003883374	0.175170832	0.098144066	no	F-box and associated interaction domains-containing protein;
Ciclev10009203m.g	2	3,3	0.003891472	0.071176693	0.157659552	no	membrane-associated mannitol-induced;
Ciclev10028735m.g	4	3,3	0.003912227	0.438172198	NA	no	CYCLIN D1;1;
Ciclev10030682m.g	2	3,3	0.003931739	0.00892895	0.080441196	no	GC-rich sequence DNA-binding factor-like protein with Tuftelin interacting domain;
Ciclev10008097m.g	3	3,3	0.004007037	0.108652508	0.1981501	no	gamma vacuolar processing enzyme;
Ciclev10002295m.g	2	3,3	0.004007185	0.054567467	0.12625158	no	urease accessory protein F;
Ciclev10012753m.g	2	3,3	0.004069701	0.000631807	0.155265925	no	Reticulon family protein;
Ciclev10001318m.g	3	3,3	0.00408689	0.102410897	0.324228589	no	dsRNA-binding domain-like superfamily protein;
Ciclev10011300m.g	6	3,3	0.004090555	0.399466749	NA	no	ROP interactive partner 3;
Ciclev10011689m.g	3	3,3	0.00410295	0.052620874	0.159303776	no	DHHC-type zinc finger family protein;
Ciclev10026299m.g	4	3,3	0.004122789	0.349798916	0.319061771	no	Ribosomal protein S3 family protein;
Ciclev10002719m.g	3	3,3	0.00412805	0.205506701	0.196443296	no	ATPase, F0/V0 complex, subunit C protein;
Ciclev10007657m.g	3	3,3	0.004137525	0.32366151	0.219494842	no	Protein kinase superfamily protein;
Ciclev10027949m.g	4	3,3	0.004146823	0.00578714	NA	no	extra-large G-protein 1;
Ciclev10030982m.g	2	3,3	0.004171066	0.185068401	0.078109347	no	nitrate transporter 1.7;
Ciclev10005112m.g	2	3,3	0.004241142	0.101986171	0.108679116	no	TraB family protein;
Ciclev10018484m.g	5	3,3	0.004354123	0.063942072	NA	no	Transducin/WD40 repeat-like superfamily protein;
Ciclev10004983m.g	2	3,3	0.004427682	0.461498806	0.08989986	no	eukaryotic translation initiation factor 3E;
Ciclev10014140m.g	2	3,3	0.004502896	0.322923654	0.149561094	no	aconitase 3;
Ciclev10021575m.g	2	3,3	0.004514361	0.032822833	0.080251054	no	Protein of unknown function (DUF1637);
Ciclev10005325m.g	5	3,3	0.004546506	0.230295901	NA	no	NAD(P)-binding Rossmann-fold superfamily protein;
Ciclev10032131m.g	3	3,3	0.004556193	0.123639982	0.32830342	no
Ciclev10026117m.g	2	3,3	0.004567278	0.135236924	0.122126781	no	folate transporter 1;
Ciclev10030550m.g	2	3,3	0.004595374	0.14371553	0.093963619	no	transmembrane receptors;ATP binding;
Ciclev10020716m.g	3	3,3	0.00460581	0.044867938	0.27366108	no
Ciclev10011324m.g	2	3,3	0.00462322	0.287452818	0.079027881	no	EXS (ERD1/XPR1/SYG1) family protein;
Ciclev10014407m.g	6	3,3	0.004699505	0.318320685	NA	no	Early-responsive to dehydration stress protein (ERD4);
Ciclev10031477m.g	4	3,3	0.00470585	0.042970119	NA	no	Single-stranded nucleic acid binding R3H protein;
Ciclev10025974m.g	4	3,3	0.00471742	0.186375313	NA	no	Metallo-hydrolase/oxidoreductase superfamily protein;
Ciclev10011376m.g	3	3,3	0.004839614	0.042652469	0.29061393	no	RNApolymerase sigma-subunit F;
Ciclev10025142m.g	2	3,3	0.004944434	0.313570868	0.082933213	no	XH/XS domain-containing protein;
Ciclev10005315m.g	2	3,3	0.004951829	0.202510715	0.134295257	no	nodulin MtN21 /EamA-like transporter family protein;
Ciclev10007839m.g	3	3,3	0.004966115	0.161808123	0.354193485	no	bromo-adjacent homology (BAH) domain-containing protein;
Ciclev10007391m.g	3	3,3	0.004995163	0.314582306	0.39406849	no
Ciclev10027740m.g	3	3,3	0.005034466	0.293056814	0.321324275	no	phototropin 1;
Ciclev10021279m.g	3	3,3	0.005040805	0.394685974	0.17951889	no	thiamin pyrophosphokinase1;
Ciclev10030794m.g	4	3,3	0.005072091	0.018929779	NA	no	transporter associated with antigen processing protein 1;
Ciclev10012415m.g	17	3,3	0.005083899	0.359229333	NA	no	NAD(P)-binding Rossmann-fold superfamily protein;
Ciclev10031733m.g	2	3,3	0.005188937	0.066025535	0.081780146	no	Pseudouridine synthase family protein;
Ciclev10019177m.g	16	3,3	0.00534814	0.158643473	NA	no	pseudo-response regulator 5;
Ciclev10028695m.g	8	3,3	0.005360414	0.022516758	NA	no	Uncharacterised conserved protein (UCP030210);
Ciclev10017244m.g	2	3,3	0.005422885	0.000481678	0.084278036	no	Gibberellin-regulated family protein;
Ciclev10006284m.g	3	3,2	0.005483979	0.225534702	0.2302943	no
Ciclev10011557m.g	3	3,3	0.005528951	0.020242387	0.443316538	no	Protein of unknown function (DUF1624);
Ciclev10014573m.g	6	3,3	0.005589602	0.257470223	NA	no	VACUOLAR SORTING RECEPTOR 7;
Ciclev10016320m.g	2	3,3	0.005600063	0.32908968	0.148083544	no	Protein of unknown function (DUF1639);
Ciclev10013089m.g	2	3,3	0.005760806	0.235912348	0.151867253	no	Dihydroneopterin aldolase;
Ciclev10002439m.g	2	3,3	0.005787089	0.001381054	0.136240473	no
Ciclev10019965m.g	3	3,3	0.005791517	0.394301997	0.198094116	no	cyclin-dependent kinase E;1;
Ciclev10012530m.g	5	3,3	0.005802161	0.038883251	NA	no	RNA-binding (RRM/RBD/RNP motifs) family protein;
Ciclev10018243m.g	2	3,3	0.005972309	0.009426115	0.123145136	no	Tetratricopeptide repeat (TPR)-like superfamily protein;
Ciclev10025379m.g	3	3,3	0.00599519	0.174849956	0.123346047	no	Lung seven transmembrane receptor family protein;
Ciclev10000078m.g	2	3,3	0.006018938	0.162690598	0.161648484	no	nuclear RNA polymerase C2;
Ciclev10028092m.g	2	3,3	0.006165792	0.139188719	0.166842603	no	Seven transmembrane MLO family protein;
Ciclev10015122m.g	3	3,3	0.006192822	0.022923994	0.274718937	no	bromodomain 4;
Ciclev10020317m.g	2	3,3	0.006200032	0.139972874	0.110155721	no	putative endonuclease or glycosyl hydrolase with C2H2-type zinc finger domain;
Ciclev10008839m.g	4	3,3	0.006275892	0.128593805	NA	no	Protein of unknown function (DUF1644);
Ciclev10015651m.g	2	3,3	0.006441346	0.420805462	0.12224247	no	S-adenosyl-L-methionine-dependent methyltransferases superfamily protein;
Ciclev10010421m.g	2	3,3	0.006464578	0.207266484	0.11246064	no	SET domain protein 14;
Ciclev10032741m.g	2	3,3	0.006502715	0.116887327	0.145584778	no	emp24/gp25L/p24 family/GOLD family protein;
Ciclev10025229m.g	2	3,3	0.006516838	0.274736536	0.10992841	no	Splicing factor, CC1-like;
Ciclev10021275m.g	2	3,3	0.006529023	0.334977147	0.087823041	no	tryptophan synthase alpha chain;
Ciclev10015707m.g	2	3,3	0.006542674	0.395557767	0.082785135	no	GDSL-like Lipase/Acylhydrolase superfamily protein;
Ciclev10033595m.g	2	3,3	0.006549118	0.365582655	0.089228836	no	ADP/ATP carrier 2;
Ciclev10021987m.g	2	3,3	0.006555628	0.209586537	0.153852023	no	RING/FYVE/PHD zinc finger superfamily protein;
Ciclev10020094m.g	7	3,3	0.006680279	0.625953494	NA	no	Nuclear transport factor 2 (NTF2) family protein with RNA binding (RRM-RBD-RNP motifs) domain;
Ciclev10008764m.g	2	3,3	0.006699931	0.260315136	0.162866527	no	RNA-binding (RRM/RBD/RNP motifs) family protein;
Ciclev10000733m.g	2	3,3	0.006718129	0.12238198	0.144562495	no	Calmodulin-binding protein;
Ciclev10012197m.g	4	3,3	0.0067858	0.605515317	NA	no	NAD(P)-binding Rossmann-fold superfamily protein;
Ciclev10007426m.g	2	3,3	0.006808632	0.041430685	0.084332071	no	receptor kinase 2;
Ciclev10019862m.g	2	3,3	0.006847283	0.033192175	0.151743554	no	alpha/beta-Hydrolases superfamily protein;
Ciclev10028754m.g	2	3,3	0.006853872	0.168844855	0.139966296	no	Nucleotide/sugar transporter family protein;
Ciclev10015091m.g	2	3,3	0.006908269	0.009771121	0.168360251	no	Tetratricopeptide repeat (TPR)-like superfamily protein;
Ciclev10031423m.g	3	3,3	0.006967094	0.083377089	0.127040298	no	Citrate synthase family protein;
Ciclev10012140m.g	5	3,3	0.007102513	0.052153436	NA	no
Ciclev10018286m.g	5	3,3	0.007175189	0.321578958	NA	no	Trimeric LpxA-like enzymes superfamily protein;
Ciclev10002356m.g	4	3,3	0.007271313	0.033741335	NA	no	Cyclophilin-like peptidyl-prolyl cis-trans isomerase family protein;
g.15493	13	3,3	0.007290915	0.246505724	NA	no
Ciclev10004376m.g	2	3,3	0.007293857	0.017603139	0.152957507	no	FAR1-related sequence 7;
Ciclev10027170m.g	2	3,3	0.007296158	7.13E-05	0.164201981	no
Ciclev10015702m.g	5	3,3	0.007337001	0.395126436	NA	no	gibberellin 2-oxidase 8;
Ciclev10028342m.g	4	3,3	0.007356264	0.135382046	NA	no	RNA-binding (RRM/RBD/RNP motifs) family protein;
Ciclev10002076m.g	4	3,3	0.007391316	0.3645599	NA	no	Small nuclear RNA activating complex (SNAPc), subunit SNAP43 protein;
Ciclev10024797m.g	3	3,3	0.007403292	0.399003385	0.27864219	no	Vacuolar sorting protein 39;
Ciclev10014018m.g	6	3,3	0.007416514	2.33E-06	NA	no	ARM repeat superfamily protein;
Ciclev10021179m.g	2	3,3	0.007505232	0.180244367	0.120031437	no
Ciclev10030744m.g	4	3,3	0.007521115	0.543842266	NA	no	potassium transporter 2;
Ciclev10002359m.g	2	3,3	0.007602067	0.157019464	0.150641123	no	NIFU-like protein 2;
Ciclev10020622m.g	2	3,3	0.007605136	0.170501294	0.16167957	no	Pre-mRNA cleavage complex II protein family;
Ciclev10001551m.g	3	3,3	0.007618992	0.636805332	0.369518365	no	NAD(P)-linked oxidoreductase superfamily protein;
Ciclev10012331m.g	5	3,3	0.007634412	6.11E-11	NA	no	chloroplast RNA-binding protein 29;
Ciclev10031113m.g	3	3,3	0.007649664	0.032252948	0.331028529	no	CTP synthase family protein;
Ciclev10030700m.g	2	3,3	0.007653081	0.327997012	0.10918141	no	Protein of unknown function (DUF1423);
Ciclev10014599m.g	2	3,3	0.007810891	0.215464233	0.170222205	no	Uncharacterised conserved protein UCP031088, alpha/beta hydrolase;
Ciclev10001485m.g	4	3,3	0.00781223	0.073088241	NA	no	ATPase family associated with various cellular activities (AAA) ;
Ciclev10018854m.g	6	3,3	0.007849914	0.332605771	NA	no	RELA/SPOT homolog 3;
Ciclev10014112m.g	2	3,3	0.007851846	0.035767029	0.094980478	no	Transducin/WD40 repeat-like superfamily protein;
Ciclev10014697m.g	2	3,3	0.008046687	0.010269503	0.090671269	no	microtubule-associated proteins 70-5;
Ciclev10012325m.g	3	3,3	0.008076113	0.292000506	NA	no	Peroxisomal membrane 22 kDa (Mpv17/PMP22) family protein;
Ciclev10021257m.g	6	3,3	0.008109934	0.699102428	NA	no	P-loop containing nucleoside triphosphate hydrolases superfamily protein;
Ciclev10011900m.g	7	3,3	0.008267069	0.427196773	NA	no	Emsy N Terminus (ENT)/ plant Tudor-like domains-containing protein;
Ciclev10019145m.g	3	3,3	0.008377967	0.075480565	0.326953048	no	Sas10/U3 ribonucleoprotein (Utp) family protein;
Ciclev10030341m.g	3	3,3	0.008678469	0.073529595	0.292016524	no
Ciclev10023247m.g	5	3,3	0.008702677	0.313923155	NA	no
Ciclev10014843m.g	5	3,3	0.00870869	0.109004203	NA	no	Cysteinyl-tRNA synthetase, class Ia family protein;
Ciclev10024985m.g	5	3,3	0.008742091	0.433538248	NA	no	CASC3/Barentsz eIF4AIII binding;
Ciclev10028878m.g	9	3,3	0.008765982	0.277759879	NA	no	Protein phosphatase 2C family protein;
Ciclev10009222m.g	3	3,3	0.008877234	0.337763596	0.052692031	no	HAD superfamily, subfamily IIIB acid phosphatase ;
Ciclev10009026m.g	4	3,3	0.009046194	0.299232637	NA	no	Protein of unknown function (DUF3531);
Ciclev10025185m.g	3	3,3	0.00911772	0.082622721	0.300904504	no	AMP-dependent synthetase and ligase family protein;
Ciclev10015355m.g	2	3,3	0.009151058	6.91E-41	0.172000031	no	Calcium-dependent lipid-binding (CaLB domain) family protein;
Ciclev10031837m.g	2	3,3	0.009264877	0.033630852	0.147291032	no	zinc ion binding;
Ciclev10016151m.g	3	3,3	0.009276101	0.036046666	0.018856865	no	Phosphoglycerate mutase family protein;
Ciclev10007906m.g	3	3,3	0.009277759	0.117956837	0.169500692	no
Ciclev10025741m.g	5	3,3	0.009292681	0.295645322	NA	no	Auxin efflux carrier family protein;
Ciclev10031473m.g	6	3,3	0.009340851	0.162198304	NA	no	NAD-dependent glycerol-3-phosphate dehydrogenase family protein;
Ciclev10015535m.g	2	3,3	0.009361566	0.202894533	0.095902393	no	Chalcone and stilbene synthase family protein;
Ciclev10002089m.g	2	3,3	0.009448267	0.22414073	0.097572275	no	Homeodomain-like superfamily protein;
Ciclev10022847m.g	2	3,3	0.009593315	0.028013884	0.135579137	no	Ribosomal protein L24e family protein;
Ciclev10033972m.g	2	3,3	0.009612196	2.12E-13	0.161034582	no	pentatricopeptide (PPR) repeat-containing protein;
Ciclev10028220m.g	4	2,3	0.009711126	0.370729623	NA	no	DHBP synthase RibB-like alpha/beta domain;GTP cyclohydrolase II;
Ciclev10023398m.g	2	3,3	0.00974679	0.133775352	0.098119484	no	Pentatricopeptide repeat (PPR) superfamily protein;
Ciclev10009375m.g	2	3,3	0.009766181	0.34398037	0.113372134	no	NFU domain protein 3;
Ciclev10015422m.g	4	3,3	0.010022939	0.444752887	NA	no	Cation efflux family protein;
Ciclev10028573m.g	4	3,3	0.010049639	5.85E-08	NA	no	arogenate dehydratase 2;
Ciclev10016687m.g	3	3,3	0.010111358	0.772623716	0.261606526	no	RAB GTPase homolog B1C;
Ciclev10026125m.g	4	3,3	0.010120458	0.08471976	NA	no
Ciclev10005243m.g	3	3,3	0.010186523	0.462197355	0.318343939	no	alpha/beta-Hydrolases superfamily protein;
Ciclev10000747m.g	2	3,3	0.010244588	0.000561985	0.128074663	no	Heavy metal transport/detoxification superfamily protein ;
Ciclev10015232m.g	4	3,3	0.010271361	0.548497825	NA	no	Hydrolase-like protein family;
Ciclev10000938m.g	6	3,3	0.010549179	0.276451571	NA	no
Ciclev10014058m.g	2	3,3	0.01055637	0.001383302	0.172660505	no	P-glycoprotein 9;
Ciclev10007934m.g	3	3,3	0.010570714	0.064386414	0.29470392	no
Ciclev10014170m.g	2	3,3	0.010816266	0.017064847	0.092603014	no	Transducin/WD40 repeat-like superfamily protein;
Ciclev10005270m.g	8	3,3	0.01082218	0.196155569	NA	no	SKP1-like 21;
Ciclev10015399m.g	2	3,3	0.010893212	0.010302125	0.127418191	no	Inositol monophosphatase family protein;
Ciclev10016472m.g	2	3,3	0.010905248	0.032912822	0.139815184	no
Ciclev10005039m.g	3	3,3	0.010983953	0.017746265	0.300124342	no	peptide chain release factor, putative;
Ciclev10027070m.g	2	3,3	0.011017489	0.237965879	0.091156307	no	2-oxoglutarate (2OG) and Fe(II)-dependent oxygenase superfamily protein;
Ciclev10015736m.g	3	3,3	0.011020561	0.271268693	0.249988652	no	Core-2/I-branching beta-1,6-N-acetylglucosaminyltransferase family protein;
Ciclev10011767m.g	2	3,3	0.011123503	0.389203742	0.133433546	no	FUS3-complementing gene 1;
Ciclev10011548m.g	3	3,3	0.011301515	0.003319631	0.055798073	no
Ciclev10012160m.g	2	3,3	0.011311416	0.331625554	0.114024746	no
Ciclev10026686m.g	5	3,3	0.01140452	9.65E-06	NA	no	NADH-ubiquinone oxidoreductase-related;
Ciclev10026175m.g	5	3,3	0.011429815	0.51855544	NA	no	Phosphoglycerate mutase family protein;
Ciclev10019838m.g	6	3,3	0.011432759	0.406023356	NA	no	fumarase 1;
Ciclev10022155m.g	3	3,3	0.011437067	0.183179047	0.254680966	no
Ciclev10013903m.g	2	3,3	0.011503767	0.026586788	0.170997548	no	lumazine-binding family protein;
Ciclev10009097m.g	7	3,3	0.01153235	0.56363232	NA	no	Calcineurin-like metallo-phosphoesterase superfamily protein;
Ciclev10012931m.g	4	3,3	0.011557472	0.507647692	0.214030209	no	Peptidase S24/S26A/S26B/S26C family protein;
Ciclev10015519m.g	3	3,3	0.011567093	0.000259534	0.31331997	no	Nucleotidylyl transferase superfamily protein;
Ciclev10004422m.g	2	3,3	0.011601562	3.19E-05	0.140377531	no	Microtubule associated protein (MAP65/ASE1) family protein;
Ciclev10018485m.g	2	3,3	0.011611458	0.143404463	0.171628204	no	Myosin family protein with Dil domain;
Ciclev10028494m.g	7	3,3	0.011645338	0.268093732	NA	no	cryptochrome-interacting basic-helix-loop-helix 1;
Ciclev10020385m.g	3	3,3	0.011685141	0.026963713	0.323813139	no	Pectinacetylesterase family protein;
Ciclev10007884m.g	4	3,3	0.011742358	0.015886523	NA	no	3beta-hydroxysteroid-dehydrogenase/decarboxylase isoform 2;
Ciclev10002531m.g	6	3,2	0.01174967	0.202195742	NA	no	cold regulated gene 27;
Ciclev10005352m.g	3	3,3	0.011815524	0.562203927	0.322893656	no
Ciclev10019107m.g	5	3,3	0.011839633	0.003175028	NA	no	alpha/beta-Hydrolases superfamily protein;
Ciclev10032174m.g	2	3,3	0.011912181	0.166910078	0.152308037	no
Ciclev10028148m.g	2	3,3	0.012076058	0.2766796	0.137967679	no	Phox-associated domain;Phox-like;Sorting nexin, C-terminal;
Ciclev10001261m.g	6	3,3	0.012088036	0.021306468	NA	no	tubby like protein 10;
Ciclev10022303m.g	2	3,3	0.012111569	0.121938551	0.092717408	no	myb domain protein 82;
Ciclev10004184m.g	3	3,3	0.012119641	0.415451862	0.293293548	no	BRCT domain-containing DNA repair protein;
Ciclev10012309m.g	3	3,3	0.012135235	0.341871676	0.291390293	no
Ciclev10005607m.g	2	3,3	0.012317775	0.010378011	0.177346479	no	pyrroline-5- carboxylate (P5C) reductase;
Ciclev10008581m.g	2	3,3	0.012408046	0.151471235	0.148819951	no	Nucleotide/sugar transporter family protein;
Ciclev10012249m.g	6	3,3	0.012414963	0.454862954	NA	no	LUC7 related protein;
Ciclev10004735m.g	4	3,3	0.012427587	0.013131763	NA	no	Cysteine proteinases superfamily protein;
Ciclev10020515m.g	2	3,3	0.012445999	0.316227443	0.119722002	no	GDSL-like Lipase/Acylhydrolase superfamily protein;
Ciclev10021562m.g	2	3,3	0.012459215	0.063237824	0.177847154	no	non-intrinsic ABC protein 4;
Ciclev10000767m.g	9	3,3	0.012507134	0.402557065	NA	no	winged-helix DNA-binding transcription factor family protein;
Ciclev10008748m.g	2	3,3	0.012518697	0.019850597	0.094586278	no	Cysteine proteinases superfamily protein;
Ciclev10015368m.g	3	3,3	0.012599162	0.123869573	0.29330149	no	mevalonate diphosphate decarboxylase 1;
Ciclev10012758m.g	4	3,3	0.012612482	0.110328782	NA	no	SC35-like splicing factor 33;
Ciclev10030505m.g	6	3,3	0.012793919	0.506100322	NA	no	topoisomerase II;
Ciclev10010012m.g	5	3,3	0.012796528	0.140431556	NA	no	SWIB/MDM2 domain superfamily protein;
Ciclev10004324m.g	7	3,3	0.012807353	0.002314147	NA	no	molybdenum cofactor sulfurase (LOS5) (ABA3);
Ciclev10012143m.g	6	3,3	0.012839031	0.001443793	NA	no	uridine-ribohydrolase 1;
Ciclev10011680m.g	14	3,3	0.012903001	0.393685251	NA	no	polypyrimidine tract-binding protein 1;
Ciclev10013800m.g	2	3,3	0.012909305	6.73E-07	0.17393818	no	Tetratricopeptide repeat (TPR)-like superfamily protein;
Ciclev10009257m.g	4	3,3	0.012983606	0.157450735	NA	no	Metal-dependent phosphohydrolase;
Ciclev10025255m.g	5	3,3	0.013105351	0.076739744	NA	no	phosphofructokinase 3;
Ciclev10025309m.g	4	3,3	0.01314752	0.000749715	0.28012194	no	Major facilitator superfamily protein;
Ciclev10005278m.g	3	3,3	0.013192142	0.686793705	0.125327864	no	Tic22-like family protein;
g.82073	3	3,3	0.013219916	0.001609308	NA	no	Putative AC9 transposase
Ciclev10022425m.g	3	3,3	0.013224631	0.317469466	0.472354054	no	Phosphatidylinositol N-acetylglucosaminyltransferase, GPI19/PIG-P subunit;
Ciclev10020636m.g	4	3,3	0.013341891	0.028867275	NA	no	Metal-dependent protein hydrolase;
Ciclev10020681m.g	5	3,3	0.013348831	0.206700894	NA	no	basic helix-loop-helix (bHLH) DNA-binding superfamily protein;
Ciclev10003998m.g	9	3,3	0.01335248	0.056976973	NA	no	Protein of unknown function (DUF726);
Ciclev10001866m.g	2	3,3	0.013507607	0.079262127	0.096988353	no	nodulin MtN21 /EamA-like transporter family protein;
Ciclev10001389m.g	4	3,3	0.013514032	0.524595068	NA	no	NAC 014;
Ciclev10008176m.g	2	3,3	0.013568947	0.080658065	0.100462707	no	O-Glycosyl hydrolases family 17 protein;
Ciclev10008867m.g	4	3,3	0.013570396	0.289343472	NA	no	3\'-5\' exonuclease domain-containing protein / K homology domain-containing protein / KH domain-containing protein;
Ciclev10032104m.g	3	3,3	0.01358029	0.000183978	0.151254033	no	inositol polyphosphate kinase 2 beta;
Ciclev10019827m.g	3	3,3	0.013649121	0.301662411	0.149252624	no
Ciclev10020735m.g	2	3,3	0.01371083	0.065910977	0.17884454	no	nudix hydrolase homolog 8;
Ciclev10017195m.g	2	3,3	0.013759885	0.050103452	0.138667762	no
Ciclev10019196m.g	5	3,3	0.013870801	0.334985859	NA	no	acyl-CoA oxidase 1;
Ciclev10021135m.g	2	3,3	0.013877868	0.372498253	0.094079882	no	Protein of unknown function (DUF1295);
Ciclev10031735m.g	2	3,3	0.013901062	6.23E-05	0.179792181	no	phosphoribosyl pyrophosphate (PRPP) synthase 3;
Ciclev10021471m.g	5	3,3	0.01393076	0.445443928	NA	no	BCL-2-associated athanogene 1;
Ciclev10012259m.g	3	3,3	0.014007613	0.375869529	0.262524851	no	protein phosphatase 2A-3;
Ciclev10015103m.g	4	3,3	0.01402732	0.053081228	NA	no	Rubisco methyltransferase family protein;
Ciclev10007003m.g	2	3,3	0.014129673	0.354427866	0.111155406	no	nuclear factor Y, subunit C2;
Ciclev10017215m.g	3	3,3	0.014239169	0.011864985	0.395354793	no
Ciclev10031032m.g	2	3,3	0.014322564	0.246240652	0.134642184	no	RING/U-box superfamily protein;
Ciclev10005483m.g	2	3,3	0.014360013	0.044873654	0.095759028	no	Pentatricopeptide repeat (PPR) superfamily protein;
Ciclev10006154m.g	2	3,3	0.014365421	0.338448092	0.103989389	no	prefoldin 2;
Ciclev10014200m.g	2	3,3	0.014400523	0.375917628	0.132550814	no	auxin response factor 8;
Ciclev10026255m.g	4	3,3	0.014726624	0.500218011	NA	no
Ciclev10029702m.g	2	3,3	0.014848215	0.109500914	0.17418689	no	Tim10/DDP family zinc finger protein;
Ciclev10012515m.g	6	3,3	0.01485098	0.152953566	NA	no	Protein of unknown function (DUF1997);
g.61199	2	3,3	0.015000407	0.035511523	0.153816392	no
Ciclev10000206m.g	2	3,3	0.015106417	0.175857553	0.138459227	no	Disease resistance protein (TIR-NBS-LRR class) family;
Ciclev10007639m.g	3	3,3	0.015388422	0.044289746	0.314246377	no	response regulator 12;
Ciclev10012077m.g	3	3,3	0.015399089	2.85E-07	NA	no	Transducin/WD40 repeat-like superfamily protein;
Ciclev10008244m.g	5	3,3	0.015462121	0.000408888	NA	no	Pentatricopeptide repeat (PPR-like) superfamily protein;
Ciclev10033432m.g	8	3,3	0.015585806	0.247079538	NA	no	Pentatricopeptide repeat (PPR) superfamily protein;
Ciclev10007888m.g	6	3,3	0.015797624	0.462132785	NA	no	ENTH/VHS family protein;
Ciclev10012640m.g	2	3,3	0.01580485	0.283641412	0.101119228	no	Thioredoxin superfamily protein;
Ciclev10011222m.g	2	3,3	0.015875101	0.000325504	0.099122327	no	Leucine-rich repeat receptor-like protein kinase family protein;
g.30079	2	3,3	0.016226403	0.000154751	0.15253296	no
g.66251	2	3,3	0.0163168	0.03034729	0.138145808	no
Ciclev10021127m.g	5	3,3	0.016485671	0.45037456	NA	no	PGR5-LIKE A;
Ciclev10004791m.g	3	3,3	0.016539507	2.20E-07	0.095997744	no
Ciclev10009870m.g	4	3,3	0.016775516	0.119760252	NA	no	Yippee family putative zinc-binding protein;
Ciclev10022323m.g	4	3,3	0.016892021	0.115486827	0.307367734	no
Ciclev10008595m.g	4	3,3	0.016947856	4.67E-36	0.183503911	no	ribosomal protein L11 methyltransferase-related;
Ciclev10011481m.g	2	3,3	0.01697838	0.054562019	0.183538816	no	nucleosome assembly protein 1;2;
Ciclev10023009m.g	2	3,3	0.016988602	0.233223908	0.137177162	no	Signal recognition particle, SRP9/SRP14 subunit;
Ciclev10024128m.g	2	3,3	0.017095215	0.115457393	0.183672051	no	Rho termination factor;
Ciclev10031791m.g	9	3,3	0.017128911	0.529480784	NA	no	Phosphoribosyltransferase family protein;
Ciclev10026956m.g	2	3,3	0.01717453	0.058236054	0.183762169	no	tetratricopeptide repeat (TPR)-containing protein;
Ciclev10015507m.g	2	3,3	0.01723145	0.020413674	0.09763495	no	NAC domain containing protein 44;
Ciclev10032912m.g	2	3,3	0.01724626	0.028989487	0.111967569	no	Ribosomal protein L32e;
Ciclev10005020m.g	2	3,3	0.017302129	0.172860112	0.113360843	no	UDP-glcnac-adolichol phosphate glcnac-1-p-transferase;
Ciclev10020221m.g	2	3,3	0.017302564	0.12361643	0.173384486	no
Ciclev10013208m.g	2	3,3	0.017395827	0.388878368	0.124031606	no	Mitochondrial ribosomal protein L27;
Ciclev10023466m.g	2	3,3	0.017446288	0.392012352	0.09731664	no	Ribosomal protein L13 family protein;
Ciclev10030103m.g	4	3,3	0.017554188	0.210915543	NA	no	Alanyl-tRNA synthetase, class IIc;
Ciclev10008576m.g	2	3,3	0.017696629	0.136613822	0.152471777	no	DNA methyltransferase-2;
Ciclev10031132m.g	2	3,3	0.017759706	0.139886348	0.184418959	no	cell division cycle 48B;
Ciclev10016282m.g	2	3,3	0.017814758	1.09E-06	0.184480034	no
Ciclev10016736m.g	4	3,3	0.01807005	0.068338289	NA	no	Far-red impaired responsive (FAR1) family protein;
Ciclev10012925m.g	2	3,3	0.018198781	0.027652894	0.184902768	no	Disease resistance-responsive (dirigent-like protein) family protein;
Ciclev10018476m.g	2	3,3	0.018280792	0.355814697	0.104310062	no	Nucleotidyltransferase family protein;
Ciclev10008114m.g	2	3,3	0.018337958	0.336613407	0.104330818	no	MATE efflux family protein;
Ciclev10008240m.g	2	3,3	0.018490547	0.013967695	0.099681771	no	polyubiquitin 10;
Ciclev10020048m.g	2	3,3	0.01856314	6.77E-19	0.178054556	no	histone deacetylase 6;
Ciclev10019079m.g	2	3,3	0.018563202	0.188225127	0.098396313	no	structural constituent of nuclear pore;
Ciclev10026773m.g	3	3,3	0.018655134	0.111678694	0.585458327	no	SNARE-like superfamily protein;
Ciclev10020107m.g	2	3,3	0.018733143	0.138345184	0.098575503	no	Pyridoxal phosphate (PLP)-dependent transferases superfamily protein;
Ciclev10015210m.g	5	3,3	0.018779077	0.062211907	0.208203554	no	glucose-6-phosphate/phosphate translocator 2;
Ciclev10014895m.g	6	3,3	0.018818875	0.193845307	NA	no
Ciclev10005848m.g	2	3,3	0.018824662	0.158655254	0.185579784	no	DNA topoisomerase, type IA, core;
Ciclev10018677m.g	2	3,3	0.018962531	2.71E-24	0.181188318	no	BTB/POZ domain-containing protein;
Ciclev10023246m.g	2	3,3	0.01896493	0.202931337	0.123742231	no	nucleolar RNA-binding Nop10p family protein;
Ciclev10028098m.g	2	3,3	0.019010082	0.17547026	0.09902286	no	glutamate tRNA synthetase;
Ciclev10007868m.g	2	3,3	0.019082405	0.37117132	0.14553382	no	starch synthase 4;
Ciclev10027722m.g	2	3,3	0.019345843	0.410170908	0.186132779	no	presequence protease 2;
Ciclev10022271m.g	3	3,3	0.019392471	0.588439506	0.199252982	no	Sterile alpha motif (SAM) domain-containing protein;
Ciclev10020460m.g	2	3,3	0.019404805	0.012533823	0.167235965	no
Ciclev10009386m.g	4	3,3	0.019513182	0.434617771	NA	no	Cwf15 / Cwc15 cell cycle control family protein;
Ciclev10001563m.g	2	3,3	0.019574288	0.176072753	0.143175475	no	related to AP2 4;
Ciclev10024761m.g	3	3,3	0.0196076	0.520915909	0.41550459	no	Protein kinase superfamily protein;
Ciclev10012663m.g	2	3,3	0.019647941	0.01778333	0.186449039	no	Protein of unknown function, DUF599;
Ciclev10014716m.g	3	3,3	0.019698764	0.45074263	0.15197652	no	F-box/RNI-like superfamily protein;
Ciclev10025626m.g	2	3,3	0.019760278	0.110507716	0.15194114	no	NUP50 (Nucleoporin 50 kDa) protein;
Ciclev10022553m.g	2	3,3	0.019874901	0.044471312	0.139345904	no	HVA22 homologue A;
Ciclev10028023m.g	4	3,3	0.019879623	0.628960496	NA	no	Sec14p-like phosphatidylinositol transfer family protein;
Ciclev10016107m.g	4	3,3	0.020090389	0.228740475	NA	no	ribosomal protein L5 B;
Ciclev10026576m.g	2	3,3	0.02050319	0.299048553	0.13358984	no	Ribosomal protein L12 family protein;
Ciclev10002965m.g	2	3,3	0.020516225	0.000251314	0.126637654	no
Ciclev10019417m.g	3	3,3	0.020586511	0.344391342	0.236490132	no	protein phosphatase 2A subunit A2;
Ciclev10029417m.g	3	3,3	0.020594822	0.418013963	0.122032355	no	ATPase, F0/V0 complex, subunit C protein;
Ciclev10001794m.g	2	3,3	0.020615556	0.162743644	0.147945981	no	ubiquitin family protein;
Ciclev10008710m.g	5	3,3	0.020624904	0.000210174	NA	no	Nitrilase/cyanide hydratase and apolipoprotein N-acyltransferase family protein;
Ciclev10004642m.g	3	3,3	0.020784968	0.006514652	0.18926812	no	purple acid phosphatase 15;
Ciclev10015967m.g	4	3,3	0.020830558	0.510739192	NA	no	DHBP synthase RibB-like alpha/beta domain;
Ciclev10015634m.g	2	3,3	0.02083821	0.370684323	0.101890083	no	TRICHOME BIREFRINGENCE-LIKE 39;
Ciclev10025642m.g	2	3,3	0.02091024	0.006911724	0.168569314	no	myristoyl-CoA:protein N-myristoyltransferase;
g.49375	2	3,3	0.02122495	0.014597864	0.100893899	no	Mitogen-activated protein kinase kinase kinase 1
Ciclev10029344m.g	3	3,3	0.021234183	0.482920652	0.207691335	no
Ciclev10020521m.g	4	3,3	0.021285509	0.332825474	0.347673193	no	Plant protein of unknown function (DUF828) with plant pleckstrin homology-like region;
Ciclev10004860m.g	5	3,3	0.021630893	0.634795819	NA	no	AGC (cAMP-dependent, cGMP-dependent and protein kinase C) kinase family protein;
Ciclev10001223m.g	6	3,3	0.021664164	0.055451795	NA	no	F-box/RNI-like superfamily protein;
Ciclev10024755m.g	2	3,2	0.0217241	0.018596298	0.170694439	no	basic helix-loop-helix (bHLH) DNA-binding superfamily protein;
Ciclev10003475m.g	2	3,3	0.021726968	0.009973341	0.188262065	no	Phosphatidylinositol-4-phosphate 5-kinase family protein;
Ciclev10014219m.g	3	3,3	0.022068808	0.07290868	0.378344155	no	HSI2-like 1;
Ciclev10004888m.g	4	3,3	0.022074932	0.051934529	NA	no	Transducin family protein / WD-40 repeat family protein;
Ciclev10027400m.g	2	3,3	0.022104413	0.032363111	0.172230642	no	leucine-rich repeat transmembrane protein kinase family protein;
Ciclev10005507m.g	2	3,3	0.022200088	0.24055821	0.189007318	no	Werner syndrome-like exonuclease;
Ciclev10015589m.g	4	3,3	0.022678253	0.62547417	NA	no	P-loop containing nucleoside triphosphate hydrolases superfamily protein;
Ciclev10003912m.g	2	3,3	0.022701028	0.010175517	0.149620659	no	AGD2-like defense response protein 1;
Ciclev10004873m.g	2	3,3	0.022855219	0.1434571	0.175833364	no	ureidoglycolate amidohydrolase;
Ciclev10026781m.g	2	3,3	0.022857886	0.403425565	0.129305932	no	thioredoxin H-type 1;
Ciclev10004799m.g	4	3,3	0.022902629	0.191234411	NA	no	homolog of yeast sucrose nonfermenting 4;
Ciclev10031081m.g	6	3,3	0.023198142	0.124067731	NA	no	UB-like protease 1D;
Ciclev10024068m.g	2	3,3	0.023214036	0.314448263	0.140259248	no	RING/FYVE/PHD-type zinc finger family protein;
Ciclev10021507m.g	8	3,3	0.023234113	0.303077325	NA	no	RNA-binding (RRM/RBD/RNP motifs) family protein;
Ciclev10026079m.g	4	3,3	0.02336078	0.214422454	NA	no	Cytochrome C1 family;
Ciclev10021940m.g	6	3,3	0.023830866	0.591878236	NA	no	decoy;
Ciclev10020777m.g	3	3,3	0.023881279	0.232869177	0.480315462	no	F-box family protein;
Ciclev10022406m.g	3	3,3	0.023958046	0.000507131	0.102848539	no
Ciclev10031156m.g	2	3,3	0.024070671	0.142882839	0.106570106	no	Cytochrome P450 superfamily protein;
Ciclev10005306m.g	2	3,2	0.024272881	0.000748383	0.190954751	no	zinc transporter 1 precursor;
Ciclev10009443m.g	4	3,3	0.024352949	0.116303304	0.382883739	no	endoribonuclease L-PSP family protein;
Ciclev10031701m.g	2	3,3	0.024493002	0.004788848	0.175305458	no	ARM repeat superfamily protein;
Ciclev10002848m.g	4	3,3	0.024898491	0.014854054	NA	no
Ciclev10015263m.g	3	3,3	0.024939416	0.296455313	0.105844102	no	snRNA activating complex family protein;
Ciclev10022219m.g	2	3,3	0.02521308	0.039518757	0.191804856	no	calcineurin B-like protein 1;
Ciclev10001886m.g	2	3,3	0.025238841	0.016619792	0.191827878	no	plastid transcriptionally active 6;
Ciclev10011685m.g	2	3,3	0.025257127	0.084124613	0.106016219	no	calmodulin-binding protein-related;
Ciclev10029021m.g	4	3,3	0.025279913	0.382857668	NA	no
Ciclev10008313m.g	2	3,3	0.025478363	0.130209178	0.163101228	no	nudix hydrolase homolog 19;
Ciclev10022760m.g	2	3,3	0.025491346	0.388494693	0.104838133	no	Nucleic acid-binding, OB-fold-like protein;
Ciclev10021414m.g	6	3,3	0.025494476	0.014255426	NA	no	manganese tracking factor for mitochondrial SOD2;
Ciclev10012548m.g	3	3,3	0.025546065	0.087400873	0.136612029	no	PLAC8 family protein;
Ciclev10006311m.g	2	3,3	0.025645336	0.003689856	0.192189302	no
Ciclev10011575m.g	3	3,3	0.025722326	5.69E-28	0.056071577	no	Protein kinase superfamily protein;
Ciclev10000582m.g	5	3,3	0.025728515	0.131691718	NA	no	Methylthiotransferase;
Ciclev10022484m.g	2	3,3	0.025731738	0.167500333	0.15996835	no	Peptidase S24/S26A/S26B/S26C family protein;
Ciclev10020388m.g	2	3,3	0.025791587	0.007211147	0.150522727	no	2A phosphatase associated protein of 46 kD;
Ciclev10005889m.g	9	3,3	0.026040578	0.139866637	NA	no
Ciclev10011381m.g	2	3,2	0.026205888	0.169215686	0.183511239	no	peptide transporter 1;
Ciclev10020210m.g	2	3,3	0.026318469	0.046049628	0.107360413	no	pyruvate dehydrogenase E1 alpha;
Ciclev10021423m.g	4	3,3	0.026521694	0.07425164	NA	no	CLP protease R subunit 4;
Ciclev10012459m.g	2	3,3	0.026556432	0.427409413	0.122734484	no	2-cysteine peroxiredoxin B;
Ciclev10011170m.g	2	3,3	0.026709939	0.0027639	0.19260991	no	Plant protein of unknown function (DUF827);
Ciclev10001605m.g	2	3,3	0.026759041	0.063430444	0.108657935	no	RNA-binding (RRM/RBD/RNP motifs) family protein;
Ciclev10011965m.g	3	3,3	0.026813468	0.263030503	0.104139186	no	alpha/beta-Hydrolases superfamily protein;
Ciclev10028283m.g	2	3,3	0.02691245	0.010158553	0.193294466	no	Pseudouridine synthase family protein;
Ciclev10014491m.g	5	3,3	0.027182145	0.467225719	NA	no	Transducin/WD40 repeat-like superfamily protein;
Ciclev10005365m.g	2	3,3	0.027226587	0.000153401	0.183428629	no	Tetratricopeptide repeat (TPR)-like superfamily protein;
Ciclev10001733m.g	3	3,3	0.027321879	0.410804049	0.313605855	no	ZCW7;
Ciclev10002112m.g	3	2,3	0.02752204	0.159599854	0.395171831	no	Reticulon family protein;
Ciclev10018589m.g	2	3,3	0.027694585	0.050277891	0.178358983	no
Ciclev10004660m.g	7	3,3	0.027708268	0.491002077	NA	no	mitogen-activated protein kinase 16;
Ciclev10021569m.g	2	3,3	0.027863466	0.016714608	0.107110929	no	Tryptophan RNA-binding attenuator protein-like;
Ciclev10001992m.g	6	3,3	0.027981764	0.22229697	NA	no	receptor homology region transmembrane domain ring H2 motif protein 1;
Ciclev10024860m.g	3	3,3	0.028051507	0.375593198	0.176534413	no	AAA-type ATPase family protein;
Ciclev10011672m.g	2	3,3	0.028089853	0.254565772	0.194294073	no	conserved peptide upstream open reading frame 47;
Ciclev10022514m.g	2	3,3	0.028184046	0.127559216	0.108118534	no
Ciclev10032050m.g	4	3,3	0.028486672	1.18E-07	NA	no	binding to TOMV RNA 1L (long form);
Ciclev10006796m.g	3	3,3	0.028510907	0.050851879	0.397645862	no	LRR and NB-ARC domains-containing disease resistance protein;
Ciclev10029394m.g	3	3,3	0.028618613	0.394961823	0.421386615	no	Thioredoxin superfamily protein;
Ciclev10011662m.g	5	3,3	0.028659747	0.190381989	NA	no	brassinosteroid-6-oxidase 1;
Ciclev10026714m.g	4	3,3	0.028998521	0.418068435	NA	no
Ciclev10021045m.g	2	3,3	0.029287197	0.132834367	0.150556891	no
Ciclev10031842m.g	3	3,3	0.029328925	0.12823538	0.396633906	no	Protein of unknown function (DUF3411);
Ciclev10020049m.g	3	3,3	0.029454813	0.450300283	0.18517966	no	Calcium-binding endonuclease/exonuclease/phosphatase family;
Ciclev10031178m.g	3	3,3	0.029573349	2.55E-20	0.19357293	no	beta glucosidase 17;
Ciclev10020206m.g	3	3,3	0.029669588	0.410169207	0.392554162	no	RNA-binding protein-defense related 1;
Ciclev10011244m.g	3	3,3	0.029793327	0.207823939	0.332053144	no	RNI-like superfamily protein;
Ciclev10002147m.g	4	3,3	0.029879658	0.071482567	NA	no	ER lumen protein retaining receptor family protein;
Ciclev10019494m.g	3	3,3	0.029925352	0.435140716	0.240849677	no	IQ-domain 31;
Ciclev10019724m.g	6	3,3	0.029984701	0.395532322	NA	no	calcium-dependent protein kinase 6;
Ciclev10032537m.g	3	3,3	0.030070465	0.327241943	0.119997192	no	triosephosphate isomerase;
Ciclev10019992m.g	7	3,3	0.030080837	0.353700238	NA	no	translocase inner membrane subunit 44-2;
Ciclev10020055m.g	7	3,3	0.030202277	0.74200533	NA	no	cystathionine beta-lyase;
Ciclev10031090m.g	4	3,3	0.030220214	0.425041036	NA	no	Plasma-membrane choline transporter family protein;
Ciclev10014744m.g	2	3,3	0.030609143	0.038816815	0.130223603	no	Major facilitator superfamily protein;
Ciclev10028070m.g	4	3,3	0.030809478	0.430023854	0.187477996	no	ATPase, V1 complex, subunit B protein;
Ciclev10031732m.g	4	3,3	0.030848255	0.19152523	NA	no
Ciclev10015090m.g	3	3,3	0.030906679	0.325428379	0.317678665	no	monodehydroascorbate reductase 4;
Ciclev10031097m.g	2	3,3	0.030991738	0.332600224	0.124079052	no	DC1 domain-containing protein;
Ciclev10025220m.g	7	3,3	0.031079384	0.362757881	NA	no	RADIATION SENSITIVE 17;
Ciclev10022184m.g	2	3,3	0.031341809	0.114365461	0.189192336	no	Acyl-CoA N-acyltransferases (NAT) superfamily protein;
Ciclev10013731m.g	2	3,2	0.03138935	0.013254117	0.196971234	no	PEBP (phosphatidylethanolamine-binding protein) family protein;
Ciclev10001249m.g	4	3,3	0.031404415	0.002183154	NA	no	basic helix-loop-helix (bHLH) DNA-binding superfamily protein;
Ciclev10012453m.g	4	3,3	0.031635651	0.000186861	NA	no	BR enhanced expression 3;
Ciclev10025376m.g	3	3,3	0.031867112	0.000145357	0.153647337	no	AP2/B3-like transcriptional factor family protein;
Ciclev10000014m.g	3	3,3	0.032006575	0.513425989	0.294597432	no	RNA polymerase II transcription mediators;
Ciclev10016413m.g	5	3,3	0.032092647	0.591978545	NA	no	RING/U-box superfamily protein;
Ciclev10031152m.g	2	3,3	0.032111005	0.034031875	0.111378544	no	Calcium-dependent lipid-binding (CaLB domain) family protein;
Ciclev10001705m.g	4	3,3	0.032534735	0.183228335	0.037111252	no	NAD(P)-linked oxidoreductase superfamily protein;
Ciclev10033481m.g	3	3,3	0.032583143	4.15E-05	0.261789007	no	Protein phosphatase 2A regulatory B subunit family protein;
Ciclev10031443m.g	7	3,3	0.032656741	0.299996034	NA	no	rubisco activase;
Ciclev10030677m.g	4	3,3	0.032914732	0.003522212	NA	no	Leucine-rich repeat protein kinase family protein;
Ciclev10016866m.g	6	3,3	0.033314421	0.115199887	NA	no	calmodulin 5;
Ciclev10031966m.g	2	3,3	0.03356051	0.212590401	0.118382399	no	NAC domain containing protein 71;
Ciclev10012191m.g	3	3,3	0.033706832	0.004050955	0.097504413	no	alpha/beta-Hydrolases superfamily protein;
Ciclev10019168m.g	2	3,3	0.033753821	0.216144344	0.170403703	no
Ciclev10031363m.g	2	3,3	0.033814654	0.033998505	0.124070777	no	pre-mRNA processing ribonucleoprotein binding region-containing protein;
Ciclev10005239m.g	6	3,3	0.033833351	0.494698192	NA	no	purple acid phosphatase 15;
Ciclev10001744m.g	2	3,3	0.033927641	0.393688742	0.115417437	no	agenet domain-containing protein;
Ciclev10000880m.g	2	3,3	0.033988433	0.102312909	0.151715316	no	O-fucosyltransferase family protein;
Ciclev10028484m.g	4	3,3	0.034174563	0.652507001	NA	no	dolichyl-diphosphooligosaccharide-protein glycosyltransferase 48kDa subunit family protein;
Ciclev10014346m.g	3	3,3	0.034214637	0.09224356	0.411126589	no	targeting protein for XKLP2;
Ciclev10032178m.g	3	3,3	0.03437306	0.382741503	0.537514183	no	TatD related DNase;
Ciclev10009487m.g	2	3,3	0.034442241	0.017140518	0.111400249	no
Ciclev10002021m.g	3	3,3	0.034483745	0.226019786	0.175328824	no	Alba DNA/RNA-binding protein;
Ciclev10002276m.g	3	3,3	0.03465051	0.355596464	0.168011	no	Nodulin MtN3 family protein;
g.42918	2	3,3	0.034790453	0.045179278	0.198454774	no	Homeobox-leucine zipper protein REVOLUTA
Ciclev10022297m.g	4	3,3	0.03490619	0.232047719	NA	no	Mitochondrial import inner membrane translocase subunit Tim17/Tim22/Tim23 family protein;
Ciclev10000088m.g	3	3,3	0.034956767	0.16646675	0.36229803	no	ATP binding;leucine-tRNA ligases;aminoacyl-tRNA ligases;nucleotide binding;ATP binding;aminoacyl-tRNA ligases;
Ciclev10028580m.g	6	3,3	0.035003289	0.238236582	NA	no	reticulata-related 1;
Ciclev10009227m.g	2	3,3	0.035040741	0.21399854	0.18495552	no	AGAMOUS-like 82;
Ciclev10030845m.g	4	3,3	0.03519289	0.441739927	NA	no	RNA helicase family protein;
Ciclev10022481m.g	2	3,3	0.035410413	0.072859774	0.177918653	no	RNA binding Plectin/S10 domain-containing protein;
Ciclev10009993m.g	4	3,3	0.035418582	0.335473718	NA	no
Ciclev10002229m.g	2	3,3	0.03575991	0.321662422	0.142363361	no	Polyketide cyclase / dehydrase and lipid transport protein;
Ciclev10011799m.g	2	3,3	0.035827808	0.093183589	0.18009641	no
Ciclev10016367m.g	2	3,3	0.035940341	0.301790851	0.124592082	no	Polynucleotidyl transferase, ribonuclease H-like superfamily protein;
Ciclev10001775m.g	4	3,3	0.035958876	0.242382188	NA	no
Ciclev10022503m.g	8	3,3	0.036180263	0.315823105	NA	no	ARM repeat superfamily protein;
Ciclev10025364m.g	4	3,3	0.036272825	0.365252864	NA	no	Integrase-type DNA-binding superfamily protein;
Ciclev10011265m.g	4	3,3	0.036852294	0.454879758	NA	no	galacturonosyltransferase 7;
Ciclev10024926m.g	3	3,3	0.03690154	0.30449213	NA	no	Prolyl oligopeptidase family protein;
Ciclev10008694m.g	3	3,3	0.036902734	0.086762385	0.374161848	no	RNAse THREE-like protein 2;
Ciclev10000204m.g	2	3,3	0.0370781	0.436324771	0.114690408	no	Phosphoinositide phosphatase family protein;
Ciclev10011552m.g	4	3,3	0.037271396	0.62250422	NA	no	S-adenosyl-L-methionine-dependent methyltransferases superfamily protein;
Ciclev10009829m.g	4	3,3	0.037432527	0.30248741	0.176903704	no	hydroxyproline-rich glycoprotein family protein;
Ciclev10028809m.g	3	3,3	0.037841997	0.185059364	0.454186609	no	Peptidase C12, ubiquitin carboxyl-terminal hydrolase 1;
Ciclev10012856m.g	3	3,3	0.037960699	0.079972088	0.046964027	no	Ribosomal protein S7e family protein;
Ciclev10003063m.g	2	3,3	0.038235138	0.053140494	0.136881228	no
Ciclev10028637m.g	3	3,3	0.03824321	0.029408505	0.211955191	no	Glycosyl hydrolase superfamily protein;
Ciclev10002494m.g	3	3,3	0.038304414	0.37414445	0.412121034	no	Uncharacterised conserved protein UCP009193;
Ciclev10016113m.g	2	3,3	0.038417136	0.328040698	0.170974601	no	ACT domain-containing protein;
Ciclev10021889m.g	3	3,3	0.038823065	0.567510041	0.354042349	no	nucleoside diphosphate kinase 2;
Ciclev10021031m.g	7	3,3	0.039337541	0.240071582	NA	no	Cysteine proteinases superfamily protein;
Ciclev10003188m.g	4	3,3	0.039410893	0.271429868	NA	no	NB-ARC domain-containing disease resistance protein;
Ciclev10022810m.g	2	3,3	0.039519328	0.0909501	0.193750312	no	Ribosomal protein L14;
Ciclev10005057m.g	6	3,3	0.039578161	0.041974588	NA	no
Ciclev10012213m.g	3	3,3	0.039614237	0.150518748	0.580837475	no	electron transport SCO1/SenC family protein;
Ciclev10011848m.g	7	3,3	0.039789954	0.282050497	NA	no	calreticulin 3;
Ciclev10028638m.g	4	3,3	0.039859116	0.157043329	NA	no	CLP protease proteolytic subunit 1;
Ciclev10030684m.g	2	3,3	0.040026574	0.408437945	0.125707777	no	sequence-specific DNA binding transcription factors;zinc ion binding;sequence-specific DNA binding transcription factors;
Ciclev10000960m.g	6	3,3	0.040256012	0.475340996	NA	no	Major facilitator superfamily protein;
Ciclev10020816m.g	2	3,3	0.040299917	0.046776428	0.11697143	no	DNA glycosylase superfamily protein;
Ciclev10013013m.g	7	3,3	0.040303547	0.113617485	NA	no
Ciclev10001277m.g	4	3,3	0.040545714	0.475332953	NA	no	shaggy-like protein kinase 41;
Ciclev10014399m.g	2	3,3	0.040676477	0.33822033	0.20168305	no	potassium transporter 1;
Ciclev10014017m.g	2	3,3	0.040884588	0.193821135	0.187778891	no	Nuclear pore complex protein;
Ciclev10018539m.g	2	3,3	0.04105362	0.239339656	0.133637114	no	binding;RNA binding;
Ciclev10015977m.g	4	3,3	0.0413138	0.505827867	NA	no	TEOSINTE BRANCHED 1, cycloidea, PCF (TCP)-domain family protein 20;
Ciclev10016911m.g	2	3,3	0.041338942	0.363602772	0.153980863	no	SNARE-like superfamily protein;
Ciclev10008847m.g	4	3,3	0.041388867	0.318285073	NA	no	S-adenosyl-L-methionine-dependent methyltransferases superfamily protein;
g.52133	4	3,3	0.04159011	0.35587005	NA	no	Jasmonate O-methyltransferase
Ciclev10015577m.g	2	3,3	0.041674016	0.14398614	0.182444674	no	2-oxoglutarate (2OG) and Fe(II)-dependent oxygenase superfamily protein;
Ciclev10027762m.g	6	3,3	0.041731148	0.454179927	NA	no	replication factor C1;
Ciclev10004654m.g	3	3,3	0.042118747	0.016006962	0.355650644	no	tetratricopeptide repeat (TPR)-containing protein;
Ciclev10030938m.g	5	3,3	0.042141696	0.485018493	NA	no	Melibiase family protein;
Ciclev10019588m.g	3	3,3	0.04300493	0.281777022	0.222615027	no	T-complex protein 1 alpha subunit;
Ciclev10005493m.g	4	3,3	0.043050977	0.059084311	NA	no	Protein of unknown function (DUF3755);
Ciclev10007818m.g	2	3,3	0.043320561	0.270377669	0.118814599	no	HIS HF;
Ciclev10032646m.g	3	3,3	0.04358768	0.16477297	0.505931476	no	nuclear factor Y, subunit C1;
Ciclev10028815m.g	3	3,3	0.043588057	0.040912013	0.205690447	no	CDK inhibitor P21 binding protein;
Ciclev10024719m.g	4	3,3	0.043659198	0.287221701	NA	no	kinesin-like calmodulin-binding protein (ZWICHEL);
Ciclev10029025m.g	2	3,3	0.043940979	0.253589131	0.118809931	no	NAD(P)-binding Rossmann-fold superfamily protein;
Ciclev10014505m.g	3	3,3	0.044036659	0.290726754	0.461006366	no	Ankyrin repeat family protein;
Ciclev10027770m.g	7	3,3	0.044130749	5.67E-05	NA	no	glutamate receptor 2;
Ciclev10022624m.g	4	3,3	0.044279875	0.49702027	NA	no	eukaryotic elongation factor 5A-1;
Ciclev10028059m.g	7	3,3	0.044326685	0.354040381	NA	no	MATE efflux family protein;
Ciclev10031070m.g	2	3,3	0.044341169	0.040687709	0.201059287	no	laccase 5;
Ciclev10026596m.g	3	3,3	0.044414335	0.112095421	0.402353308	no
Ciclev10009082m.g	3	3,3	0.044573503	0.421170364	0.282267361	no
Ciclev10014107m.g	6	3,3	0.04463516	0.045129799	NA	no	starch synthase 4;
Ciclev10020083m.g	4	3,3	0.045233924	0.857748802	NA	no	Major facilitator superfamily protein;
Ciclev10007967m.g	2	3,3	0.045351222	0.492274783	0.206835583	no	RING/U-box superfamily protein;
Ciclev10025980m.g	2	3,3	0.045366244	0.193953982	0.16905135	no	DHHC-type zinc finger family protein;
Ciclev10028730m.g	4	3,3	0.045658419	0.001661522	0.299256473	no	peroxisomal NAD-malate dehydrogenase 1;
Ciclev10021337m.g	2	3,3	0.045736725	0.354550427	0.162597253	no	adenosine monophosphate kinase;
Ciclev10016173m.g	3	3,3	0.045913382	0.097364735	0.119836666	no	urease accessory protein G;
Ciclev10008002m.g	2	3,3	0.046285751	0.011011916	0.205192898	no
Ciclev10000769m.g	4	3,3	0.046710758	0.394316923	NA	no	fucosyltransferase 1;
Ciclev10001292m.g	2	3,3	0.046892564	0.243314874	0.159200548	no	Homeodomain-like superfamily protein;
Ciclev10029291m.g	2	3,3	0.047420628	0.358333881	0.129063855	no	cyclophilin 5;
Ciclev10012580m.g	2	3,3	0.04742321	0.268930588	0.177205665	no
Ciclev10009548m.g	3	3,3	0.047694351	0.502466005	NA	no	Protein of unknown function (DUF1218);
Ciclev10032281m.g	4	3,3	0.047762476	0.888729835	NA	no	response regulator 3;
Ciclev10028537m.g	4	3,3	0.048125532	0.234548278	NA	no	squalene synthase 1;
Ciclev10014904m.g	4	3,3	0.048387661	0.368838538	NA	no
Ciclev10030983m.g	2	3,3	0.048481297	0.057818662	0.204206817	no	DYNAMIN-like 1E;
Ciclev10016095m.g	4	3,3	0.048882097	0.531860721	NA	no	Chaperone DnaJ-domain superfamily protein;
Ciclev10019894m.g	6	3,3	0.048970929	0.058926096	NA	no	Protein kinase protein with tetratricopeptide repeat domain;
Ciclev10032804m.g	3	3,3	0.049177602	0.152962732	0.123645567	no	WCRKC thioredoxin 2;
Ciclev10002405m.g	9	3,3	0.049286327	0.267429155	NA	no	Putative lysine decarboxylase family protein;
Ciclev10022322m.g	4	3,3	0.049330576	0.459297658	NA	no	photosystem II reaction center PSB28 protein;
Ciclev10022293m.g	2	3,3	0.049353308	0.39767289	0.134477215	no	glutathione peroxidase 2;
Ciclev10020455m.g	7	3,3	0.049679933	1.43E-07	NA	no
Ciclev10031249m.g	6	3,3	0.049837327	0.000292999	NA	no	Tetratricopeptide repeat (TPR)-like superfamily protein;
Ciclev10024867m.g	4	3,3	0.049941565	0.272181602	NA	no	Protein kinase superfamily protein;
Ciclev10014775m.g	5	3,3	0.049968277	0.015544964	NA	no	Transducin/WD40 repeat-like superfamily protein;
Ciclev10019149m.g	2	3,3	0.050335233	0.406032131	0.167188522	no	CCAAT-displacement protein alternatively spliced product;
Ciclev10032565m.g	2	3,3	0.050351164	0.219687528	0.121673354	no	adenylate kinase 1;
Ciclev10009089m.g	2	3,3	0.050745464	0.34004435	0.143699849	no	zinc finger protein-related;
g.26449	4	3,3	0.050820048	0.59704048	NA	no	Putative AC transposase
g.43245	10	3,3	0.050907474	0.157958841	NA	no
Ciclev10018726m.g	4	3,3	0.051021908	0.708519157	NA	no	phospholipase D gamma 1;
Ciclev10031004m.g	2	3,3	0.051027338	0.021680654	0.132302332	no	Tetratricopeptide repeat (TPR)-like superfamily protein;
Ciclev10028171m.g	6	3,3	0.051060641	0.376046133	NA	no	aldehyde dehydrogenase 6B2;
Ciclev10007754m.g	2	3,3	0.051080786	0.300983277	0.15589385	no	FGGY family of carbohydrate kinase;
Ciclev10018819m.g	3	3,3	0.051097693	2.88E-05	0.248501806	no	heavy metal atpase 5;
Ciclev10008604m.g	4	3,3	0.05111922	0.563016124	NA	no	Protein kinase superfamily protein;
Ciclev10000847m.g	24	3,3	0.051186697	0.004967121	NA	no	Protein of unknown function (DUF300);
Ciclev10016445m.g	3	3,3	0.051407776	0.337418402	0.117936574	no	Uncharacterised conserved protein UCP022280;
Ciclev10032229m.g	2	3,3	0.05161406	0.01267809	0.203673542	no	homeobox 1;
Ciclev10019201m.g	5	3,3	0.051812691	0.231349921	NA	no	Phosphoribulokinase / Uridine kinase family;
Ciclev10016204m.g	4	3,3	0.05184238	0.106371108	NA	no	peroxin 22;
Ciclev10007835m.g	8	3,3	0.051874348	0.004509834	NA	no	Leucine-rich repeat (LRR) family protein;
Ciclev10013541m.g	2	3,3	0.052168904	0.000157211	0.208176403	no	Basic-leucine zipper (bZIP) transcription factor family protein;
Ciclev10031847m.g	2	3,3	0.052184483	6.84E-07	0.195010741	no	actin 1;
Ciclev10030712m.g	5	3,3	0.052253091	0.432166711	NA	no	Histidine kinase-, DNA gyrase B-, and HSP90-like ATPase family protein;
Ciclev10026349m.g	2	3,3	0.052254869	0.021435394	0.19211184	no	nicotinamidase 1;
Ciclev10019524m.g	2	3,3	0.052359451	0.201682093	0.139594338	no	digalactosyl diacylglycerol deficient 2;
Ciclev10012699m.g	2	3,3	0.052570304	0.277269759	0.201604421	no	gamma interferon responsive lysosomal thiol (GILT) reductase family protein;
Ciclev10028563m.g	5	3,3	0.05321418	0.200988556	NA	no	ARM repeat superfamily protein;
Ciclev10015541m.g	2	3,3	0.053265295	0.246710511	0.131133169	no	heat shock transcription factor A8;
Ciclev10032149m.g	2	3,3	0.053313228	0.132167248	0.200751423	no	alpha/beta-Hydrolases superfamily protein;
Ciclev10004968m.g	3	3,3	0.053381619	0.006818318	0.021739437	no	catalytics;carbohydrate kinases;phosphoglucan, water dikinases;
Ciclev10001032m.g	2	3,3	0.053429946	0.12021549	0.123986842	no	Major facilitator superfamily protein;
Ciclev10018541m.g	4	3,3	0.053646632	0.280023809	NA	no
Ciclev10013056m.g	3	3,3	0.05368297	0.15267799	0.360521094	no
Ciclev10016840m.g	2	3,3	0.053692371	0.058095764	0.125689093	no	ASF1 like histone chaperone;
Ciclev10016262m.g	5	3,3	0.053698495	0.4615078	NA	no	Predicted pyridoxal phosphate-dependent enzyme, YBL036C type;
Ciclev10001436m.g	2	3,3	0.053736692	0.03286367	0.157528494	no	Protein of unknown function (DUF793);
Ciclev10021409m.g	2	3,3	0.053749953	0.483463904	0.212001924	no	phloem protein 2-A13;
Ciclev10014206m.g	6	3,3	0.05442731	0.045123879	NA	no	histone mono-ubiquitination 2;
Ciclev10014233m.g	2	3,3	0.054472505	0.268536332	0.13947183	no	Cobalamin-independent synthase family protein;
Ciclev10021410m.g	2	3,3	0.054620529	0.376057984	0.124131646	no	Phosphoglycerate mutase family protein;
Ciclev10007851m.g	19	3,3	0.054976455	0.363613715	NA	no	CTC-interacting domain 7;
Ciclev10019728m.g	2	3,3	0.055032435	0.211111943	0.195810722	no
Ciclev10001057m.g	3	3,3	0.055078596	0.333358398	0.309505602	no	pyridoxin (pyrodoxamine) 5\'-phosphate oxidase;
Ciclev10033420m.g	3	3,3	0.055114355	0.000792871	0.109110198	no	K-box region and MADS-box transcription factor family protein ;
Ciclev10032806m.g	4	3,3	0.055220724	0.168730496	NA	no	Fasciclin-like arabinogalactan family protein;
Ciclev10021899m.g	2	3,3	0.055261565	0.451424206	0.205094997	no	Ribosomal protein L13 family protein;
Ciclev10011130m.g	4	3,3	0.05561769	0.003440239	NA	no	APRATAXIN-like;
Ciclev10004819m.g	3	3,3	0.055689415	0.407368733	0.128952206	no	glutathione-disulfide reductase;
Ciclev10011062m.g	4	3,3	0.055785672	0.134803682	NA	no	sucrose synthase 6;
Ciclev10004732m.g	2	3,3	0.055901625	0.323145452	0.209861371	no	AMP-dependent synthetase and ligase family protein;
Ciclev10022357m.g	2	3,3	0.055932848	0.215070521	0.14673288	no
Ciclev10027795m.g	3	3,3	0.055948786	0.288055368	0.308895449	no	SNF2 domain-containing protein / helicase domain-containing protein;
Ciclev10000867m.g	2	3,3	0.055950092	3.13E-05	0.20544231	no	Pentatricopeptide repeat (PPR) superfamily protein;
Ciclev10007989m.g	2	3,3	0.055967138	0.068699255	0.18823243	no	RNA polymerase I-associated factor PAF67;
Ciclev10007610m.g	4	3,3	0.056210399	0.472035681	NA	no
Ciclev10015236m.g	3	3,3	0.056275392	0.000242688	0.040302508	no	EAP30/Vps36 family protein;
Ciclev10032655m.g	5	3,3	0.05635533	0.011661698	NA	no	RNA-binding (RRM/RBD/RNP motifs) family protein;
Ciclev10008030m.g	2	3,3	0.057380351	0.389575846	0.130136113	no	Protein phosphatase 2A, regulatory subunit PR55;
Ciclev10031147m.g	3	3,3	0.05740322	0.493967446	0.370392539	no	NAC domain containing protein 2;
Ciclev10026538m.g	2	3,3	0.05765712	0.100359129	0.153898037	no	Lipase/lipooxygenase, PLAT/LH2 family protein;
Ciclev10022689m.g	2	3,3	0.057930604	0.109046999	0.213713755	no
Ciclev10013120m.g	2	3,3	0.058037321	0.095030311	0.186949987	no	Defender against death (DAD family) protein;
Ciclev10007508m.g	10	3,3	0.058147781	0.151478981	NA	no	WUS-interacting protein 2;
Ciclev10004623m.g	4	3,3	0.058148279	0.005819776	NA	no	Amidohydrolase family;
Ciclev10021749m.g	2	3,3	0.058240368	0.318282725	0.178739647	no	Leucine-rich repeat (LRR) family protein;
Ciclev10026811m.g	2	3,3	0.058300671	0.249219736	0.126770762	no	Thioesterase superfamily protein;
Ciclev10001099m.g	8	3,3	0.058333018	0.490470385	NA	no	ARID/BRIGHT DNA-binding domain-containing protein;
Ciclev10011182m.g	4	3,3	0.058398522	0.021746497	NA	no	mRNA capping enzyme family protein;
Ciclev10029547m.g	2	3,3	0.058728936	0.345056838	0.126924063	no
Ciclev10004210m.g	3	3,3	0.058924166	0.300173321	0.328551327	no	phospholipase D P1;
Ciclev10021493m.g	3	3,3	0.058976224	0.281281929	0.441047268	no	indole-3-acetic acid inducible 11;
Ciclev10019772m.g	3	3,3	0.059180565	0.225196581	0.354175437	no	Transducin/WD40 repeat-like superfamily protein;
Ciclev10006081m.g	2	3,3	0.059572622	0.005862955	0.14559943	no	Adenine nucleotide alpha hydrolases-like superfamily protein;
Ciclev10001807m.g	2	3,3	0.059643076	0.014716939	0.167337821	no	calcium-binding EF hand family protein;
Ciclev10000333m.g	2	3,3	0.059769453	0.136747689	0.206772235	no	Nucleoporin autopeptidase;
Ciclev10016054m.g	12	3,3	0.059822952	0.489558781	NA	no	Galactose mutarotase-like superfamily protein;
Ciclev10020351m.g	10	3,3	0.059871139	0.474064367	NA	no	Protein of unknown function (DUF1644);
Ciclev10025844m.g	3	3,3	0.05999624	0.445326983	0.142193794	no	GATA transcription factor 5;
Ciclev10027804m.g	4	3,3	0.06018882	0.286935623	NA	no	DNA-binding family protein;
Ciclev10003057m.g	2	3,3	0.060272813	0.000456662	0.196820469	no	Mitochondrial outer membrane translocase complex, subunit Tom7;
Ciclev10021391m.g	4	3,3	0.060548255	0.613605865	NA	no	translocon at the outer envelope membrane of chloroplasts 33;
Ciclev10011099m.g	13	3,3	0.060693956	0.167855985	NA	no	TSL-kinase interacting protein 1;
Ciclev10019214m.g	3	3,3	0.060760183	0.517134219	NA	no	signal peptide peptidase;
Ciclev10003185m.g	3	3,3	0.060822133	0.167307553	0.074533691	no
Ciclev10027866m.g	3	3,3	0.061077089	0.321331265	0.158791185	no	Glycosyl hydrolase family protein with chitinase insertion domain;
Ciclev10014630m.g	2	3,3	0.061158349	0.247978777	0.210171555	no	retinoblastoma-related 1;
Ciclev10003909m.g	3	3,3	0.061534681	0.002553488	0.398696247	no	Cystathionine beta-synthase (CBS) family protein;
Ciclev10026403m.g	5	3,3	0.061662444	0.356179924	NA	no
Ciclev10032940m.g	4	3,3	0.061780901	0.272408222	0.440891672	no	lsd one like 1;
Ciclev10008612m.g	7	3,3	0.062138061	0.809093337	NA	no	DNA glycosylase superfamily protein;
Ciclev10014073m.g	3	3,3	0.062607807	0.265844947	0.086002053	no
Ciclev10008517m.g	2	3,3	0.062940506	0.273336338	0.20119849	no	Zinc finger C-x8-C-x5-C-x3-H type family protein;
Ciclev10012400m.g	5	3,3	0.063229075	0.26078461	NA	no	DHHC-type zinc finger family protein;
Ciclev10025045m.g	2	3,3	0.063346168	0.388685508	0.130233408	no	general control non-repressible 5;
Ciclev10018753m.g	2	3,3	0.063488273	0.015434209	0.1521066	no	Polynucleotidyl transferase, ribonuclease H fold protein with HRDC domain;
Ciclev10006411m.g	5	3,3	0.06356333	0.318238525	NA	no
Ciclev10022811m.g	6	3,3	0.063581789	0.010770525	NA	no	cytochrome B5 isoform E;
Ciclev10014996m.g	6	3,3	0.063615182	0.048420919	NA	no	serine carboxypeptidase-like 20;
Ciclev10030126m.g	3	3,3	0.063884474	0.213725688	0.152776234	no
Ciclev10000190m.g	4	3,3	0.063901555	0.151297079	0.300446556	no	inositol requiring 1-1;
Ciclev10021846m.g	2	3,3	0.063947288	0.40584886	0.132586491	no	Far-red impaired responsive (FAR1) family protein;
Ciclev10022988m.g	2	3,3	0.064029905	0.08262589	0.135816159	no	Yippee family putative zinc-binding protein;
Ciclev10028821m.g	2	3,3	0.064275018	0.369677287	0.180883043	no	Coiled-coil domain-containing protein 55 (DUF2040);
Ciclev10023495m.g	2	3,3	0.064435418	0.23266636	0.21803577	no	Sec14p-like phosphatidylinositol transfer family protein;
Ciclev10027765m.g	2	3,3	0.064438254	0.332695942	0.130264912	no	Plant regulator RWP-RK family protein;
Ciclev10020226m.g	2	3,3	0.064641268	0.280090329	0.218147252	no	BTB/POZ domain-containing protein;
Ciclev10000418m.g	2	3,3	0.064831466	0.106784413	0.131248822	no
Ciclev10005381m.g	2	3,3	0.06507566	0.397211438	0.167463	no	Protein of unknown function (DUF2361);
Ciclev10029254m.g	3	3,3	0.065147274	0.251505226	0.591818639	no	C-8,7 sterol isomerase;
Ciclev10020325m.g	2	3,3	0.065231109	0.157895738	0.179002396	no	Ribosomal protein S24/S35, mitochondrial;
Ciclev10020284m.g	3	3,3	0.065357972	0.066497835	0.143306036	no	arginine/serine-rich 45;
Ciclev10005075m.g	2	3,3	0.065367018	0.218020485	0.208360755	no	Exostosin family protein;
Ciclev10019513m.g	2	3,3	0.065395095	0.111154686	0.217943481	no
Ciclev10032968m.g	3	3,3	0.065771538	0.374716448	0.382440369	no	Ribosomal protein L12/ ATP-dependent Clp protease adaptor protein ClpS family protein;
Ciclev10031371m.g	4	3,3	0.066315182	0.848527105	NA	no
Ciclev10011079m.g	2	3,3	0.066515999	0.132637946	0.1483296	no
Ciclev10025536m.g	2	3,3	0.066847628	0.315617357	0.183136419	no	SPT2 chromatin protein;
Ciclev10004169m.g	5	3,2	0.067048437	0.32346334	NA	no	putative recombination initiation defect 1;
Ciclev10025026m.g	3	3,3	0.067087563	0.122829826	0.399568598	no	RING/FYVE/PHD zinc finger superfamily protein;
Ciclev10012630m.g	5	3,3	0.067490664	0.347508611	NA	no	Cysteine proteinases superfamily protein;
Ciclev10008648m.g	3	3,3	0.067975649	0.096709483	0.193511072	no	DNA-binding protein phosphatase 1;
Ciclev10010132m.g	2	3,3	0.067994748	0.337511107	0.154821132	no
Ciclev10010584m.g	2	3,3	0.068001404	0.267750941	0.20681722	no
Ciclev10020120m.g	2	3,3	0.06826032	0.337923796	0.133496462	no	phosphatidylserine decarboxylase 1;
Ciclev10015547m.g	3	3,3	0.068448322	0.49706919	0.239489464	no	DTW domain-containing protein;
Ciclev10014795m.g	4	3,3	0.068916922	0.507745942	NA	no	ARM repeat superfamily protein;
Ciclev10004217m.g	2	3,3	0.06893988	0.018880861	0.199801503	no	ARM repeat superfamily protein;
Ciclev10019370m.g	4	3,3	0.068954443	0.004315435	NA	no	histone deacetylase 15;
Ciclev10019855m.g	3	3,3	0.069041835	0.500727251	0.218018971	no	3-ketoacyl-acyl carrier protein synthase I;
Ciclev10026727m.g	3	3,3	0.069049472	0.152166568	0.329967093	no	Ribosomal protein L7Ae/L30e/S12e/Gadd45 family protein;
Ciclev10018523m.g	5	3,3	0.069049944	0.026873899	NA	no	time for coffee;
Ciclev10015848m.g	3	3,3	0.069505047	0.146953419	0.44637151	no
Ciclev10013102m.g	3	3,3	0.06951723	0.469913663	0.382343287	no	Yippee family putative zinc-binding protein;
Ciclev10014964m.g	2	3,3	0.069879382	0.020691464	0.212531912	no	Flavin containing amine oxidoreductase family;
Ciclev10023160m.g	2	3,3	0.070012476	0.126112749	0.16188986	no	AGAMOUS-like 14;
Ciclev10001227m.g	2	3,3	0.070117325	0.211110562	0.136841919	no	RING/U-box superfamily protein;
Ciclev10016466m.g	3	3,3	0.070117756	0.255007582	0.32983852	no	basic helix-loop-helix (bHLH) DNA-binding superfamily protein;
g.15499	2	3,3	0.070239217	0.02494259	0.135759734	no	Chaperonin CPN60, mitochondrial
Ciclev10008307m.g	2	3,3	0.070314875	0.084260573	0.174608836	no	Transducin/WD40 repeat-like superfamily protein;
Ciclev10024702m.g	6	3,3	0.070369799	0.311421028	NA	no	MUTL protein homolog 3;
Ciclev10014889m.g	5	3,3	0.070438786	0.707438538	NA	no	RING/FYVE/PHD-type zinc finger family protein;
Ciclev10012216m.g	3	3,3	0.070924988	0.151523784	0.230184438	no	Zinc finger C-x8-C-x5-C-x3-H type family protein;
Ciclev10025938m.g	2	3,3	0.071195368	0.235373924	0.14155	no	GDSL-like Lipase/Acylhydrolase superfamily protein;
Ciclev10031559m.g	2	3,3	0.071325385	0.405876581	0.180873584	no	lactate/malate dehydrogenase family protein;
Ciclev10028197m.g	3	3,3	0.071348726	0.465852308	0.264869854	no	phosphate transporter 4;3;
Ciclev10016485m.g	3	3,3	0.071661421	0.005827925	NA	no	prohibitin 1;
Ciclev10021853m.g	2	3,3	0.072259283	0.014516373	0.20328077	no	Far-red impaired responsive (FAR1) family protein;
Ciclev10015526m.g	2	3,3	0.072317792	0.327636162	0.13370476	no	sulfite oxidase;
Ciclev10006008m.g	2	3,3	0.072454361	0.020065085	0.143218219	no	ADP-ribosylation factor C1;
Ciclev10014609m.g	3	3,3	0.072730434	0.417790308	0.416809828	no	receptor like protein 4;
Ciclev10030633m.g	2	3,3	0.072944521	0.324192828	0.148059005	no	male gametophyte defective 3;
Ciclev10032186m.g	2	3,3	0.072945275	0.078731532	0.174810494	no
Ciclev10029472m.g	2	3,3	0.073040745	0.375828656	0.197468282	no	HSP20-like chaperones superfamily protein;
Ciclev10002874m.g	6	3,3	0.073347543	0.48340542	NA	no	membrane-anchored ubiquitin-fold protein 6 precursor;
Ciclev10015367m.g	3	3,3	0.073515746	0.047386404	0.335985459	no	fumarylacetoacetase, putative;
Ciclev10002323m.g	6	3,3	0.073736998	0.527638726	NA	no
Ciclev10026000m.g	9	3,3	0.073812422	0.383076618	NA	no	zinc ion binding;
Ciclev10014373m.g	6	3,3	0.073846349	0.002736524	NA	no	homeodomain GLABROUS 2;
Ciclev10000541m.g	5	3,3	0.073861737	0.436890173	NA	no	MIRO-related GTP-ase 1;
Ciclev10001178m.g	2	3,3	0.074208	0.109446195	0.145566451	no	xylem bark cysteine peptidase 3;
Ciclev10014326m.g	2	3,3	0.0743969	0.365638152	0.208692742	no	embryo defective 3012;
Ciclev10032623m.g	2	3,3	0.074489512	0.449000687	0.179620563	no	thylakoid lumenal 17.9 kDa protein, chloroplast;
Ciclev10005658m.g	2	3,3	0.074696353	0.443068824	0.218426691	no	GATA transcription factor 1;
Ciclev10029678m.g	4	3,3	0.074923604	0.034883663	NA	no	Translation initiation factor 2, small GTP-binding protein;
Ciclev10007792m.g	5	3,3	0.075156747	0.51869989	NA	no	D6 protein kinase like 2;
Ciclev10022286m.g	4	3,3	0.075521688	0.432980283	NA	no	Remorin family protein;
Ciclev10027676m.g	2	3,3	0.075522108	0.282928639	0.219337757	no	HhH-GPD base excision DNA repair family protein;
Ciclev10022498m.g	4	3,3	0.075710911	1.90E-06	NA	no	Heavy metal transport/detoxification superfamily protein ;
Ciclev10004941m.g	2	3,3	0.075711468	0.426458699	0.140844338	no	RNA-binding (RRM/RBD/RNP motifs) family protein;
Ciclev10024617m.g	3	3,3	0.075797164	0.547073894	0.424984641	no	Zinc-binding dehydrogenase family protein;
Ciclev10000378m.g	5	3,3	0.075941001	0.318730288	0.407755969	no	Esterase/lipase/thioesterase family protein;
Ciclev10012616m.g	3	3,3	0.076198962	0.315204514	0.389826916	no
Ciclev10009975m.g	2	3,3	0.076219693	0.130400674	0.165251075	no	Translation initiation factor SUI1 family protein;
Ciclev10018989m.g	2	3,3	0.076251836	0.06064276	0.18975523	no	Ypt/Rab-GAP domain of gyp1p superfamily protein;
Ciclev10020480m.g	2	3,3	0.07626115	0.019991247	0.208254182	no	NAC domain containing protein 100;
Ciclev10032075m.g	2	3,3	0.076460368	0.239541569	0.210221703	no	Succinyl-CoA ligase, alpha subunit;
Ciclev10005442m.g	2	3,3	0.076609378	0.45637139	0.151814107	no	autophagy 3 (APG3);
Ciclev10001787m.g	3	3,3	0.07674129	0.245343019	0.370966681	no
Ciclev10014280m.g	5	3,3	0.076890626	0.220774885	NA	no
Ciclev10019831m.g	4	3,3	0.077516637	0.742765254	NA	no	glutamate decarboxylase 5;
Ciclev10022861m.g	2	3,3	0.077737477	0.012439756	0.199259157	no	auxin-regulated gene involved in organ size;
Ciclev10025746m.g	3	3,3	0.078278812	0.377083233	0.073146029	no	F-box family protein;
Ciclev10029605m.g	2	3,3	0.078647202	0.355535141	0.145691502	no	copper ion binding;
Ciclev10019696m.g	4	3,3	0.078713719	0.429495801	NA	no	glutamate-cysteine ligase;
Ciclev10000405m.g	5	3,3	0.078803503	0.550684766	NA	no	SWITCH/sucrose nonfermenting 3C;
Ciclev10019406m.g	2	3,3	0.078988507	0.069547278	0.167369855	no	methylenetetrahydrofolate reductase 2;
Ciclev10030559m.g	2	3,3	0.079158486	0.442931316	0.157188319	no	forkhead-associated domain-containing protein / FHA domain-containing protein;
Ciclev10005541m.g	3	3,3	0.079169989	0.47235927	0.345103196	no	Sec20 family protein;
Ciclev10000426m.g	2	3,3	0.079278985	0.113545826	0.22047663	no	no pollen germination related 1;
Ciclev10002090m.g	4	3,3	0.079494251	0.291873714	NA	no	Tetrapyrrole (Corrin/Porphyrin) Methylases;
Ciclev10008260m.g	2	3,3	0.079637269	0.230956673	0.212946021	no	La protein 1;
Ciclev10014215m.g	4	3,3	0.080021768	0.564202194	NA	no	Kinase-related protein of unknown function (DUF1296);
Ciclev10002135m.g	2	3,3	0.080051159	0.371440612	0.150985417	no	Ribose 5-phosphate isomerase, type A protein;
Ciclev10000775m.g	2	3,3	0.080136481	0.01559592	0.17993096	no	Pyridoxal phosphate (PLP)-dependent transferases superfamily protein;
Ciclev10032126m.g	3	3,3	0.080194482	0.243708141	0.157087043	no	Cysteine proteinases superfamily protein;
Ciclev10030644m.g	3	3,3	0.080229688	0.20391614	0.378220081	no	yeast YAK1-related gene 1;
Ciclev10028916m.g	7	3,3	0.080383547	0.617361014	NA	no	uncoupling protein 2;
Ciclev10026239m.g	9	3,3	0.080454544	0.409685856	NA	no	APS-kinase 2;
Ciclev10012269m.g	6	3,3	0.080576678	0.243745832	NA	no	ribonuclease P family protein;
Ciclev10012732m.g	2	3,3	0.080690093	0.258696596	0.19052349	no	Haloacid dehalogenase-like hydrolase (HAD) superfamily protein;
Ciclev10023785m.g	7	3,3	0.080879168	0.266828155	NA	no
Ciclev10018864m.g	2	3,3	0.080950262	0.021341099	0.197787026	no	cation/H+ exchanger 18;
Ciclev10020194m.g	2	3,3	0.081058985	0.299881534	0.203225249	no	homolog of yeast oxidase assembly 1 (OXA1);
Ciclev10000237m.g	5	3,3	0.081530633	0.369990711	NA	no	Myosin heavy chain-related protein;
Ciclev10009603m.g	3	3,3	0.081948071	0.539606992	0.161976374	no
Ciclev10000587m.g	4	3,3	0.082479044	0.076430382	NA	no	F-box family protein;
Ciclev10020157m.g	3	3,3	0.082523532	0.155068044	0.064979558	no	RING/FYVE/PHD zinc finger superfamily protein;
Ciclev10012120m.g	3	3,3	0.082563642	0.256733382	0.148580878	no	alpha/beta-Hydrolases superfamily protein;
Ciclev10025305m.g	3	3,3	0.083365231	0.074126945	0.438145009	no	F-box/RNI-like superfamily protein;
Ciclev10004142m.g	3	3,3	0.083758298	0.140871953	0.199128512	no	INO80 ortholog;
Ciclev10016955m.g	2	3,3	0.084411862	0.432540073	0.227208888	no
Ciclev10008544m.g	2	3,3	0.084499929	0.240871963	0.141986849	no	2-oxoglutarate (2OG) and Fe(II)-dependent oxygenase superfamily protein;
Ciclev10003040m.g	3	3,3	0.084633591	0.101270015	0.178678122	no
Ciclev10018427m.g	2	3,3	0.085090046	0.08604844	0.227837119	no	ataxia-telangiectasia mutated;
Ciclev10031387m.g	2	3,3	0.085309763	0.286826278	0.226068247	no
Ciclev10000706m.g	5	3,3	0.085488868	0.296270882	NA	no	O-fucosyltransferase family protein;
Ciclev10001114m.g	4	3,3	0.085952813	0.612212263	NA	no	glyceraldehyde-3-phosphate dehydrogenase B subunit;
Ciclev10001488m.g	2	3,3	0.085977961	0.3614126	0.147058705	no	heptahelical protein 4;
Ciclev10032560m.g	2	3,3	0.085982142	0.245980959	0.216905246	no	nuclear-encoded CLP protease P7;
Ciclev10025703m.g	6	3,3	0.086171411	0.118728748	NA	no	PLAC8 family protein;
Ciclev10025109m.g	2	3,3	0.086295323	0.455749488	0.16633688	no	poly(A) binding protein 4;
Ciclev10022904m.g	3	3,3	0.086369348	0.624199685	0.233520108	no	mitochondrial ribosomal protein L51/S25/CI-B8 family protein;
Ciclev10025937m.g	6	3,3	0.08652748	0.702936001	NA	no	glyoxylate reductase 2;
Ciclev10022249m.g	3	3,3	0.086594568	0.395529315	0.43838679	no	Far-red impaired responsive (FAR1) family protein;
Ciclev10021736m.g	3	3,3	0.086668884	0.635603674	0.394311116	no	RING/FYVE/PHD zinc finger superfamily protein;
Ciclev10014592m.g	5	3,3	0.086797183	0.439306927	NA	no	las1-like family protein;
Ciclev10015087m.g	4	3,3	0.086825362	0.183781853	NA	no	plastid transcriptionally active 14;
Ciclev10012021m.g	4	3,3	0.086911804	0.360156976	NA	no	2-phosphoglycolate phosphatase 1;
Ciclev10016162m.g	3	3,3	0.087210249	0.058276621	0.318450414	no	PIN domain-like family protein;
g.47033	2	3,3	0.087531269	0.07002429	0.159002565	no
Ciclev10002966m.g	3	3,3	0.087569691	0.33336947	0.444647671	no
Ciclev10032886m.g	2	3,3	0.087967373	0.25304114	0.221380331	no
Ciclev10002367m.g	2	3,3	0.088419455	0.200580916	0.216752513	no	RING/U-box superfamily protein;
Ciclev10001069m.g	3	3,3	0.088464214	0.584612896	0.407078449	no	switch subunit 3;
Ciclev10027095m.g	3	3,2	0.089232861	0.370634532	0.64959065	no	Ankyrin repeat family protein;
Ciclev10026488m.g	5	3,3	0.089276887	0.4081999	NA	no
Ciclev10032582m.g	4	3,3	0.089285475	0.375366022	NA	no	Protein of unknown function (DUF1997);
Ciclev10005298m.g	3	3,3	0.089353681	0.140942042	0.455552947	no	alpha/beta-Hydrolases superfamily protein;
Ciclev10028310m.g	4	3,3	0.089390657	0.15879045	NA	no	phenylalanyl-tRNA synthetase, putative / phenylalanine--tRNA ligase, putative;
Ciclev10025569m.g	4	3,3	0.089515621	0.107387435	NA	no	P-loop containing nucleoside triphosphate hydrolases superfamily protein;
Ciclev10001422m.g	3	3,3	0.089618759	0.48510655	0.306821425	no	NAD(P)-binding Rossmann-fold superfamily protein;
Ciclev10004809m.g	5	3,3	0.089678342	0.597865125	NA	no	Pentatricopeptide repeat (PPR) superfamily protein;
g.44614	3	3,3	0.090188748	0.183557391	NA	no
Ciclev10014114m.g	5	3,3	0.090189249	0.437275908	NA	no	receptor-like protein kinase 2;
Ciclev10020872m.g	2	3,3	0.09053811	0.106607397	0.14447015	no	gamma-glutamyl hydrolase 2;
Ciclev10030878m.g	2	3,3	0.090648568	0.0893597	0.147832804	no	telomeric DNA binding protein 1;
Ciclev10011346m.g	6	3,3	0.090858788	0.316678796	NA	no	cytidine/deoxycytidylate deaminase family protein;
Ciclev10019895m.g	5	3,3	0.091163099	0.323327877	NA	no	Plant protein of unknown function (DUF641);
g.55618	3	3,3	0.09120112	0.389420537	0.073179576	no	Probable S-adenosylmethionine-dependent methyltransferase At5g37990
Ciclev10001453m.g	2	3,3	0.091975264	0.438839791	0.154302638	no	R-protein L3 B;
Ciclev10028431m.g	3	3,3	0.092071422	0.31026799	0.35683638	no
Ciclev10021441m.g	2	3,3	0.092195101	0.379007153	0.196878086	no	SNARE associated Golgi protein family;
Ciclev10024990m.g	3	3,3	0.092280722	0.331075966	0.367769353	no	beta-galactosidase 17;
g.44862	3	3,3	0.092319855	0.476075968	0.17033064	no
Ciclev10020652m.g	4	3,3	0.092320026	0.046257942	NA	no	Polynucleotidyl transferase, ribonuclease H-like superfamily protein;
Ciclev10006599m.g	2	3,3	0.092337209	0.01144255	0.20951612	no	Bifunctional inhibitor/lipid-transfer protein/seed storage 2S albumin superfamily protein;
Ciclev10022517m.g	2	3,3	0.092386793	0.232376591	0.220681518	no	BSD domain-containing protein;
Ciclev10015214m.g	3	3,3	0.092403817	0.004857752	0.052093213	no	DegP protease 1;
Ciclev10020377m.g	4	3,3	0.092543561	0.003632431	NA	no	O-methyltransferase 1;
Ciclev10031065m.g	2	3,3	0.092898663	0.193021598	0.170129275	no	cytochrome P450, family 714, subfamily A, polypeptide 1;
g.29798	4	3,3	0.092929312	0.172443914	NA	no	WD repeat-containing protein 55 homolog
Ciclev10028115m.g	4	3,3	0.092957982	0.152815594	NA	no
Ciclev10018879m.g	4	3,3	0.093026299	0.009867604	NA	no
Ciclev10000505m.g	6	3,3	0.093191015	0.239129122	NA	no
Ciclev10028143m.g	7	3,3	0.093280491	0.162915315	NA	no	ser/arg-rich protein kinase 4;
Ciclev10027818m.g	5	3,3	0.093388681	0.163865697	NA	no	Ring/U-Box superfamily protein;
Ciclev10002562m.g	2	3,3	0.093846164	0.343830995	0.175789125	no	endoplasmatic reticulum retrieval protein 1B;
Ciclev10012358m.g	2	3,3	0.093890853	0.123417534	0.198306917	no	plasmodesmata-located protein 7;
Ciclev10000109m.g	2	3,3	0.093980909	0.301200271	0.207822435	no	methionine S-methyltransferase;
Ciclev10006582m.g	3	3,3	0.094197702	0.350209172	0.145896253	no	C2H2-like zinc finger protein;
Ciclev10019872m.g	2	3,3	0.094212842	0.488575909	0.232874713	no	cycling DOF factor 3;
Ciclev10016228m.g	5	3,3	0.094247728	0.01209418	NA	no	TRAM, LAG1 and CLN8 (TLC) lipid-sensing domain containing protein;
Ciclev10004147m.g	2	3,3	0.094457111	0.230950294	0.196258556	no	cleavage and polyadenylation specificity factor 160;
Ciclev10031124m.g	4	3,3	0.094882345	0.342942282	NA	no	phosphoglucosamine mutase-related;
Ciclev10032026m.g	2	3,3	0.095256536	0.376710865	0.195254779	no	gamma-tocopherol methyltransferase;
Ciclev10022027m.g	12	3,3	0.095320698	0.477946073	NA	no
Ciclev10031573m.g	3	3,3	0.095436388	0.016949438	0.316648361	no	Emsy N Terminus (ENT)/ plant Tudor-like domains-containing protein;
Ciclev10014307m.g	2	3,3	0.095540406	0.31376818	0.206638556	no
Ciclev10019160m.g	2	3,3	0.096019688	0.157002601	0.226833964	no	Concanavalin A-like lectin protein kinase family protein;
Ciclev10033678m.g	2	3,3	0.096166715	0.3628425	0.145888607	no	Myosin heavy chain-related protein;
Ciclev10027758m.g	8	3,3	0.096364974	0.148983739	NA	no	ATP binding microtubule motor family protein;
Ciclev10008747m.g	3	3,3	0.096562067	0.044939253	0.220669372	no	RNA-binding CRS1 / YhbY (CRM) domain-containing protein;
Ciclev10031908m.g	3	3,3	0.096600357	0.158115719	0.363997517	no	Protein of unknown function (DUF1664);
Ciclev10001828m.g	2	3,3	0.096752577	0.450521838	0.179973465	no	NagB/RpiA/CoA transferase-like superfamily protein;
Ciclev10025899m.g	8	3,3	0.096862565	0.507053534	NA	no	RING/U-box superfamily protein;
Ciclev10029161m.g	10	3,3	0.096961743	0.14624633	NA	no
Ciclev10011038m.g	4	3,3	0.097017176	0.398344819	NA	no	ARM repeat superfamily protein;
Ciclev10015083m.g	3	3,3	0.097632437	0.008890202	0.11933211	no	RING 1A;
Ciclev10021683m.g	9	3,3	0.097786884	0.213490959	NA	no	P-loop containing nucleoside triphosphate hydrolases superfamily protein;
Ciclev10019348m.g	4	3,3	0.098153772	0.299090024	NA	no	evolutionarily conserved C-terminal region 2;
Ciclev10015772m.g	2	3,3	0.098326922	0.405083323	0.191565433	no	Protein of unknown function (DUF803);
Ciclev10016720m.g	2	3,3	0.098396352	0.442980292	0.167613193	no	translocase of outer membrane 20 kDa subunit 3;
Ciclev10004432m.g	3	3,3	0.098429089	0.045030552	0.418825735	no	Deoxyxylulose-5-phosphate synthase;
Ciclev10012086m.g	6	3,3	0.09862662	0.292274022	NA	no	pfkB-like carbohydrate kinase family protein;
Ciclev10012598m.g	2	3,3	0.098651102	0.164327317	0.147146718	no
Ciclev10000891m.g	5	3,3	0.098707869	0.058862479	NA	no	Lung seven transmembrane receptor family protein;
Ciclev10001072m.g	2	3,3	0.098911201	0.14043796	0.168693825	no	like AUX1 3;
Ciclev10022490m.g	2	3,3	0.099134253	0.2750692	0.235140932	no	HNH endonuclease domain-containing protein;
Ciclev10008484m.g	2	3,3	0.099658321	0.119515917	0.202552857	no	AT hook motif-containing protein;
Ciclev10011123m.g	2	3,3	0.099684226	0.382950732	0.177540268	no	Tetratricopeptide repeat (TPR)-like superfamily protein;
Ciclev10005969m.g	3	3,3	0.099723807	0.49919993	0.325374147	no
Ciclev10030354m.g	4	3,3	0.099794997	0.402604286	NA	no	chloride channel E;
Ciclev10012936m.g	2	3,3	0.100027676	0.440994768	0.167870549	no	Mediator complex, subunit Med7;
Ciclev10016210m.g	3	3,3	0.100378446	0.484997501	0.327161971	no
Ciclev10012139m.g	3	3,3	0.100467763	0.237603113	0.400043086	no	DNAJ heat shock family protein;
Ciclev10030675m.g	3	3,3	0.100574109	0.503687188	0.29032095	no	anaphase-promoting complex/cyclosome 2;
Ciclev10019403m.g	4	3,3	0.100814605	0.263748477	NA	no	GPI transamidase component PIG-S-related;
Ciclev10016808m.g	3	3,3	0.10094296	0.246822307	0.136180836	no	RNA-binding (RRM/RBD/RNP motifs) family protein;
Ciclev10026865m.g	2	3,3	0.101031703	0.035333126	0.223313782	no
Ciclev10022533m.g	2	3,3	0.101098786	0.06288598	0.220853178	no	phosphoprotein phosphatase inhibitors;
Ciclev10019532m.g	2	3,3	0.101177898	0.386747169	0.152122145	no	4-coumarate:CoA ligase 3;
Ciclev10001944m.g	3	3,3	0.101335383	0.15644118	0.371639474	no	Nodulin MtN3 family protein;
Ciclev10026208m.g	4	3,3	0.101352863	0.269301259	NA	no	2-oxoglutarate (2OG) and Fe(II)-dependent oxygenase superfamily protein;
Ciclev10028417m.g	3	3,3	0.10135748	0.499256732	0.213780364	no	63 kDa inner membrane family protein;
Ciclev10014341m.g	5	3,3	0.10160649	0.02301147	NA	no	chloride channel B;
Ciclev10026618m.g	2	3,3	0.10217575	0.467456108	0.236404181	no	Amino acid kinase family protein;
Ciclev10025884m.g	2	3,3	0.102417637	0.358463378	0.166132812	no	Protein of unknown function (DUF581);
Ciclev10005047m.g	4	3,3	0.102430559	0.001861192	0.071521755	no	Protein phosphatase 2C family protein;
Ciclev10018558m.g	3	3,3	0.103221459	0.078396509	0.46227253	no	cell division cycle protein 48-related / CDC48-related;
Ciclev10032570m.g	8	3,3	0.103319036	0.347110042	NA	no	RING/U-box superfamily protein;
Ciclev10023388m.g	5	3,3	0.10343574	0.373024679	NA	no	Cytochrome C1 family;
Ciclev10032726m.g	2	3,3	0.103460304	0.362557764	0.229678353	no	prenylated RAB acceptor 1.B4;
Ciclev10018577m.g	2	3,3	0.103597217	0.116005516	0.153727904	no	Myosin heavy chain-related protein;
Ciclev10007502m.g	6	3,3	0.103673118	0.472740225	NA	no	Voltage-gated chloride channel family protein;
Ciclev10015874m.g	8	3,3	0.104211337	0.591376187	NA	no	carbonic anhydrase 1;
Ciclev10026756m.g	2	3,3	0.104285166	0.458610821	0.189198354	no	profilin 5;
Ciclev10003706m.g	2	3,3	0.104495526	0.334718431	0.222902852	no	PHYTOSULFOKINE 3 PRECURSOR;
Ciclev10022715m.g	2	3,3	0.104657799	0.411055633	0.19742565	no	Surfeit locus protein 5 subunit 22 of Mediator complex;
Ciclev10021720m.g	2	3,3	0.104877869	0.294041368	0.230407436	no	S-adenosyl-L-methionine-dependent methyltransferases superfamily protein;
Ciclev10014518m.g	2	3,3	0.105627653	0.340747107	0.191633174	no	Actin binding Calponin homology (CH) domain-containing protein;
Ciclev10032202m.g	3	3,3	0.105691615	0.366146714	0.206574191	no	Acyl-CoA N-acyltransferases (NAT) superfamily protein;
Ciclev10022474m.g	3	3,3	0.105829445	0.464540055	0.054241413	no
Ciclev10028550m.g	3	3,3	0.106021517	0.021876979	NA	no	FAD/NAD(P)-binding oxidoreductase family protein;
Ciclev10007450m.g	6	3,3	0.106129375	0.391727007	NA	no	MuDR family transposase;
Ciclev10012994m.g	3	3,3	0.106763208	0.204986388	0.387059967	no	RNA binding (RRM/RBD/RNP motifs) family protein;
Ciclev10008889m.g	3	3,3	0.107159484	0.197836966	0.384995841	no	Protein of unknown function DUF92, transmembrane;
Ciclev10008742m.g	3	3,3	0.107448424	0.458877749	0.308504882	no	BURP domain-containing protein;
Ciclev10028470m.g	2	3,3	0.107509337	0.046369446	0.238589752	no	DNA glycosylase superfamily protein;
Ciclev10015598m.g	6	3,3	0.107875808	0.047467316	NA	no	Zinc finger C-x8-C-x5-C-x3-H type family protein;
Ciclev10001956m.g	3	3,3	0.107998076	0.053421371	NA	no	NAC (No Apical Meristem) domain transcriptional regulator superfamily protein;
Ciclev10033677m.g	2	3,2	0.108133093	0.004164586	0.233739787	no	DNA-binding HORMA family protein;
Ciclev10029511m.g	4	3,3	0.108248868	0.284943153	0.596469288	no	histidine-containing phosphotransmitter 1;
Ciclev10000783m.g	4	3,3	0.108416176	0.152642298	NA	no	SKU5 similar 5;
Ciclev10019543m.g	4	3,3	0.108431365	0.033944425	NA	no	Nodulin-like / Major Facilitator Superfamily protein;
Ciclev10019744m.g	2	3,3	0.108831833	0.439601397	0.239499627	no	Pentatricopeptide repeat (PPR) superfamily protein;
Ciclev10030722m.g	2	3,3	0.108964145	0.194387694	0.205707841	no
Ciclev10005774m.g	3	3,3	0.109001375	0.457972613	0.224187099	no	proteasome subunit PAB1;
Ciclev10011574m.g	6	3,3	0.109288142	0.073700291	NA	no	Protein kinase protein with tetratricopeptide repeat domain;
Ciclev10011792m.g	2	3,3	0.109794377	0.049666444	0.20784346	no	hydroxyproline-rich glycoprotein family protein;
Ciclev10016172m.g	2	3,3	0.109828097	0.348474616	0.192162549	no
Ciclev10021365m.g	4	3,3	0.10992907	0.322936638	0.413301503	no	ureidoglycine aminohydrolase;
Ciclev10028776m.g	3	3,3	0.109970021	0.106037782	0.440394635	no	alpha/beta-Hydrolases superfamily protein;
Ciclev10014243m.g	5	3,3	0.11008985	0.139608881	NA	no	MEI2-like protein 5;
Ciclev10011757m.g	5	3,3	0.110107632	0.695040243	NA	no	defective in meristem silencing 3;
Ciclev10006308m.g	2	3,3	0.110670275	0.320572411	0.198590149	no	drought-induced 21;
Ciclev10020004m.g	4	3,3	0.110997772	0.502887875	0.52621258	no	1-deoxy-D-xylulose 5-phosphate reductoisomerase;
Ciclev10014849m.g	2	3,3	0.11142176	0.04183229	0.156111301	no	Major facilitator superfamily protein;
Ciclev10026247m.g	2	3,3	0.111820019	0.18237893	0.197831273	no	Polynucleotidyl transferase, ribonuclease H-like superfamily protein;
Ciclev10007859m.g	4	3,3	0.111970936	5.56E-13	NA	no	Tetratricopeptide repeat (TPR)-like superfamily protein;
g.62858	3	3,3	0.112256514	0.41560495	0.078439966	no	Shikimate O-hydroxycinnamoyltransferase
Ciclev10001100m.g	4	3,3	0.112578253	0.28094819	NA	no	ACT domain repeat 3;
Ciclev10031381m.g	6	3,3	0.112739331	0.160763095	NA	no	alanine-2-oxoglutarate aminotransferase 2;
Ciclev10031159m.g	5	3,3	0.112850759	0.012166317	NA	no	elongation defective 1 protein / ELD1 protein;
Ciclev10004358m.g	6	3,3	0.113259712	0.529909415	NA	no	LEUNIG_homolog;
Ciclev10012047m.g	2	3,3	0.113612136	0.336490555	0.241506002	no	Single-stranded nucleic acid binding R3H protein;
Ciclev10022566m.g	5	3,3	0.113617204	0.211039477	NA	no	glutathione peroxidase 8;
Ciclev10000262m.g	3	3,3	0.113753122	0.216741757	0.420658874	no	Transcription factor jumonji (jmj) family protein / zinc finger (C5HC2 type) family protein;
Ciclev10032365m.g	5	3,3	0.113814061	0.468106538	NA	no	BTB/POZ domain-containing protein;
Ciclev10020519m.g	4	3,3	0.113823087	0.311601466	NA	no	O-acetylserine (thiol) lyase B;
Ciclev10003654m.g	4	3,3	0.114075691	0.532787429	NA	no	Protein kinase superfamily protein;
Ciclev10016942m.g	6	3,3	0.114078379	0.249205953	NA	no	nudix hydrolase homolog 25;
Ciclev10000763m.g	5	3,3	0.114711542	0.224290493	NA	no	RING/FYVE/PHD zinc finger superfamily protein;
Ciclev10009792m.g	2	3,3	0.114930082	0.419095579	0.15562088	no	Ribosomal protein L35;
Ciclev10028238m.g	3	3,3	0.115080291	0.499392644	0.355747139	no	fatty acid desaturase 6;
Ciclev10004448m.g	3	3,3	0.115142465	0.099432537	0.467689108	no	RNA recognition motif (RRM)-containing protein;
Ciclev10026735m.g	3	3,3	0.115274846	0.54312866	0.322616222	no	RNA polymerase II, Rpb4, core protein;
Ciclev10007625m.g	3	3,3	0.115321471	0.261458478	0.347160873	no	Protein kinase superfamily protein;
Ciclev10000202m.g	2	3,3	0.115386193	0.293976467	0.242377052	no
Ciclev10009402m.g	6	3,3	0.115782889	0.356923529	NA	no	Mnd1 family protein;
Ciclev10032020m.g	7	3,3	0.115798161	0.001915724	NA	no	BES1-interacting Myc-like protein 2;
Ciclev10012991m.g	3	3,3	0.115899873	0.339789998	0.071588789	no
Ciclev10008705m.g	3	3,3	0.115959306	0.230870267	0.498690244	no	lysine-ketoglutarate reductase/saccharopine dehydrogenase bifunctional enzyme;
Ciclev10011517m.g	2	3,3	0.116093118	0.328744827	0.226862438	no	LMBR1-like membrane protein;
Ciclev10008632m.g	12	3,3	0.116385512	0.07960011	NA	no	Protein kinase superfamily protein;
Ciclev10021373m.g	2	3,3	0.116710368	0.071649236	0.233076306	no
Ciclev10025329m.g	3	3,3	0.116733672	0.460544038	0.288573001	no	O-fucosyltransferase family protein;
Ciclev10016136m.g	3	3,3	0.11714854	0.101080364	0.465119165	no	glyoxalase I homolog;
Ciclev10031313m.g	2	3,2	0.117148902	0.048312094	0.239709205	no	serine carboxypeptidase-like 34;
Ciclev10021430m.g	2	3,3	0.117374294	0.352343753	0.161636829	no	3-phosphoserine phosphatase;
Ciclev10031952m.g	2	3,3	0.117934825	0.174106211	0.240900123	no	O-methyltransferase 1;
Ciclev10005284m.g	7	3,3	0.118063595	0.603747666	NA	no	Protein kinase superfamily protein;
Ciclev10018623m.g	2	3,3	0.118419215	0.331056129	0.242370403	no	P-loop nucleoside triphosphate hydrolases superfamily protein with CH (Calponin Homology) domain;
Ciclev10002525m.g	6	3,3	0.118559769	0.238624402	NA	no	TRAF-type zinc finger-related;
Ciclev10029281m.g	3	3,3	0.118634023	0.055471252	0.382122735	no	Leucine-rich repeat (LRR) family protein;
Ciclev10029572m.g	4	3,3	0.118648626	0.344656893	NA	no	ribosomal protein S15A E;
Ciclev10033074m.g	2	3,3	0.118996743	0.049534498	0.241892521	no
Ciclev10025744m.g	3	3,3	0.119528352	0.363004096	0.43041437	no	isopropylmalate dehydrogenase 2;
Ciclev10028214m.g	3	3,3	0.119690178	0.389190171	0.411498902	no	Senescence/dehydration-associated protein-related;
Ciclev10016953m.g	2	3,3	0.119889683	0.309527287	0.170684551	no
Ciclev10017597m.g	5	3,3	0.119890036	0.000635427	NA	no	Tetratricopeptide repeat (TPR)-like superfamily protein;
Ciclev10016611m.g	2	3,3	0.11990245	0.253483515	0.234787873	no	PLATZ transcription factor family protein;
Ciclev10012360m.g	8	3,3	0.119913449	0.091638294	NA	no	KH domain-containing protein / zinc finger (CCCH type) family protein;
Ciclev10019852m.g	2	3,3	0.120239468	0.002587622	0.232503309	no	BR-signaling kinase 3;
Ciclev10016110m.g	2	3,3	0.120421539	0.018046117	0.236760378	no	gamma-soluble NSF attachment protein;
Ciclev10008511m.g	11	3,3	0.120432891	0.493887313	NA	no	Mitochondrial transcription termination factor family protein;
Ciclev10025555m.g	2	3,3	0.120624446	0.421210607	0.17513659	no	Tetratricopeptide repeat (TPR)-like superfamily protein;
Ciclev10005764m.g	3	3,3	0.120767431	0.163330352	0.158189928	no	S-adenosyl-L-methionine-dependent methyltransferases superfamily protein;
Ciclev10021910m.g	3	3,3	0.120910194	0.172801515	0.645203608	no
Ciclev10001702m.g	2	3,3	0.120938924	0.372238928	0.156868376	no	NAD(P)-linked oxidoreductase superfamily protein;
Ciclev10008561m.g	4	3,3	0.121054034	0.432382611	NA	no	tetraacyldisaccharide 4\'-kinase family protein;
Ciclev10031239m.g	6	3,3	0.121248022	0.743628244	NA	no	polyamine oxidase 2;
Ciclev10019681m.g	4	3,3	0.121361381	0.283145018	0.242362747	no	Transmembrane Fragile-X-F-associated protein;
Ciclev10009483m.g	2	3,3	0.121684505	0.398677749	0.209743455	no	Mitochondrial import inner membrane translocase subunit Tim17/Tim22/Tim23 family protein;
Ciclev10007561m.g	3	3,3	0.121810614	0.443619992	0.178810933	no	nucleoporin-related;
Ciclev10004825m.g	4	3,3	0.122055093	0.254811348	NA	no	ARM repeat superfamily protein;
Ciclev10011635m.g	2	3,3	0.122110268	0.25531285	0.201413699	no	Pectin lyase-like superfamily protein;
Ciclev10021655m.g	10	3,3	0.122364965	0.462898041	NA	no
Ciclev10019111m.g	2	3,3	0.122727727	0.334229792	0.234668838	no	Mitochondrial substrate carrier family protein;
Ciclev10015840m.g	6	3,3	0.122786217	0.563714394	NA	no	Peptidase family M48 family protein;
Ciclev10018992m.g	2	3,3	0.123107945	0.260200788	0.169647662	no	Long-chain fatty alcohol dehydrogenase family protein;
Ciclev10008850m.g	3	3,3	0.123198126	0.268622077	0.464255094	no	syntaxin of plants 32;
Ciclev10024800m.g	2	3,3	0.123389196	0.339188347	0.191833876	no	Glycosyl hydrolase family 38 protein;
Ciclev10015110m.g	3	3,3	0.123495218	0.44006948	0.397767617	no	ACT domain repeat 6;
Ciclev10020720m.g	3	3,3	0.123511951	0.396614151	0.434677667	no	NAD(P)-linked oxidoreductase superfamily protein;
Ciclev10022640m.g	3	3,3	0.123832696	0.14136271	0.016860727	no
Ciclev10026305m.g	4	3,3	0.124392823	0.416310395	NA	no
Ciclev10016375m.g	4	3,3	0.125459112	0.006634825	NA	no	carboxylesterases;
Ciclev10024760m.g	5	3,3	0.125594787	0.153807492	NA	no	Tetratricopeptide repeat (TPR)-like superfamily protein;
g.66959	2	3,3	0.126021375	0.181115655	0.208132642	no
Ciclev10020223m.g	5	3,3	0.126282978	0.154265758	NA	no	FUS3-complementing gene 2;
Ciclev10005581m.g	3	3,3	0.12644664	0.436833413	0.253076654	no	ubiquinol-cytochrome C chaperone family protein;
Ciclev10012301m.g	4	3,3	0.126674621	0.027334531	NA	no	SPX (SYG1/Pho81/XPR1) domain-containing protein / zinc finger (C3HC4-type RING finger) protein-related;
Ciclev10031585m.g	2	3,3	0.126675247	0.268250765	0.247227376	no	VH1-interacting kinase;
Ciclev10030960m.g	3	3,3	0.127018454	0.050142359	0.524097679	no	galactosyltransferase1;
Ciclev10019521m.g	3	3,3	0.127346176	0.349264321	0.4461032	no	GDA1/CD39 nucleoside phosphatase family protein;
Ciclev10005772m.g	4	3,3	0.127572782	0.202825967	0.146082965	no	P-loop containing nucleoside triphosphate hydrolases superfamily protein;
Ciclev10018681m.g	3	3,3	0.127616648	0.357961766	0.37972906	no	Disease resistance protein (CC-NBS-LRR class) family;
Ciclev10004367m.g	3	3,3	0.127763876	0.265119989	0.453176992	no	DNAJ heat shock N-terminal domain-containing protein;
Ciclev10030798m.g	3	3,3	0.12779474	0.180692578	0.348246112	no
Ciclev10007460m.g	3	3,3	0.127804585	0.3173995	0.316557114	no	Tetratricopeptide repeat (TPR)-like superfamily protein;
Ciclev10018295m.g	4	3,2	0.128095475	0.230754756	NA	no
Ciclev10008209m.g	5	3,3	0.128300424	0.644363558	NA	no	Nucleic acid-binding, OB-fold-like protein;
Ciclev10030507m.g	4	3,3	0.128342527	0.359060758	NA	no	SIN3-like 4;
Ciclev10020232m.g	2	3,3	0.128663342	0.105117149	0.233983499	no	Cytidine/deoxycytidylate deaminase family protein;
Ciclev10011052m.g	3	3,3	0.128846506	0.539317797	0.567672669	no	spindle pole body component 98;
Ciclev10021717m.g	3	3,3	0.129160244	0.212552234	0.496713577	no	syntaxin of plants 71;
Ciclev10021501m.g	3	3,3	0.129793734	0.466305119	0.244966332	no	homeobox-leucine zipper protein 3;
Ciclev10004398m.g	2	3,3	0.129840797	0.364070484	0.164222666	no	SNF2 domain-containing protein / helicase domain-containing protein;
Ciclev10026503m.g	4	3,3	0.129890784	0.595609336	NA	no
Ciclev10012376m.g	2	3,3	0.13012811	0.374370228	0.229934964	no	RNA-binding KH domain-containing protein;
Ciclev10003046m.g	2	3,3	0.130381748	0.319770613	0.186044008	no	NADH dehydrogenase (ubiquinone)s;
Ciclev10022815m.g	2	3,3	0.130568101	0.43493808	0.248873567	no	glycine-rich protein;
[truncated: 5,871 more rows]
