# Supplementary material for: Transcriptome Profiling of Huanglongbing (HLB) Tolerant and Susceptible Citrus Plants Reveals the Role of Basal Resistance in HLB Tolerance
Source: Front Plant Sci. 2016 Jun 28;7:933. doi: 10.3389/fpls.2016.00933 (PMC4923198; doi:10.3389/fpls.2016.00933)
Supplement: Table S5 — GO enrichment analysis of the DE genes. [file Table5.CSV]

Table S5-I. Top 50 enriched biological process GO terms of the DE genes that were down regulated in HLB tolerant citrus trees
Index	GO.ID	Term	Annotated	Significant	Expected	classicFisher
1	GO:0006261	DNA-dependent DNA replication	116	12	2.18	1.80E-06
2	GO:0006260	DNA replication	217	15	4.07	1.50E-05
3	GO:0019076	viral release from host cell	60	8	1.13	1.50E-05
4	GO:0032197	transposition, RNA-mediated	67	8	1.26	3.50E-05
5	GO:0044403	symbiosis, encompassing mutualism throug...	283	16	5.31	9.00E-05
6	GO:0044419	interspecies interaction between organis...	285	16	5.35	9.80E-05
7	GO:0016032	viral process	216	13	4.05	0.00022
8	GO:0044764	multi-organism cellular process	256	14	4.8	0.00035
9	GO:0019058	viral life cycle	96	8	1.8	0.00044
10	GO:0090501	RNA phosphodiester bond hydrolysis	105	8	1.97	0.0008
11	GO:0015840	urea transport	3	2	0.06	0.00104
12	GO:0071918	urea transmembrane transport	3	2	0.06	0.00104
13	GO:0032196	transposition	231	12	4.34	0.00142
14	GO:0006971	hypotonic response	4	2	0.08	0.00205
15	GO:0042539	hypotonic salinity response	4	2	0.08	0.00205
16	GO:0080170	hydrogen peroxide transmembrane transpor...	4	2	0.08	0.00205
17	GO:0006259	DNA metabolic process	1231	37	23.1	0.00281
18	GO:0006334	nucleosome assembly	52	5	0.98	0.00284
19	GO:0006268	DNA unwinding involved in DNA replicatio...	5	2	0.09	0.00338
20	GO:0006833	water transport	35	4	0.66	0.00402
21	GO:0042044	fluid transport	35	4	0.66	0.00402
22	GO:0019755	one-carbon compound transport	6	2	0.11	0.00501
23	GO:0031497	chromatin assembly	60	5	1.13	0.00528
24	GO:0071103	DNA conformation change	117	7	2.2	0.00652
25	GO:0034728	nucleosome organization	64	5	1.2	0.00694
26	GO:0007346	regulation of mitotic cell cycle	69	5	1.29	0.00949
27	GO:1901987	regulation of cell cycle phase transitio...	45	4	0.84	0.00988
28	GO:1901990	regulation of mitotic cell cycle phase t...	45	4	0.84	0.00988
29	GO:0065004	protein-DNA complex assembly	70	5	1.31	0.01007
30	GO:0006333	chromatin assembly or disassembly	71	5	1.33	0.01067
31	GO:0010564	regulation of cell cycle process	102	6	1.91	0.01242
32	GO:0006323	DNA packaging	76	5	1.43	0.01404
33	GO:0009816	defense response to bacterium, incompati...	78	5	1.46	0.01557
34	GO:0050982	detection of mechanical stimulus	11	2	0.21	0.01726
35	GO:2000045	regulation of G1/S transition of mitotic...	11	2	0.21	0.01726
36	GO:2000134	negative regulation of G1/S transition o...	11	2	0.21	0.01726
37	GO:0007007	inner mitochondrial membrane organizatio...	1	1	0.02	0.01877
38	GO:0016048	detection of temperature stimulus	1	1	0.02	0.01877
39	GO:0042407	cristae formation	1	1	0.02	0.01877
40	GO:0043550	regulation of lipid kinase activity	1	1	0.02	0.01877
41	GO:0055047	generative cell mitosis	1	1	0.02	0.01877
42	GO:0090215	regulation of 1-phosphatidylinositol-4-p...	1	1	0.02	0.01877
43	GO:0071824	protein-DNA complex subunit organization	82	5	1.54	0.01896
44	GO:0015074	DNA integration	480	16	9.01	0.01917
45	GO:0006949	syncytium formation	12	2	0.23	0.02046
46	GO:0010389	regulation of G2/M transition of mitotic...	12	2	0.23	0.02046
47	GO:0015691	cadmium ion transport	12	2	0.23	0.02046
48	GO:1902749	regulation of cell cycle G2/M phase tran...	12	2	0.23	0.02046
49	GO:0000278	mitotic cell cycle	254	10	4.77	0.02185
50	GO:0044772	mitotic cell cycle phase transition	58	4	1.09	0.02332
Table S5-II. Top 50 enriched cellular component GO terms of the DE genes that were down regulated in HLB tolerant citrus trees
Index	GO.ID	Term	Annotated	Significant	Expected	classicFisher
1	GO:0000943	retrotransposon nucleocapsid	58	8	1.06	9.70E-06
2	GO:0009506	plasmodesma	675	25	12.33	0.00062
3	GO:0055044	symplast	675	25	12.33	0.00062
4	GO:0000786	nucleosome	40	5	0.73	0.00076
5	GO:1990104	DNA bending complex	40	5	0.73	0.00076
6	GO:0005911	cell-cell junction	702	25	12.83	0.00109
7	GO:0044815	DNA packaging complex	44	5	0.8	0.00119
8	GO:0031225	anchored component of membrane	151	9	2.76	0.00182
9	GO:0030054	cell junction	736	25	13.45	0.00208
10	GO:0046658	anchored component of plasma membrane	102	7	1.86	0.00264
11	GO:0042555	MCM complex	5	2	0.09	0.00321
12	GO:0032993	protein-DNA complex	111	7	2.03	0.00424
13	GO:0005576	extracellular region	1186	33	21.67	0.00973
14	GO:0000347	THO complex	12	2	0.22	0.01945
15	GO:0005618	cell wall	554	17	10.12	0.02578
16	GO:0015935	small ribosomal subunit	62	4	1.13	0.02657
17	GO:0030312	external encapsulating structure	557	17	10.18	0.02697
18	GO:0071944	cell periphery	3122	70	57.04	0.03066
19	GO:0031226	intrinsic component of plasma membrane	166	7	3.03	0.03284
20	GO:0001673	male germ cell nucleus	2	1	0.04	0.03621
21	GO:0005950	anthranilate synthase complex	2	1	0.04	0.03621
22	GO:0005955	calcineurin complex	2	1	0.04	0.03621
23	GO:0044391	ribosomal subunit	140	6	2.56	0.04353
24	GO:0005615	extracellular space	73	4	1.33	0.04447
25	GO:0000785	chromatin	144	6	2.63	0.04875
26	GO:0043073	germ cell nucleus	4	1	0.07	0.07112
27	GO:1990077	primosome complex	4	1	0.07	0.07112
28	GO:0000326	protein storage vacuole	5	1	0.09	0.08809
29	GO:0005834	heterotrimeric G-protein complex	5	1	0.09	0.08809
30	GO:0042807	central vacuole	5	1	0.09	0.08809
31	GO:0044459	plasma membrane part	255	8	4.66	0.09632
32	GO:0044427	chromosomal part	258	8	4.71	0.10126
33	GO:0009317	acetyl-CoA carboxylase complex	6	1	0.11	0.10476
34	GO:0031234	extrinsic component of cytoplasmic side ...	6	1	0.11	0.10476
35	GO:0045095	keratin filament	6	1	0.11	0.10476
36	GO:0000322	storage vacuole	32	2	0.58	0.11545
37	GO:0032541	cortical endoplasmic reticulum	7	1	0.13	0.12113
38	GO:0005719	nuclear euchromatin	8	1	0.15	0.13719
39	GO:0005882	intermediate filament	8	1	0.15	0.13719
40	GO:0031304	intrinsic component of mitochondrial inn...	8	1	0.15	0.13719
41	GO:0016602	CCAAT-binding factor complex	9	1	0.16	0.15297
42	GO:0045111	intermediate filament cytoskeleton	9	1	0.16	0.15297
43	GO:0005667	transcription factor complex	39	2	0.71	0.15909
44	GO:0022627	cytosolic small ribosomal subunit	40	2	0.73	0.16556
45	GO:0030894	replisome	10	1	0.18	0.16845
46	GO:0000418	DNA-directed RNA polymerase IV complex	11	1	0.2	0.18366
47	GO:0000419	DNA-directed RNA polymerase V complex	11	1	0.2	0.18366
48	GO:0015030	Cajal body	12	1	0.22	0.19859
49	GO:0071782	endoplasmic reticulum tubular network	12	1	0.22	0.19859
50	GO:0005886	plasma membrane	2660	54	48.6	0.2124
Table S5-III. Top 50 enriched molecular function GO terms of the DE genes that were down regulated in HLB tolerant citrus trees
Index	GO.ID	Term	Annotated	Significant	Expected	classicFisher
1	GO:0004523	RNA-DNA hybrid ribonuclease activity	218	18	4.18	2.20E-07
2	GO:0016891	endoribonuclease activity, producing 5'-...	245	18	4.7	1.20E-06
3	GO:0004521	endoribonuclease activity	257	18	4.93	2.40E-06
4	GO:0016893	endonuclease activity, active with eithe...	263	18	5.05	3.40E-06
5	GO:0004540	ribonuclease activity	295	18	5.66	1.60E-05
6	GO:0047066	phospholipid-hydroperoxide glutathione p...	10	4	0.19	2.50E-05
7	GO:0005372	water transmembrane transporter activity	11	4	0.21	3.90E-05
8	GO:0015250	water channel activity	11	4	0.21	3.90E-05
9	GO:0004602	glutathione peroxidase activity	15	4	0.29	0.00015
10	GO:0004519	endonuclease activity	720	27	13.82	0.0007
11	GO:0003887	DNA-directed DNA polymerase activity	127	9	2.44	0.00077
12	GO:0003964	RNA-directed DNA polymerase activity	546	22	10.48	0.00088
13	GO:0016405	CoA-ligase activity	11	3	0.21	0.00103
14	GO:0016878	acid-thiol ligase activity	11	3	0.21	0.00103
15	GO:0015204	urea transmembrane transporter activity	3	2	0.06	0.00109
16	GO:0016779	nucleotidyltransferase activity	706	26	13.55	0.00114
17	GO:0034061	DNA polymerase activity	574	22	11.02	0.00166
18	GO:0004190	aspartic-type endopeptidase activity	579	22	11.11	0.00185
19	GO:0070001	aspartic-type peptidase activity	579	22	11.11	0.00185
20	GO:0016788	hydrolase activity, acting on ester bond...	1474	44	28.29	0.00207
21	GO:0004013	adenosylhomocysteinase activity	4	2	0.08	0.00215
22	GO:0004774	succinate-CoA ligase activity	4	2	0.08	0.00215
23	GO:0004775	succinate-CoA ligase (ADP-forming) activ...	4	2	0.08	0.00215
24	GO:0016802	trialkylsulfonium hydrolase activity	4	2	0.08	0.00215
25	GO:0004022	alcohol dehydrogenase (NAD) activity	14	3	0.27	0.00218
26	GO:0003878	ATP citrate synthase activity	5	2	0.1	0.00353
27	GO:0004518	nuclease activity	816	27	15.66	0.00416
28	GO:0016877	ligase activity, forming carbon-sulfur b...	18	3	0.35	0.00461
29	GO:0016851	magnesium chelatase activity	7	2	0.13	0.00723
30	GO:0051002	ligase activity, forming nitrogen-metal ...	7	2	0.13	0.00723
31	GO:0051003	ligase activity, forming nitrogen-metal ...	7	2	0.13	0.00723
32	GO:0042887	amide transmembrane transporter activity	9	2	0.17	0.01209
33	GO:0004601	peroxidase activity	101	6	1.94	0.01316
34	GO:0046872	metal ion binding	4047	95	77.67	0.0133
35	GO:0052689	carboxylic ester hydrolase activity	230	10	4.41	0.01356
36	GO:0016684	oxidoreductase activity, acting on perox...	102	6	1.96	0.01377
37	GO:0016787	hydrolase activity	3569	85	68.5	0.01418
38	GO:0042973	glucan endo-1,3-beta-D-glucosidase activ...	49	4	0.94	0.01431
39	GO:0043169	cation binding	4066	95	78.04	0.0151
40	GO:0022838	substrate-specific channel activity	107	6	2.05	0.01708
41	GO:0003824	catalytic activity	9028	191	173.27	0.01795
42	GO:0008381	mechanically-gated ion channel activity	11	2	0.21	0.01801
43	GO:0022833	mechanically gated channel activity	11	2	0.21	0.01801
44	GO:0046912	transferase activity, transferring acyl ...	11	2	0.21	0.01801
45	GO:0001105	RNA polymerase II transcription coactiva...	1	1	0.02	0.01919
46	GO:0001190	RNA polymerase II transcription factor b...	1	1	0.02	0.01919
47	GO:0004056	argininosuccinate lyase activity	1	1	0.02	0.01919
48	GO:0004459	L-lactate dehydrogenase activity	1	1	0.02	0.01919
49	GO:0015398	high affinity secondary active ammonium ...	1	1	0.02	0.01919
50	GO:0018858	benzoate-CoA ligase activity	1	1	0.02	0.01919
Table S5-IV. Top 50 enriched biological process GO terms of the DE genes that were up regulated in HLB tolerant citrus trees
Index	GO.ID	Term	Annotated	Significant	Expected	classicFisher
1	GO:0006722	triterpenoid metabolic process	17	5	0.21	1.60E-06
2	GO:0016104	triterpenoid biosynthetic process	17	5	0.21	1.60E-06
3	GO:0044003	modification by symbiont of host morphol...	40	6	0.5	9.30E-06
4	GO:0051817	modification of morphology or physiology...	40	6	0.5	9.30E-06
5	GO:0019742	pentacyclic triterpenoid metabolic proce...	14	4	0.17	2.10E-05
6	GO:0019745	pentacyclic triterpenoid biosynthetic pr...	14	4	0.17	2.10E-05
7	GO:0035821	modification of morphology or physiology...	55	6	0.69	6.00E-05
8	GO:0052558	induction by organism of immune response...	21	4	0.26	0.00012
9	GO:0052559	induction by symbiont of host immune res...	21	4	0.26	0.00012
10	GO:0080185	effector dependent induction by symbiont...	21	4	0.26	0.00012
11	GO:0010289	homogalacturonan biosynthetic process	9	3	0.11	0.00015
12	GO:0010394	homogalacturonan metabolic process	9	3	0.11	0.00015
13	GO:0052555	positive regulation by organism of immun...	23	4	0.29	0.00017
14	GO:0052556	positive regulation by symbiont of host ...	23	4	0.29	0.00017
15	GO:0052031	modulation by symbiont of host defense r...	24	4	0.3	0.0002
16	GO:0052173	response to defenses of other organism i...	24	4	0.3	0.0002
17	GO:0052200	response to host defenses	24	4	0.3	0.0002
18	GO:0052255	modulation by organism of defense respon...	24	4	0.3	0.0002
19	GO:0052552	modulation by organism of immune respons...	24	4	0.3	0.0002
20	GO:0052553	modulation by symbiont of host immune re...	24	4	0.3	0.0002
21	GO:0052564	response to immune response of other org...	24	4	0.3	0.0002
22	GO:0052572	response to host immune response	24	4	0.3	0.0002
23	GO:0075136	response to host	24	4	0.3	0.0002
24	GO:0050778	positive regulation of immune response	97	7	1.21	0.00021
25	GO:0045229	external encapsulating structure organiz...	287	12	3.58	0.00026
26	GO:0002684	positive regulation of immune system pro...	101	7	1.26	0.00027
27	GO:0009068	aspartate family amino acid catabolic pr...	11	3	0.14	0.00029
28	GO:0010206	photosystem II repair	13	3	0.16	0.0005
29	GO:0006855	drug transmembrane transport	57	5	0.71	0.0007
30	GO:0015893	drug transport	59	5	0.74	0.00083
31	GO:0050776	regulation of immune response	122	7	1.52	0.00083
32	GO:1901617	organic hydroxy compound biosynthetic pr...	161	8	2.01	0.00092
33	GO:0030091	protein repair	17	3	0.21	0.00114
34	GO:0007155	cell adhesion	67	5	0.84	0.00147
35	GO:0006530	asparagine catabolic process	5	2	0.06	0.00151
36	GO:0033345	asparagine catabolic process via L-aspar...	5	2	0.06	0.00151
37	GO:0022610	biological adhesion	68	5	0.85	0.00157
38	GO:0009817	defense response to fungus, incompatible...	41	4	0.51	0.00165
39	GO:0051701	interaction with host	102	6	1.27	0.00173
40	GO:0052325	cell wall pectin biosynthetic process	20	3	0.25	0.00186
41	GO:0010208	pollen wall assembly	43	4	0.54	0.00197
42	GO:0045087	innate immune response	570	16	7.1	0.00206
43	GO:0002682	regulation of immune system process	143	7	1.78	0.00209
44	GO:0016105	triterpenoid catabolic process	6	2	0.07	0.00224
45	GO:0019741	pentacyclic triterpenoid catabolic proce...	6	2	0.07	0.00224
46	GO:1902381	11-oxo-beta-amyrin metabolic process	6	2	0.07	0.00224
47	GO:1902382	11-oxo-beta-amyrin catabolic process	6	2	0.07	0.00224
48	GO:1902384	glycyrrhetinate metabolic process	6	2	0.07	0.00224
49	GO:1902386	glycyrrhetinate biosynthetic process	6	2	0.07	0.00224
50	GO:1901615	organic hydroxy compound metabolic proce...	281	10	3.5	0.00277
Table S5-V. Top 50 enriched cellular component GO terms of the DE genes that were down regulated in HLB tolerant citrus trees
Index	GO.ID	Term	Annotated	Significant	Expected	classicFisher
1	GO:0005768	endosome	344	10	4.02	0.0072
2	GO:0016021	integral component of membrane	4107	62	47.98	0.0102
3	GO:0031224	intrinsic component of membrane	4254	63	49.69	0.0146
4	GO:0031977	thylakoid lumen	55	3	0.64	0.0264
5	GO:0044425	membrane part	4552	65	53.18	0.0285
6	GO:0034098	Cdc48p-Npl4p-Ufd1p AAA ATPase complex	4	1	0.05	0.0459
7	GO:0010008	endosome membrane	167	5	1.95	0.0462
8	GO:0044440	endosomal part	167	5	1.95	0.0462
9	GO:0009330	DNA topoisomerase complex (ATP-hydrolyzi...	5	1	0.06	0.0571
10	GO:0000139	Golgi membrane	367	8	4.29	0.0662
11	GO:0000325	plant-type vacuole	134	4	1.57	0.072
12	GO:0030915	Smc5-Smc6 complex	7	1	0.08	0.079
13	GO:0044431	Golgi apparatus part	392	8	4.58	0.0889
14	GO:0008278	cohesin complex	8	1	0.09	0.0897
15	GO:0016020	membrane	5965	78	69.68	0.1029
16	GO:0016604	nuclear body	100	3	1.17	0.112
17	GO:0000418	DNA-directed RNA polymerase IV complex	11	1	0.13	0.1213
18	GO:0000419	DNA-directed RNA polymerase V complex	11	1	0.13	0.1213
19	GO:0009705	plant-type vacuole membrane	104	3	1.21	0.1221
20	GO:0005802	trans-Golgi network	168	4	1.96	0.1339
21	GO:0005886	plasma membrane	2660	37	31.07	0.1376
22	GO:0005852	eukaryotic translation initiation factor...	13	1	0.15	0.1417
23	GO:0033290	eukaryotic 48S preinitiation complex	13	1	0.15	0.1417
24	GO:0016282	eukaryotic 43S preinitiation complex	14	1	0.16	0.1518
25	GO:0070993	translation preinitiation complex	14	1	0.16	0.1518
26	GO:0005814	centriole	16	1	0.19	0.1715
27	GO:0005887	integral component of plasma membrane	64	2	0.75	0.1718
28	GO:0005739	mitochondrion	1212	18	14.16	0.1729
29	GO:0000793	condensed chromosome	65	2	0.76	0.1759
30	GO:0000148	1,3-beta-D-glucan synthase complex	18	1	0.21	0.1908
31	GO:0000145	exocyst	20	1	0.23	0.2096
32	GO:0045335	phagocytic vesicle	20	1	0.23	0.2096
33	GO:0031965	nuclear membrane	73	2	0.85	0.2098
34	GO:0071944	cell periphery	3122	41	36.47	0.2196
35	GO:0044450	microtubule organizing center part	24	1	0.28	0.2459
36	GO:0009501	amyloplast	28	1	0.33	0.2806
37	GO:0030139	endocytic vesicle	31	1	0.36	0.3056
38	GO:0031226	intrinsic component of plasma membrane	166	3	1.94	0.3066
39	GO:0005759	mitochondrial matrix	98	2	1.14	0.3178
40	GO:0009986	cell surface	33	1	0.39	0.3218
41	GO:0032580	Golgi cisterna membrane	34	1	0.4	0.3297
42	GO:0009527	plastid outer membrane	35	1	0.41	0.3375
43	GO:0009707	chloroplast outer membrane	35	1	0.41	0.3375
44	GO:0009535	chloroplast thylakoid membrane	252	4	2.94	0.34
45	GO:0055035	plastid thylakoid membrane	252	4	2.94	0.34
46	GO:0044459	plasma membrane part	255	4	2.98	0.3479
47	GO:0098588	bounding membrane of organelle	1467	19	17.14	0.3522
48	GO:0000786	nucleosome	40	1	0.47	0.3754
49	GO:0031985	Golgi cisterna	40	1	0.47	0.3754
50	GO:1990104	DNA bending complex	40	1	0.47	0.3754
Table S5-VI. Top 50 enriched molecular function GO terms of the DE genes that were up regulated in HLB tolerant citrus trees
Index	GO.ID	Term	Annotated	Significant	Expected	classicFisher
1	GO:0080019	fatty-acyl-CoA reductase (alcohol-formin...	8	3	0.1	0.00011
2	GO:1901149	salicylic acid binding	21	4	0.27	0.00014
3	GO:0016620	oxidoreductase activity, acting on the a...	45	5	0.58	0.00028
4	GO:0031559	oxidosqualene cyclase activity	11	3	0.14	0.00033
5	GO:0016903	oxidoreductase activity, acting on the a...	56	5	0.73	0.00078
6	GO:0004067	asparaginase activity	4	2	0.05	0.00099
7	GO:0019199	transmembrane receptor protein kinase ac...	126	7	1.63	0.00128
8	GO:0008798	beta-aspartyl-peptidase activity	5	2	0.06	0.00163
9	GO:0042300	beta-amyrin synthase activity	5	2	0.06	0.00163
10	GO:0004888	transmembrane signaling receptor activit...	170	8	2.21	0.0017
11	GO:0016628	oxidoreductase activity, acting on the C...	72	5	0.93	0.00242
12	GO:0033293	monocarboxylic acid binding	44	4	0.57	0.00248
13	GO:0015238	drug transmembrane transporter activity	73	5	0.95	0.00257
14	GO:0090484	drug transporter activity	73	5	0.95	0.00257
15	GO:0008242	omega peptidase activity	22	3	0.29	0.00276
16	GO:0004519	endonuclease activity	720	18	9.34	0.00591
17	GO:0016740	transferase activity	3886	66	50.41	0.00764
18	GO:0038023	signaling receptor activity	222	8	2.88	0.00849
19	GO:0015297	antiporter activity	136	6	1.76	0.00863
20	GO:0004675	transmembrane receptor protein serine/th...	64	4	0.83	0.00952
21	GO:0004518	nuclease activity	816	19	10.58	0.00981
22	GO:0004872	receptor activity	239	8	3.1	0.01287
23	GO:0033800	isoflavone 7-O-methyltransferase activit...	1	1	0.01	0.01297
24	GO:0042299	lupeol synthase activity	1	1	0.01	0.01297
25	GO:0080011	baruol synthase activity	1	1	0.01	0.01297
26	GO:0016627	oxidoreductase activity, acting on the C...	108	5	1.4	0.01327
27	GO:0003824	catalytic activity	9028	132	117.11	0.01659
28	GO:0008233	peptidase activity	1044	22	13.54	0.01664
29	GO:0050636	vinorine synthase activity	16	2	0.21	0.01783
30	GO:0016709	oxidoreductase activity, acting on paire...	117	5	1.52	0.01819
31	GO:0015291	secondary active transmembrane transport...	257	8	3.33	0.01909
32	GO:0008060	ARF GTPase activator activity	17	2	0.22	0.02003
33	GO:0016929	SUMO-specific protease activity	17	2	0.22	0.02003
34	GO:0031406	carboxylic acid binding	120	5	1.56	0.02006
35	GO:0043177	organic acid binding	120	5	1.56	0.02006
36	GO:0015298	solute:cation antiporter activity	81	4	1.05	0.02105
37	GO:0015299	solute:hydrogen antiporter activity	81	4	1.05	0.02105
38	GO:0070011	peptidase activity, acting on L-amino ac...	1016	21	13.18	0.02313
39	GO:0004370	glycerol kinase activity	2	1	0.03	0.02578
40	GO:0004753	saccharopine dehydrogenase activity	2	1	0.03	0.02578
41	GO:0010488	UDP-galactose:N-glycan beta-1,3-galactos...	2	1	0.03	0.02578
42	GO:0047130	saccharopine dehydrogenase (NADP+, L-lys...	2	1	0.03	0.02578
43	GO:0047131	saccharopine dehydrogenase (NAD+, L-glut...	2	1	0.03	0.02578
44	GO:0008238	exopeptidase activity	88	4	1.14	0.02754
45	GO:0005096	GTPase activator activity	51	3	0.66	0.02839
46	GO:0016866	intramolecular transferase activity	55	3	0.71	0.03446
47	GO:0030695	GTPase regulator activity	55	3	0.71	0.03446
48	GO:0004803	transposase activity	23	2	0.3	0.03543
49	GO:0003844	1,4-alpha-glucan branching enzyme activi...	3	1	0.04	0.03841
50	GO:0004665	prephenate dehydrogenase (NADP+) activit...	3	1	0.04	0.03841
