# Supplementary material for: Transcriptome Profiling of Huanglongbing (HLB) Tolerant and Susceptible Citrus Plants Reveals the Role of Basal Resistance in HLB Tolerance
Source: Front Plant Sci. 2016 Jun 28;7:933. doi: 10.3389/fpls.2016.00933 (PMC4923198; doi:10.3389/fpls.2016.00933)
Supplement: Table S8 — Differentially expressed transcription factors. [file Table8.CSV]

Table S8. Differentially expressed transcription factors
Family	GeneID	Description	log2(R/S)	pval
RNA.regulation of transcription.AP2/EREBP, APETALA2/Ethylene-responsive element binding protein family	ciclev10005701m|pacid:20792340	weakly similar to ( 160) AT3G16770 | Symbols: RAP2.3, ATEBP, ERF72 | ATEBP (ETHYLENE-RESPONSIVE ELEMENT BINDING PROTEIN); DNA binding / protein binding / transcription activator/ transcription factor | chr3:5705784-5706768 FORWARDvery weakly similar to (90.9) ERF1_ORYSA Ethylene-responsive transcription factor 1 (Ethylene-responsive element-binding factor 1) (EREBP-1) (OsEREBP1) - Oryza sativa (R…	-3.4628572	0.010749755
RNA.regulation of transcription.bHLH,Basic Helix-Loop-Helix family	ciclev10030153m|pacid:20812507	very weakly similar to (93.6) AT2G27230 | Symbols: LHW | LHW (LONESOME HIGHWAY); protein homodimerization/ transcription activator/ transcription factor | chr2:11650895-11653840 FORWARD no original description	99	0.0987273
RNA.regulation of transcription.bHLH,Basic Helix-Loop-Helix family	ciclev10013209m|pacid:20797324	very weakly similar to ( 100) AT3G28857 | Symbols: | transcription regulator | chr3:10855781-10856313 REVERSE no original description	-1.762004	0.08808883
RNA.regulation of transcription.bHLH,Basic Helix-Loop-Helix family	ciclev10001683m|pacid:20788529	moderately similar to ( 239) AT5G65640 | Symbols: bHLH093 | bHLH093 (beta HLH protein 93); DNA binding / transcription factor | chr5:26237137-26238635 FORWARDmoderately similar to ( 206) loc_os03g04310 12003.m101180 protein DNA binding protein, putative, expressed no original description	-2.8427522	9.94E-04
RNA.regulation of transcription.C2H2 zinc finger family	ciclev10030369m|pacid:20814872	weakly similar to ( 107) AT4G12240 | Symbols: | zinc finger (C2H2 type) family protein | chr4:7287895-7288989 FORWARD no original description	-7.3930535	1.04E-05
RNA.regulation of transcription.C2H2 zinc finger family	ciclev10020738m|pacid:20807237	moderately similar to ( 336) AT5G63280 | Symbols: | zinc finger (C2H2 type) family protein | chr5:25367085-25368848 FORWARDmoderately similar to ( 350) loc_os12g13130 12012.m56482 protein zinc finger protein, putative, expressed no original description	1.6397816	0.019313939
RNA.regulation of transcription.CCAAT box binding factor family, HAP5	ciclev10033679m|pacid:20802621	weakly similar to ( 114) AT5G43250 | Symbols: NF-YC13 | NF-YC13 (NUCLEAR FACTOR Y, SUBUNIT C13); DNA binding / transcription factor | chr5:17356174-17356566 REVERSE no original description	-3.4364815	1.44E-05
RNA.regulation of transcription.CPP(Zn),CPP1-related transcription factor family	ciclev10001376m|pacid:20786680	moderately similar to ( 241) AT4G14770 | Symbols: TCX2, ATTCX2 | TCX2 (TESMIN/TSO1-LIKE CXC 2); transcription factor | chr4:8481522-8484825 REVERSEmoderately similar to ( 213) loc_os07g07974 12007.m05257 protein TSO1, putative, expressed no original description	-1.7258006	0.0511653
RNA.regulation of transcription.E2F/DP transcription factor family	ciclev10020979m|pacid:20808447	moderately similar to ( 259) AT3G48160 | Symbols: DEL1, E2L3, E2FE | DEL1 (DP-E2F-LIKE 1); DNA binding / transcription factor | chr3:17783641-17785846 FORWARDmoderately similar to ( 219) loc_os02g50630 12002.m10097 protein transcription regulator of the cell cycle TaE2Fe, putative, expressed no original description	-1.9850073	0.011857259
RNA.regulation of transcription.G2-like transcription factor family, GARP	ciclev10005466m|pacid:20791580	weakly similar to ( 120) AT1G14600 | Symbols: | DNA binding / transcription factor | chr1:5001185-5003370 REVERSEweakly similar to ( 124) loc_os03g03760 12003.m05909 protein myb-like DNA-binding domain, SHAQKYF class family protein, expressed no original description	-2.5080438	0.0703011
RNA.regulation of transcription.HB,Homeobox transcription factor family	ciclev10011268m|pacid:20797803	moderately similar to ( 325) AT5G02030 | Symbols: LSN, PNY, HB-6, BLR, RPL, BLH9, VAN | RPL (REPLUMLESS); DNA binding / sequence-specific DNA binding / transcription factor | chr5:395754-398872 FORWARDmoderately similar to ( 278) loc_os05g38120 12005.m07991 protein homeodomain protein JUBEL2, putative, expressed POX POX no original description	-2.1857548	0.02211871
RNA.regulation of transcription.HB,Homeobox transcription factor family	ciclev10022365m|pacid:20809810	weakly similar to ( 102) AT3G61890 | Symbols: ATHB-12, ATHB12 | ATHB-12 (ARABIDOPSIS THALIANA HOMEOBOX 12); transcription activator/ transcription factor | chr3:22914346-22915239 REVERSEweakly similar to ( 105) loc_os02g43330 12002.m09368 protein homeobox-leucine zipper protein ATHB-6, putative, expressed no original description	3.6086435	0.079276696
RNA.regulation of transcription.HSF,Heat-shock transcription factor family	ciclev10001482m|pacid:20788354	moderately similar to ( 311) AT1G46264 | Symbols: AT-HSFB4, HSFB4 | AT-HSFB4; DNA binding / transcription factor | chr1:17224904-17226183 FORWARDmoderately similar to ( 247) loc_os07g44690 12007.m08690 protein AT-HSFB4, putative, expressed HSF_DNA-bind HSF HSF1 no original description	-1.4787072	0.08008409
RNA.regulation of transcription.MYB domain transcription factor family	ciclev10031944m|pacid:20804198	moderately similar to ( 236) AT1G69560 | Symbols: MYB105, AtMYB105 | MYB105 (myb domain protein 105); DNA binding / transcription factor | chr1:26157755-26158906 FORWARDweakly similar to ( 103) MYB1_MAIZE Myb-related protein Zm1 - Zea mays (Maize)moderately similar to ( 242) loc_os08g33800 12008.m07370 protein myb-like DNA-binding domain containing protein REB1 no original description	-3.1979697	0.01293749
RNA.regulation of transcription.MYB domain transcription factor family	ciclev10022303m|pacid:20808564	weakly similar to ( 162) AT5G52600 | Symbols: AtMYB82 | AtMYB82 (myb domain protein 82); DNA binding / transcription factor | chr5:21343197-21343968 REVERSEweakly similar to ( 166) MYBC_MAIZE Anthocyanin regulatory C1 protein - Zea mays (Maize)weakly similar to ( 166) loc_os03g29614 12003.m08231 protein anthocyanin regulatory C1 protein, putative, expressed no original description	-1.5388075	0.05173288
RNA.regulation of transcription.MYB domain transcription factor family	ciclev10022991m|pacid:20810025	weakly similar to ( 164) AT3G23250 | Symbols: MYB15, ATY19, ATMYB15 | MYB15 (MYB DOMAIN PROTEIN 15); DNA binding / transcription factor | chr3:8309742-8310624 FORWARDweakly similar to ( 171) MYB4_ORYSA Myb-related protein Myb4 (OsMyb4) (Transcription factor RLTR1) - Oryza sativa (Rice)weakly similar to ( 171) loc_os04g43680 12004.m09327 protein myb-related protein Myb4, putative, expressed no ori…	4.458537	0.02607845
RNA.regulation of transcription.MYB domain transcription factor family	ciclev10006897m|pacid:20790071	weakly similar to ( 173) AT5G52260 | Symbols: AtMYB19 | AtMYB19 (myb domain protein 19); DNA binding / transcription factor | chr5:21220165-21221223 FORWARDweakly similar to ( 163) MYB3_HORVU Myb-related protein Hv33 - Hordeum vulgare (Barley)weakly similar to ( 194) loc_os02g42850 12002.m09320 protein transcription factor LAF1, putative, expressed no original description	-1.8773547	0.07181339
RNA.regulation of transcription.MYB-related transcription factor family	ciclev10021342m|pacid:20806789	moderately similar to ( 213) AT1G49010 | Symbols: | myb family transcription factor | chr1:18132714-18133778 FORWARDweakly similar to ( 183) loc_os04g58020 12004.m10684 protein DNA binding protein, putative, expressed no original description	1.5187578	0.03626151
RNA.regulation of transcription.bZIP transcription factor family	ciclev10031441m|pacid:20802696	moderately similar to ( 428) AT1G68640 | Symbols: PAN | PAN (PERIANTHIA); DNA binding / transcription factor | chr1:25769739-25772303 REVERSEmoderately similar to ( 365) HBP1C_WHEAT Transcription factor HBP-1b(c1) (Fragment) - Triticum aestivum (Wheat)moderately similar to ( 377) loc_os06g15480 12006.m32041 protein transcription factor HBP-1b, putative, expressed no original description	-2.5092442	0.02122258
RNA.regulation of transcription.bZIP transcription factor family	ciclev10022056m|pacid:20810096	weakly similar to ( 188) AT3G14880 | Symbols: | FUNCTIONS IN: molecular_function unknown; INVOLVED IN: biological_process unknown; BEST Arabidopsis thaliana protein match is: DOG1 (DELAY OF GERMINATION 1) (TAIR:AT5G45830.1); Has 368 Blast hits to 367 proteins in 28 species: Archae - 0; Bacteria - 0; Metazoa - 2; Fungi - 0; Plants - 366; Viruses - 0; Other Eukaryotes - 0 (source: NCBI BLink). | ch…	-3.16216	0.001291715
RNA.regulation of transcription.bZIP transcription factor family	ciclev10015966m|pacid:20816343	moderately similar to ( 280) AT3G58120 | Symbols: ATBZIP61, BZIP61 | BZIP61; DNA binding / transcription activator/ transcription factor | chr3:21521289-21523078 REVERSEvery weakly similar to (84.0) RF2A_ORYSA Transcription factor RF2a - Oryza sativa (Rice)weakly similar to ( 198) loc_os01g11350 12001.m07754 protein transcription factor RF2b, putative, expressed no original description	-2.0819943	0.001792598
RNA.regulation of transcription.Argonaute	ciclev10013619m|pacid:20797923	moderately similar to ( 469) AT2G27040 | Symbols: AGO4, OCP11 | AGO4 (ARGONAUTE 4); nucleic acid binding | chr2:11536795-11541503 REVERSEmoderately similar to ( 465) loc_os01g16870 12001.m150417 protein argonaute-like protein, putative, expressed Piwi_ago-like PAZ_argonaute_like PAZ no original description	-99	1.01E-06
RNA.regulation of transcription.Aux/IAA family	ciclev10010410m|pacid:20795866	weakly similar to ( 184) AT3G04730 | Symbols: IAA16 | IAA16; transcription factor | chr3:1288993-1290415 REVERSEweakly similar to ( 171) IAA1_ORYSA Auxin-responsive protein IAA1 (Indoleacetic acid-induced protein 1) - Oryza sativa (Rice)weakly similar to ( 171) loc_os01g08320 12001.m07457 protein OsIAA1 - Auxin-responsive Aux/IAA gene family member, expressedAUX_IAA no original description	-3.1631017	0.010835833
RNA.regulation of transcription.B3 transcription factor family	ciclev10028858m|pacid:20813768	weakly similar to ( 158) AT3G18990 | Symbols: VRN1, REM39 | VRN1 (REDUCED VERNALIZATION RESPONSE 1); transcription repressor | chr3:6549077-6551568 REVERSE no original description	1.774526	0.02607845
RNA.regulation of transcription.B3 transcription factor family	ciclev10030084m|pacid:20813034	weakly similar to ( 135) AT5G42700 | Symbols: | transcriptional factor B3 family protein | chr5:17122171-17124177 FORWARDmoderately similar to ( 263) loc_os01g13300 12001.m07939 protein B3 DNA binding domain containing protein, expressed no original description	-2.8111455	0.095873654
RNA.regulation of transcription.General Transcription	ciclev10011856m|pacid:20797373	moderately similar to ( 211) AT3G52910 | Symbols: AtGRF4 | AtGRF4 (GROWTH-REGULATING FACTOR 4); transcription activator | chr3:19616177-19618268 REVERSEweakly similar to ( 107) loc_os04g51190 12004.m10015 protein growth-regulating factor, putative, expressedWRC no original description	-2.1079278	0.013851239
RNA.regulation of transcription.General Transcription	ciclev10025209m|pacid:20800602	moderately similar to ( 318) AT2G22840 | Symbols: AtGRF1 | AtGRF1 (GROWTH-REGULATING FACTOR 1); transcription activator | chr2:9728841-9731141 FORWARDmoderately similar to ( 300) loc_os03g51970 12003.m10176 protein growth-regulating factor 1, putative, expressedWRC no original description	-1.6932306	0.02915645
RNA.regulation of transcription.General Transcription	ciclev10032065m|pacid:20805261	weakly similar to ( 143) AT3G13960 | Symbols: AtGRF5 | AtGRF5 (GROWTH-REGULATING FACTOR 5); transcription activator | chr3:4608526-4610160 FORWARDmoderately similar to ( 236) loc_os04g51190 12004.m10015 protein growth-regulating factor, putative, expressedWRC no original description	-1.498847	0.0804394
RNA.regulation of transcription.NIN-like bZIP-related family	ciclev10027531m|pacid:20802242	moderately similar to ( 219) AT4G35590 | Symbols: | RWP-RK domain-containing protein | chr4:16892909-16894865 FORWARDweakly similar to ( 135) loc_os04g47640 12004.m09708 protein RWP-RK domain containing protein, expressed no original description	-2.562815	5.03E-04
RNA.regulation of transcription.Nucleosome/chromatin assembly factor group	ciclev10016587m|pacid:20817736	weakly similar to ( 142) AT5G23420 | Symbols: HMGB6 | HMGB6; transcription factor | chr5:7888712-7890111 REVERSEweakly similar to ( 136) loc_os08g01100 12008.m04259 protein HMG1/2-like protein, putative, expressed no original description	-1.7868539	0.011352028
RNA.regulation of transcription.SET-domain transcriptional regulator family	ciclev10021099m|pacid:20811981	moderately similar to ( 312) AT3G14740 | Symbols: | PHD finger family protein | chr3:4952185-4953306 REVERSEmoderately similar to ( 226) loc_os01g08820 12001.m07507 protein PHD-finger family protein, expressed COG5141 no original description	-2.51511	0.019313939
RNA.regulation of transcription.zf-HD	ciclev10004050m|pacid:20788395	weakly similar to ( 153) AT4G24660 | Symbols: ATHB22, MEE68 | ATHB22 (HOMEOBOX PROTEIN 22); DNA binding / transcription factor | chr4:12724851-12725513 REVERSEweakly similar to ( 135) loc_os05g50310 12005.m09100 protein ZF-HD homeobox protein, putative, expressedZF-HD_dimer no original description	-2.511035	0.001626386
RNA.regulation of transcription.unclassified	ciclev10010498m|pacid:20795423	moderately similar to ( 214) AT4G32630 | Symbols: | ARF GTPase activator/ zinc ion binding | chr4:15738315-15741412 FORWARDmoderately similar to ( 219) loc_os02g11820 12002.m33975 protein GTP-ase activating protein for Arf containing protein, putative, expressed ArfGap no original description	-4.1526794	1.61E-08
RNA.regulation of transcription.unclassified	ciclev10020738m|pacid:20807237	moderately similar to ( 336) AT5G63280 | Symbols: | zinc finger (C2H2 type) family protein | chr5:25367085-25368848 FORWARDmoderately similar to ( 350) loc_os12g13130 12012.m56482 protein zinc finger protein, putative, expressed no original description	1.6397816	0.019313939
RNA.regulation of transcription.unclassified	ciclev10001212m|pacid:20788309	highly similar to ( 513) AT5G07030 | Symbols: | aspartic-type endopeptidase | chr5:2183600-2185717 REVERSEmoderately similar to ( 442) loc_os07g46480 12007.m08865 protein aspartic proteinase nepenthesin-1 precursor, putative, expressed no original description	-1.5733685	0.038948804
RNA.regulation of transcription.unclassified	ciclev10019938m|pacid:20810555	highly similar to ( 621) AT1G01300 | Symbols: | aspartyl protease family protein | chr1:117065-118522 FORWARDmoderately similar to ( 448) loc_os01g41550 12001.m10423 protein aspartic proteinase nepenthesin-2 precursor, putative, expressed Asp no original description	-1.5928178	0.024771424
RNA.regulation of transcription.unclassified	ciclev10031364m|pacid:20805800	highly similar to ( 567) AT1G25510 | Symbols: | aspartyl protease family protein | chr1:8959372-8960823 REVERSEmoderately similar to ( 458) loc_os01g04710 12001.m42852 protein aspartic proteinase nepenthesin-1 precursor, putative, expressed Asp no original description	-1.4871067	0.05174138
RNA.regulation of transcription.unclassified	ciclev10031332m|pacid:20805003	highly similar to ( 531) AT3G20015 | Symbols: | aspartic-type endopeptidase | chr3:6978746-6980158 REVERSEmoderately similar to ( 327) loc_os04g58070 12004.m10689 protein aspartic proteinase nepenthesin-2 precursor, putative, expressed Asp no original description	-1.5903462	0.068058886
RNA.regulation of transcription.unclassified	ciclev10016385m|pacid:20816987	moderately similar to ( 302) AT1G31040 | Symbols: | unknown protein | chr1:11069793-11072182 REVERSEmoderately similar to ( 246) loc_os06g45540 12006.m09082 protein zinc-binding protein, putative, expressedPLATZ no original description	-2.4608338	0.050731774
